# Supplementary material for: SLC26A4 correlates with homologous recombination deficiency and patient prognosis in prostate cancer
Source: J Transl Med. 2022 Jul 14;20:313. doi: 10.1186/s12967-022-03513-5 (PMC9281181; doi:10.1186/s12967-022-03513-5)
Supplement: Supplementary file 4 — Additional file 4: Table S1.1. HRD scores of PCa patients from the PANCAN cohort. Table S1.2. Differentially expressed genes. [file 12967_2022_3513_MOESM4_ESM.xlsx]

## Sheet: Sheet1
Table S1.1 HRD scores of PCa patients from the PANCAN cohort
sampleID	telomeric allelic imbalance (TAI)	large-scale state transitions (LST)	loss of heterozygosity (LOH)	Homologous recombination deficiency (HRD)	Group
TCGA_2A_A8VL	5	8	5	18	Q2-Q3
TCGA_2A_A8VO	2	4	1	7	Q2-Q3
TCGA_2A_A8VT	1	9	3	13	Q2-Q3
TCGA_2A_A8VV	6	4	8	18	Q2-Q3
TCGA_2A_A8VX	3	2	1	6	Q1
TCGA_2A_A8W1	9	11	9	29	Q4
TCGA_2A_A8W3	7	3	2	12	Q2-Q3
TCGA_2A_AAYF	11	12	8	31	Q4
TCGA_2A_AAYO	4	6	6	16	Q2-Q3
TCGA_2A_AAYU	1	1	3	5	Q1
TCGA_4L_AA1F	1	4	1	6	Q1
TCGA_CH_5737	3	1	2	6	Q1
TCGA_CH_5738	5	15	3	23	Q2-Q3
TCGA_CH_5739	10	22	4	36	Q4
TCGA_CH_5740	9	9	8	26	Q2-Q3
TCGA_CH_5741	1	3	4	8	Q2-Q3
TCGA_CH_5744	4	9	6	19	Q2-Q3
TCGA_CH_5746	0	0	0	0	Q1
TCGA_CH_5748	4	3	4	11	Q2-Q3
TCGA_CH_5750	3	0	1	4	Q1
TCGA_CH_5751	0	6	2	8	Q2-Q3
TCGA_CH_5752	2	0	0	2	Q1
TCGA_CH_5753	2	7	1	10	Q2-Q3
TCGA_CH_5754	0	0	0	0	Q1
TCGA_CH_5761	3	2	2	7	Q2-Q3
TCGA_CH_5762	2	1	3	6	Q2-Q3
TCGA_CH_5764	7	4	1	12	Q2-Q3
TCGA_CH_5765	0	1	3	4	Q1
TCGA_CH_5766	4	3	5	12	Q2-Q3
TCGA_CH_5767	0	2	1	3	Q1
TCGA_CH_5768	0	1	1	2	Q1
TCGA_CH_5769	5	8	4	17	Q2-Q3
TCGA_CH_5772	0	0	0	0	Q1
TCGA_CH_5788	3	2	4	9	Q2-Q3
TCGA_CH_5789	4	2	3	9	Q2-Q3
TCGA_CH_5790	1	4	2	7	Q2-Q3
TCGA_CH_5791	13	8	5	26	Q2-Q3
TCGA_CH_5792	0	0	0	0	Q1
TCGA_CH_5794	0	2	1	3	Q1
TCGA_EJ_5494	0	0	1	1	Q1
TCGA_EJ_5495	0	0	0	0	Q1
TCGA_EJ_5496	5	2	6	13	Q2-Q3
TCGA_EJ_5497	7	3	1	11	Q2-Q3
TCGA_EJ_5498	3	4	4	11	Q2-Q3
TCGA_EJ_5499	3	2	3	8	Q2-Q3
TCGA_EJ_5501	1	1	0	2	Q1
TCGA_EJ_5502	1	1	4	6	Q2-Q3
TCGA_EJ_5503	4	2	1	7	Q2-Q3
TCGA_EJ_5504	1	4	2	7	Q2-Q3
TCGA_EJ_5505	4	9	7	20	Q2-Q3
TCGA_EJ_5507	0	1	1	2	Q1
TCGA_EJ_5508	11	11	8	30	Q4
TCGA_EJ_5509	10	8	6	24	Q2-Q3
TCGA_EJ_5510	0	0	0	0	Q1
TCGA_EJ_5511	4	5	6	15	Q2-Q3
TCGA_EJ_5512	0	0	0	0	Q1
TCGA_EJ_5514	7	9	6	22	Q2-Q3
TCGA_EJ_5516	4	7	4	15	Q2-Q3
TCGA_EJ_5517	1	3	3	7	Q2-Q3
TCGA_EJ_5518	8	12	9	29	Q4
TCGA_EJ_5519	3	0	4	7	Q2-Q3
TCGA_EJ_5521	5	6	0	11	Q2-Q3
TCGA_EJ_5522	0	0	0	0	Q1
TCGA_EJ_5524	3	3	0	6	Q2-Q3
TCGA_EJ_5525	3	3	2	8	Q2-Q3
TCGA_EJ_5526	2	0	2	4	Q1
TCGA_EJ_5527	3	0	1	4	Q1
TCGA_EJ_5530	2	1	4	7	Q2-Q3
TCGA_EJ_5531	6	7	6	19	Q2-Q3
TCGA_EJ_5532	1	0	1	2	Q1
TCGA_EJ_5542	2	3	1	6	Q2-Q3
TCGA_EJ_7115	0	0	0	0	Q1
TCGA_EJ_7123	2	2	3	7	Q2-Q3
TCGA_EJ_7125	2	3	0	5	Q1
TCGA_EJ_7218	3	3	4	10	Q2-Q3
TCGA_EJ_7312	0	1	1	2	Q1
TCGA_EJ_7314	1	1	0	2	Q1
TCGA_EJ_7315	5	1	4	10	Q2-Q3
TCGA_EJ_7317	3	3	2	8	Q2-Q3
TCGA_EJ_7318	3	3	4	10	Q2-Q3
TCGA_EJ_7321	9	4	5	18	Q2-Q3
TCGA_EJ_7325	0	1	1	2	Q1
TCGA_EJ_7327	1	5	1	7	Q2-Q3
TCGA_EJ_7328	2	5	2	9	Q2-Q3
TCGA_EJ_7330	1	1	0	2	Q1
TCGA_EJ_7331	8	7	5	20	Q2-Q3
TCGA_EJ_7781	4	5	3	12	Q2-Q3
TCGA_EJ_7782	9	6	7	22	Q2-Q3
TCGA_EJ_7783	1	2	0	3	Q1
TCGA_EJ_7784	1	5	3	9	Q2-Q3
TCGA_EJ_7785	16	21	10	47	Q4
TCGA_EJ_7786	14	16	7	37	Q4
TCGA_EJ_7788	19	16	16	51	Q4
TCGA_EJ_7789	21	14	11	46	Q4
TCGA_EJ_7792	10	5	7	22	Q2-Q3
TCGA_EJ_7793	27	43	16	86	Q4
TCGA_EJ_7794	20	12	9	41	Q4
TCGA_EJ_7797	12	14	4	30	Q4
TCGA_EJ_8468	15	10	5	30	Q4
TCGA_EJ_8469	17	13	4	34	Q4
TCGA_EJ_8470	18	23	5	46	Q4
TCGA_EJ_8472	17	12	11	40	Q4
TCGA_EJ_8474	14	7	11	32	Q4
TCGA_EJ_A46B	9	5	1	15	Q2-Q3
TCGA_EJ_A46D	19	15	5	39	Q4
TCGA_EJ_A46F	23	28	14	65	Q4
TCGA_EJ_A46G	29	27	22	78	Q4
TCGA_EJ_A46H	23	26	9	58	Q4
TCGA_EJ_A65B	24	35	10	69	Q4
TCGA_EJ_A65D	20	26	18	64	Q4
TCGA_EJ_A65E	31	29	12	72	Q4
TCGA_EJ_A65F	19	14	3	36	Q4
TCGA_EJ_A65G	15	17	15	47	Q4
TCGA_EJ_A65J	13	11	9	33	Q4
TCGA_EJ_A65M	15	19	7	41	Q4
TCGA_EJ_A6RA	19	12	11	42	Q4
TCGA_EJ_A6RC	26	31	17	74	Q4
TCGA_EJ_A7NF	19	14	12	45	Q4
TCGA_EJ_A7NG	3	2	3	8	Q2-Q3
TCGA_EJ_A7NH	14	11	3	28	Q4
TCGA_EJ_A7NJ	24	27	11	62	Q4
TCGA_EJ_A7NK	26	26	10	62	Q4
TCGA_EJ_A7NM	15	14	8	37	Q4
TCGA_EJ_A8FN	12	6	5	23	Q2-Q3
TCGA_EJ_A8FO	14	8	8	30	Q4
TCGA_EJ_A8FP	11	7	9	27	Q4
TCGA_EJ_A8FS	7	2	5	14	Q2-Q3
TCGA_EJ_A8FU	15	7	1	23	Q2-Q3
TCGA_EJ_AB20	22	30	19	71	Q4
TCGA_EJ_AB27	13	10	3	26	Q4
TCGA_FC_7708	20	28	22	70	Q4
TCGA_FC_7961	14	10	2	26	Q4
TCGA_FC_A4JI	14	8	6	28	Q4
TCGA_FC_A5OB	4	3	3	10	Q2-Q3
TCGA_FC_A66V	4	6	4	14	Q2-Q3
TCGA_FC_A6HD	16	10	7	33	Q4
TCGA_FC_A8O0	4	2	2	8	Q2-Q3
TCGA_G9_6329	17	16	12	45	Q4
TCGA_G9_6332	15	10	2	27	Q4
TCGA_G9_6333	17	7	12	36	Q4
TCGA_G9_6338	5	2	6	13	Q2-Q3
TCGA_G9_6339	17	15	11	43	Q4
TCGA_G9_6342	18	16	13	47	Q4
TCGA_G9_6343	10	4	7	21	Q2-Q3
TCGA_G9_6347	3	3	4	10	Q2-Q3
TCGA_G9_6348	11	3	7	21	Q2-Q3
TCGA_G9_6351	18	7	7	32	Q4
TCGA_G9_6353	13	4	7	24	Q2-Q3
TCGA_G9_6354	8	10	4	22	Q2-Q3
TCGA_G9_6356	2	2	1	5	Q1
TCGA_G9_6361	19	18	9	46	Q4
TCGA_G9_6362	8	6	6	20	Q2-Q3
TCGA_G9_6363	14	11	4	29	Q4
TCGA_G9_6364	4	2	4	10	Q2-Q3
TCGA_G9_6365	5	4	5	14	Q2-Q3
TCGA_G9_6366	18	11	5	34	Q4
TCGA_G9_6367	11	4	5	20	Q2-Q3
TCGA_G9_6369	15	10	4	29	Q4
TCGA_G9_6370	7	2	8	17	Q2-Q3
TCGA_G9_6371	5	9	5	19	Q2-Q3
TCGA_G9_6373	5	4	6	15	Q2-Q3
TCGA_G9_6377	7	4	1	12	Q2-Q3
TCGA_G9_6378	14	2	5	21	Q2-Q3
TCGA_G9_6379	18	13	10	41	Q4
TCGA_G9_6384	6	2	6	14	Q2-Q3
TCGA_G9_6385	3	5	3	11	Q2-Q3
TCGA_G9_6494	0	1	0	1	Q1
TCGA_G9_6496	4	9	4	17	Q2-Q3
TCGA_G9_6498	3	4	2	9	Q2-Q3
TCGA_G9_6499	1	3	3	7	Q2-Q3
TCGA_G9_7509	3	3	3	9	Q2-Q3
TCGA_G9_7510	2	4	2	8	Q2-Q3
TCGA_G9_7519	2	4	2	8	Q2-Q3
TCGA_G9_7521	3	1	1	5	Q1
TCGA_G9_7522	5	5	1	11	Q2-Q3
TCGA_G9_7523	3	3	3	9	Q2-Q3
TCGA_G9_7525	0	1	2	3	Q1
TCGA_G9_A9S0	1	1	2	4	Q1
TCGA_G9_A9S7	1	1	0	2	Q1
TCGA_H9_7775	0	1	1	2	Q1
TCGA_H9_A6BX	1	1	0	2	Q1
TCGA_H9_A6BY	1	4	2	7	Q2-Q3
TCGA_HC_7075	3	1	2	6	Q2-Q3
TCGA_HC_7077	5	4	2	11	Q2-Q3
TCGA_HC_7078	1	3	0	4	Q1
TCGA_HC_7079	3	3	2	8	Q2-Q3
TCGA_HC_7080	2	4	1	7	Q2-Q3
TCGA_HC_7081	3	0	1	4	Q1
TCGA_HC_7209	4	1	6	11	Q2-Q3
TCGA_HC_7210	0	2	0	2	Q1
TCGA_HC_7211	1	2	0	3	Q1
TCGA_HC_7212	2	4	2	8	Q2-Q3
TCGA_HC_7213	0	0	0	0	Q1
TCGA_HC_7230	4	6	1	11	Q2-Q3
TCGA_HC_7231	2	3	4	9	Q2-Q3
TCGA_HC_7232	4	5	3	12	Q2-Q3
TCGA_HC_7233	2	2	7	11	Q2-Q3
TCGA_HC_7736	2	1	0	3	Q1
TCGA_HC_7737	5	6	7	18	Q2-Q3
TCGA_HC_7738	1	3	1	5	Q1
TCGA_HC_7740	0	2	1	3	Q1
TCGA_HC_7742	0	2	0	2	Q1
TCGA_HC_7744	6	7	5	18	Q2-Q3
TCGA_HC_7745	1	3	1	5	Q1
TCGA_HC_7747	0	0	0	0	Q1
TCGA_HC_7748	4	8	3	15	Q2-Q3
TCGA_HC_7749	3	3	1	7	Q2-Q3
TCGA_HC_7750	3	0	3	6	Q2-Q3
TCGA_HC_7752	6	2	3	11	Q2-Q3
TCGA_HC_7817	4	3	4	11	Q2-Q3
TCGA_HC_7819	2	8	4	14	Q2-Q3
TCGA_HC_7820	3	4	4	11	Q2-Q3
TCGA_HC_7821	0	0	1	1	Q1
TCGA_HC_8213	0	0	0	0	Q1
TCGA_HC_8216	3	1	2	6	Q2-Q3
TCGA_HC_8256	0	0	2	2	Q1
TCGA_HC_8257	0	5	2	7	Q2-Q3
TCGA_HC_8259	2	1	3	6	Q2-Q3
TCGA_HC_8260	2	2	2	6	Q2-Q3
TCGA_HC_8261	3	1	0	4	Q1
TCGA_HC_8262	3	0	0	3	Q1
TCGA_HC_8264	3	0	0	3	Q1
TCGA_HC_8265	2	0	0	2	Q1
TCGA_HC_8266	2	0	1	3	Q1
TCGA_HC_A48F	5	6	3	14	Q2-Q3
TCGA_HC_A4ZV	5	3	9	17	Q2-Q3
TCGA_HC_A631	3	2	3	8	Q2-Q3
TCGA_HC_A632	2	8	5	15	Q2-Q3
TCGA_HC_A6AL	7	8	3	18	Q2-Q3
TCGA_HC_A6AN	10	9	5	24	Q2-Q3
TCGA_HC_A6AO	0	2	3	5	Q1
TCGA_HC_A6AP	1	3	1	5	Q1
TCGA_HC_A6AQ	4	5	1	10	Q2-Q3
TCGA_HC_A6HX	2	1	1	4	Q1
TCGA_HC_A6HY	2	3	2	7	Q2-Q3
TCGA_HC_A76W	5	6	7	18	Q2-Q3
TCGA_HC_A76X	8	6	0	14	Q2-Q3
TCGA_HC_A8CY	6	2	5	13	Q2-Q3
TCGA_HC_A8D0	2	1	2	5	Q1
TCGA_HC_A8D1	1	3	2	6	Q2-Q3
TCGA_HC_A9TE	0	0	0	0	Q1
TCGA_HC_A9TH	1	2	1	4	Q1
TCGA_HI_7168	1	3	3	7	Q2-Q3
TCGA_HI_7169	0	1	1	2	Q1
TCGA_HI_7170	2	1	1	4	Q1
TCGA_HI_7171	1	4	3	8	Q2-Q3
TCGA_J4_8198	0	0	0	0	Q1
TCGA_J4_8200	0	4	0	4	Q1
TCGA_J4_A67K	1	3	0	4	Q1
TCGA_J4_A67L	5	3	3	11	Q2-Q3
TCGA_J4_A67M	5	10	6	21	Q2-Q3
TCGA_J4_A67N	3	4	5	12	Q2-Q3
TCGA_J4_A67O	2	3	4	9	Q2-Q3
TCGA_J4_A67Q	2	1	4	7	Q2-Q3
TCGA_J4_A67R	2	2	2	6	Q2-Q3
TCGA_J4_A67S	3	3	2	8	Q2-Q3
TCGA_J4_A67T	0	0	0	0	Q1
TCGA_J4_A6G1	3	2	3	8	Q2-Q3
TCGA_J4_A6M7	4	1	1	6	Q2-Q3
TCGA_J4_A83I	2	3	2	7	Q2-Q3
TCGA_J4_A83J	0	1	1	2	Q1
TCGA_J4_A83K	5	5	5	15	Q2-Q3
TCGA_J4_A83L	2	0	1	3	Q1
TCGA_J4_A83M	7	8	7	22	Q2-Q3
TCGA_J4_A83N	1	2	4	7	Q2-Q3
TCGA_J4_AATV	1	5	4	10	Q2-Q3
TCGA_J4_AATZ	2	3	5	10	Q2-Q3
TCGA_J4_AAU2	0	3	1	4	Q1
TCGA_J9_A52B	2	1	3	6	Q2-Q3
TCGA_J9_A52C	0	1	1	2	Q1
TCGA_J9_A52E	3	4	2	9	Q2-Q3
TCGA_J9_A8CK	4	6	5	15	Q2-Q3
TCGA_J9_A8CL	2	2	2	6	Q2-Q3
TCGA_J9_A8CM	3	1	2	6	Q2-Q3
TCGA_J9_A8CN	3	4	3	10	Q2-Q3
TCGA_J9_A8CP	4	6	3	13	Q2-Q3
TCGA_KC_A4BL	0	0	0	0	Q1
TCGA_KC_A4BN	3	4	4	11	Q2-Q3
TCGA_KC_A4BV	1	2	1	4	Q1
TCGA_KC_A7F3	1	2	2	5	Q1
TCGA_KC_A7F6	17	7	7	31	Q4
TCGA_KC_A7FA	3	3	3	9	Q2-Q3
TCGA_KC_A7FD	4	3	3	10	Q2-Q3
TCGA_KK_A59V	0	1	2	3	Q1
TCGA_KK_A59X	0	0	0	0	Q1
TCGA_KK_A59Y	3	3	2	8	Q2-Q3
TCGA_KK_A59Z	1	1	1	3	Q1
TCGA_KK_A6DY	3	6	4	13	Q2-Q3
TCGA_KK_A6E0	3	4	1	8	Q2-Q3
TCGA_KK_A6E1	2	3	3	8	Q2-Q3
TCGA_KK_A6E2	2	2	8	12	Q2-Q3
TCGA_KK_A6E3	1	0	0	1	Q1
TCGA_KK_A6E4	15	11	11	37	Q4
TCGA_KK_A6E5	2	2	3	7	Q2-Q3
TCGA_KK_A6E6	5	9	6	20	Q2-Q3
TCGA_KK_A6E7	2	3	0	5	Q1
TCGA_KK_A6E8	8	9	2	19	Q2-Q3
TCGA_KK_A7AP	6	3	7	16	Q2-Q3
TCGA_KK_A7AQ	9	6	6	21	Q2-Q3
TCGA_KK_A7AU	4	5	3	12	Q2-Q3
TCGA_KK_A7AV	5	3	1	9	Q2-Q3
TCGA_KK_A7AW	1	1	0	2	Q1
TCGA_KK_A7AY	3	1	4	8	Q2-Q3
TCGA_KK_A7AZ	3	2	2	7	Q2-Q3
TCGA_KK_A7B0	1	4	2	7	Q2-Q3
TCGA_KK_A7B1	9	3	6	18	Q2-Q3
TCGA_KK_A7B2	5	5	7	17	Q2-Q3
TCGA_KK_A7B3	3	1	4	8	Q2-Q3
TCGA_KK_A7B4	1	3	2	6	Q2-Q3
TCGA_KK_A8I4	1	2	1	4	Q1
TCGA_KK_A8I5	9	3	6	18	Q2-Q3
TCGA_KK_A8I6	2	2	2	6	Q2-Q3
TCGA_KK_A8I7	11	7	14	32	Q4
TCGA_KK_A8I8	1	1	3	5	Q1
TCGA_KK_A8I9	3	2	3	8	Q2-Q3
TCGA_KK_A8IA	1	0	0	1	Q1
TCGA_KK_A8IB	0	0	0	0	Q1
TCGA_KK_A8IC	1	1	2	4	Q1
TCGA_KK_A8ID	0	5	2	7	Q2-Q3
TCGA_KK_A8IF	1	1	5	7	Q2-Q3
TCGA_KK_A8IG	5	8	3	16	Q2-Q3
TCGA_KK_A8IH	9	8	3	20	Q2-Q3
TCGA_KK_A8II	1	1	0	2	Q1
TCGA_KK_A8IJ	4	6	6	16	Q2-Q3
TCGA_KK_A8IK	3	1	1	5	Q1
TCGA_KK_A8IL	2	1	1	4	Q1
TCGA_KK_A8IM	2	2	1	5	Q1
TCGA_M7_A71Y	1	2	1	4	Q1
TCGA_M7_A71Z	5	4	4	13	Q2-Q3
TCGA_M7_A720	3	1	3	7	Q2-Q3
TCGA_M7_A721	2	0	3	5	Q1
TCGA_M7_A722	0	1	1	2	Q1
TCGA_M7_A724	4	7	5	16	Q2-Q3
TCGA_M7_A725	1	0	1	2	Q1
TCGA_MG_AAMC	3	4	3	10	Q2-Q3
TCGA_QU_A6IL	4	3	5	12	Q2-Q3
TCGA_QU_A6IM	0	2	1	3	Q1
TCGA_QU_A6IN	3	5	2	10	Q2-Q3
TCGA_QU_A6IO	3	2	3	8	Q2-Q3
TCGA_QU_A6IP	5	1	5	11	Q2-Q3
TCGA_SU_A7E7	4	4	3	11	Q2-Q3
TCGA_TK_A8OK	14	13	8	35	Q4
TCGA_TP_A8TT	3	9	3	15	Q2-Q3
TCGA_TP_A8TV	7	4	5	16	Q2-Q3
TCGA_V1_A8MF	1	1	1	3	Q1
TCGA_V1_A8MG	4	4	8	16	Q2-Q3
TCGA_V1_A8MJ	4	6	8	18	Q2-Q3
TCGA_V1_A8ML	1	1	1	3	Q1
TCGA_V1_A8MM	1	2	1	4	Q1
TCGA_V1_A8MU	16	23	11	50	Q4
TCGA_V1_A8WL	10	3	0	13	Q2-Q3
TCGA_V1_A8WN	13	4	4	21	Q2-Q3
TCGA_V1_A8WS	28	40	10	78	Q4
TCGA_V1_A8WV	21	17	7	45	Q4
TCGA_V1_A8WW	16	9	10	35	Q4
TCGA_V1_A8X3	18	5	3	26	Q4
TCGA_V1_A9O5	4	3	5	12	Q2-Q3
TCGA_V1_A9O7	31	30	23	84	Q4
TCGA_V1_A9O9	26	23	15	64	Q4
TCGA_V1_A9OA	21	18	7	46	Q4
TCGA_V1_A9OF	20	25	11	56	Q4
TCGA_V1_A9OH	19	18	13	50	Q4
TCGA_V1_A9OL	1	0	1	2	Q1
TCGA_V1_A9OQ	21	4	7	32	Q4
TCGA_V1_A9OT	21	14	6	41	Q4
TCGA_V1_A9OX	19	29	20	68	Q4
TCGA_V1_A9OY	25	28	19	72	Q4
TCGA_V1_A9Z7	28	28	22	78	Q4
TCGA_V1_A9Z8	18	23	8	49	Q4
TCGA_V1_A9Z9	27	44	28	99	Q4
TCGA_V1_A9ZG	28	31	7	66	Q4
TCGA_V1_A9ZI	19	22	17	58	Q4
TCGA_V1_A9ZK	24	30	17	71	Q4
TCGA_V1_A9ZR	16	8	7	31	Q4
TCGA_VN_A88I	17	19	10	46	Q4
TCGA_VN_A88K	24	20	9	53	Q4
TCGA_VN_A88L	18	19	15	52	Q4
TCGA_VN_A88M	17	16	12	45	Q4
TCGA_VN_A88N	7	3	2	12	Q2-Q3
TCGA_VN_A88O	8	6	5	19	Q2-Q3
TCGA_VN_A88P	35	41	22	98	Q4
TCGA_VN_A88Q	30	38	16	84	Q4
TCGA_VN_A88R	25	21	16	62	Q4
TCGA_VN_A943	15	7	6	28	Q4
TCGA_VP_A872	3	9	5	17	Q2-Q3
TCGA_VP_A875	11	17	2	30	Q4
TCGA_VP_A876	13	12	3	28	Q4
TCGA_VP_A878	25	29	14	68	Q4
TCGA_VP_A879	16	9	5	30	Q4
TCGA_VP_A87B	7	10	6	23	Q2-Q3
TCGA_VP_A87C	5	3	4	12	Q2-Q3
TCGA_VP_A87D	2	2	3	7	Q2-Q3
TCGA_VP_A87E	0	3	2	5	Q1
TCGA_VP_A87H	2	6	3	11	Q2-Q3
TCGA_VP_A87J	3	0	4	7	Q2-Q3
TCGA_VP_A87K	4	2	5	11	Q2-Q3
TCGA_VP_AA1N	5	1	2	8	Q2-Q3
TCGA_WW_A8ZI	3	1	3	7	Q2-Q3
TCGA_X4_A8KQ	2	5	4	11	Q2-Q3
TCGA_X4_A8KS	1	2	0	3	Q1
TCGA_XA_A8JR	10	12	7	29	Q4
TCGA_XJ_A83F	2	4	2	8	Q2-Q3
TCGA_XJ_A83G	1	1	1	3	Q1
TCGA_XJ_A83H	2	2	2	6	Q2-Q3
TCGA_XJ_A9DI	1	3	1	5	Q1
TCGA_XJ_A9DK	3	2	2	7	Q2-Q3
TCGA_XJ_A9DQ	3	6	2	11	Q2-Q3
TCGA_XJ_A9DX	1	3	2	6	Q2-Q3
TCGA_XK_AAIR	5	7	8	20	Q2-Q3
TCGA_XK_AAIV	2	4	6	12	Q2-Q3
TCGA_XK_AAIW	3	1	2	6	Q2-Q3
TCGA_XK_AAJA	5	5	1	11	Q2-Q3
TCGA_XK_AAJP	2	2	4	8	Q2-Q3
TCGA_XK_AAJR	6	3	5	14	Q2-Q3
TCGA_XK_AAJT	2	3	2	7	Q2-Q3
TCGA_XK_AAJU	1	1	0	2	Q1
TCGA_XQ_A8TA	5	1	0	6	Q2-Q3
TCGA_XQ_A8TB	8	10	8	26	Q4
TCGA_Y6_A8TL	0	0	0	0	Q1
TCGA_Y6_A9XI	1	2	1	4	Q1
TCGA_YJ_A8SW	5	7	6	18	Q2-Q3
TCGA_YL_A8HJ	2	8	4	14	Q2-Q3
TCGA_YL_A8HK	2	2	1	5	Q1
TCGA_YL_A8HL	3	3	2	8	Q2-Q3
TCGA_YL_A8HM	3	2	3	8	Q2-Q3
TCGA_YL_A8HO	5	6	5	16	Q2-Q3
TCGA_YL_A8S8	0	2	0	2	Q1
TCGA_YL_A8S9	6	3	5	14	Q2-Q3
TCGA_YL_A8SA	1	0	1	2	Q1
TCGA_YL_A8SB	2	1	4	7	Q2-Q3
TCGA_YL_A8SC	9	6	8	23	Q2-Q3
TCGA_YL_A8SF	4	3	0	7	Q2-Q3
TCGA_YL_A8SH	3	3	7	13	Q2-Q3
TCGA_YL_A8SI	0	2	1	3	Q1
TCGA_YL_A8SJ	1	2	1	4	Q1
TCGA_YL_A8SK	8	5	3	16	Q2-Q3
TCGA_YL_A8SL	0	1	1	2	Q1
TCGA_YL_A8SO	1	0	0	1	Q1
TCGA_YL_A8SP	0	2	0	2	Q1
TCGA_YL_A8SQ	3	6	2	11	Q2-Q3
TCGA_YL_A8SR	0	0	0	0	Q1
TCGA_YL_A9WH	8	6	4	18	Q2-Q3
TCGA_YL_A9WI	2	3	2	7	Q2-Q3
TCGA_YL_A9WJ	1	6	5	12	Q2-Q3
TCGA_YL_A9WK	8	4	2	14	Q2-Q3
TCGA_YL_A9WL	2	0	3	5	Q1
TCGA_YL_A9WX	6	3	4	13	Q2-Q3
TCGA_YL_A9WY	28	35	20	83	Q4
TCGA_ZG_A8QW	17	23	12	52	Q4
TCGA_ZG_A8QX	16	11	13	40	Q4
TCGA_ZG_A8QY	15	10	7	32	Q4
TCGA_ZG_A8QZ	22	20	18	60	Q4
TCGA_ZG_A9KY	15	22	9	46	Q4
TCGA_ZG_A9L0	9	4	2	15	Q2-Q3
TCGA_ZG_A9L1	23	16	5	44	Q4
TCGA_ZG_A9L2	15	22	4	41	Q4
TCGA_ZG_A9L4	19	25	10	54	Q4
TCGA_ZG_A9L5	17	17	5	39	Q4
TCGA_ZG_A9L6	26	31	16	73	Q4
TCGA_ZG_A9L9	26	35	18	79	Q4
TCGA_ZG_A9LB	21	27	13	61	Q4
TCGA_ZG_A9LM	14	18	8	40	Q4
TCGA_ZG_A9LN	28	18	11	57	Q4
TCGA_ZG_A9LS	28	27	18	73	Q4
TCGA_ZG_A9LU	19	6	12	37	Q4
TCGA_ZG_A9LY	16	16	11	43	Q4
TCGA_ZG_A9LZ	29	38	12	79	Q4
TCGA_ZG_A9M4	16	15	11	42	Q4
TCGA_ZG_A9MC	16	19	5	40	Q4
TCGA_ZG_A9N3	19	15	4	38	Q4
TCGA_ZG_A9ND	21	19	10	50	Q4
TCGA_ZG_A9NI	21	20	15	56	Q4

## Sheet: Sheet2
Table S1.2 Differentially expressed genes
Gene	logFC	P.Value	AveExpr
POU2+A3:A59F1	0.504371	7.72683e-06	6.06436
AQP9	0.792827	8.32672e-06	3.33021
SERPINA1	0.70612	3.12902e-05	8.59723
FPR2	0.657261	4.46172e-05	1.65896
SEC16B	-0.535632	0.000114975	6.04675
CXCR1	0.65378	0.000197126	1.61883
KIAA1199	0.675653	0.000221343	5.97188
FCN1	0.709566	0.000579608	4.31859
IGFN1	-0.740132	0.00200826	3.43385
SERPINA3	0.818896	0.00285236	11.9842
S100A9	0.608382	0.00301169	6.17086
DEFA5	0.547986	0.00309982	0.422783
KRT6A	0.875199	0.00439366	3.94629
IYD	-0.586809	0.0044996	4.3663
TNNC2	-0.632281	0.00461503	3.32794
NBPF16	-0.663764	0.00473574	4.88259
ADAM33	-0.501706	0.00495354	7.33399
MUSTN1	-0.507826	0.00545236	6.21703
FCGR3B	0.582891	0.00577613	2.63809
CITED1	0.648464	0.00582993	6.41988
KRT75	0.646731	0.00666329	1.48184
PGC	0.984581	0.00668453	8.59356
ACTA1	-0.995423	0.00785874	4.89476
KCNS1	0.661129	0.00934371	3.33561
BMPER	-0.566861	0.0111382	5.01191
PCOTH	0.822516	0.0117477	7.57839
SCNN1G	0.669586	0.0119132	6.97147
C15orf48	0.702339	0.0137141	8.55768
SLC34A2	0.8483	0.0150184	5.01748
TFPI2	0.622618	0.0150467	5.3928
LPAR3	0.597762	0.0152927	7.42584
DYTN	0.544891	0.0162474	1.18757
MPPED1	-0.537198	0.0165087	3.34938
ORM1	1.26944	0.0165714	5.66381
ORM2	1.04491	0.0166775	5.94035
KRT16	0.712858	0.019972	4.36949
CXCL5	0.626621	0.0200916	3.23564
WFDC12	0.655751	0.021267	2.58466
MMP1	0.559204	0.022177	2.91686
ACTN2	-0.840954	0.023545	3.92324
MUC5B	0.594308	0.0237237	3.34208
KIAA0754	0.519787	0.0238224	6.25293
KRT17	0.77982	0.0248169	10.4026
LOC100271831	0.642786	0.0249115	3.69995
KCNJ15	0.52468	0.0264118	4.48617
COL17A1	0.697992	0.026979	7.82081
RDH16	0.503971	0.0273526	6.07487
KRT6B	0.527092	0.0275809	2.92594
IRX4	-0.508433	0.0328383	7.65151
TMOD4	-0.534653	0.0329236	1.64244
KRT5	0.834937	0.0334692	10.3812
SLC26A4	0.621267	0.0340071	7.56831
SLC6A14	0.584708	0.0348618	6.12102
SERPINB4	0.581477	0.0355996	2.49557
MYO18B	-0.520922	0.0365272	2.57763
CDKL5	0.502553	0.0372752	4.7014
FAT2	0.506424	0.0377758	6.58877
HSPB3	-0.601892	0.0390451	2.21045
NCRNA00161	0.546847	0.0397409	2.27173
SAA2	0.696105	0.0402043	3.78446
SLPI	0.600879	0.0447796	8.04539
SMPX	-0.519469	0.0468847	1.49734
CPB1	0.679449	0.0471671	5.38841
DDC	-0.592481	0.0483195	4.54912
MYOT	-0.555049	0.0483638	3.74477
C20orf114	0.592795	0.0484529	3.51961
