# Supplementary material for: SLC26A4 correlates with homologous recombination deficiency and patient prognosis in prostate cancer
Source: J Transl Med. 2022 Jul 14;20:313. doi: 10.1186/s12967-022-03513-5 (PMC9281181; doi:10.1186/s12967-022-03513-5)
Supplement: Supplementary file 5 — Additional file 5: Table S2. Univariate Cox analysis results of differentially expressed genes. [file 12967_2022_3513_MOESM5_ESM.xlsx]

## Sheet: Sheet1
Table S2. Univariate Cox analysis results of differentially expressed genes
Gene	HR	Low 95%CI	High 95%CI	p.value
BMPER	0.747918	0.655989	0.85273	1.41958e-05
SLC6A14	0.819949	0.745949	0.901289	3.89597e-05
SERPINA3	0.83141	0.754398	0.916284	0.000196983
KCNS1	0.817301	0.729775	0.915325	0.000481412
SLC26A4	0.837707	0.758093	0.925683	0.000509738
KRT6A	0.858285	0.777571	0.947378	0.00242332
KRT75	1.17284	1.05704	1.30133	0.00264851
DDC	1.13637	1.04278	1.23837	0.00355467
POU2F1	0.710944	0.552982	0.91403	0.00778748
COL17A1	0.897812	0.827562	0.974025	0.00951242
TNNC2	0.839651	0.734583	0.959748	0.0103979
ACTN2	0.890529	0.814765	0.973338	0.0105993
KRT5	0.918888	0.860248	0.981526	0.0119309
KCNJ15	0.85748	0.757576	0.970559	0.0149831
ACTA1	0.898789	0.82474	0.979486	0.0149967
KRT16	0.888847	0.807633	0.978227	0.015941
MYOT	0.875096	0.782589	0.978537	0.0192539
SAA2	0.898842	0.821022	0.984039	0.0209877
AQP9	0.82917	0.705662	0.974296	0.022822
ORM2	0.929001	0.870673	0.991237	0.026014
KRT6B	0.871443	0.770766	0.985271	0.0280308
RDH16	0.871508	0.769554	0.986968	0.0302648
PGC	0.926532	0.863251	0.994452	0.034507
CDKL5	0.90008	0.809186	1.00118	0.0525991
C20orf114	0.913362	0.831337	1.00348	0.0590781
FAT2	0.897157	0.79713	1.00974	0.0719685
SCNN1G	0.9129	0.825388	1.00969	0.0763258
TFPI2	0.911386	0.820934	1.0118	0.081874
C15orf48	0.922672	0.842618	1.01033	0.0822151
LOC100271831	0.922358	0.840994	1.0116	0.0862913
LPAR3	0.905451	0.808058	1.01458	0.0871502
HSPB3	0.909383	0.81513	1.01453	0.0888485
S100A9	0.892799	0.780755	1.02092	0.0974557
SERPINA1	0.873259	0.743526	1.02563	0.0986189
SEC16B	1.18095	0.961624	1.4503	0.11259
PCOTH	0.936605	0.862151	1.01749	0.121211
CXCR1	0.872132	0.733296	1.03725	0.121979
IYD	0.903929	0.794893	1.02792	0.123544
CXCL5	0.922451	0.831449	1.02341	0.127703
NCRNA00161	1.07269	0.975197	1.17992	0.148925
SMPX	0.919152	0.815498	1.03598	0.167297
KRT17	0.945557	0.870624	1.02694	0.183878
ORM1	0.964871	0.914034	1.01853	0.195339
SLC34A2	0.948488	0.875472	1.02759	0.195673
DYTN	1.07248	0.958592	1.19991	0.221834
FPR2	0.894772	0.744084	1.07598	0.237332
FCGR3B	0.922138	0.805678	1.05543	0.239294
MUC5B	0.934662	0.835172	1.046	0.239313
KIAA0754	0.935221	0.835668	1.04663	0.243512
ADAM33	0.911475	0.778776	1.06679	0.248242
IRX4	1.07359	0.947096	1.21699	0.266921
NBPF16	1.06746	0.947418	1.2027	0.28349
DEFA5	1.0622	0.950954	1.18646	0.285058
MUSTN1	0.927006	0.804332	1.06839	0.295303
SERPINB4	0.951794	0.855635	1.05876	0.363235
KIAA1199	0.958873	0.827779	1.11073	0.575551
MMP1	0.966907	0.858532	1.08896	0.579007
SLPI	1.02036	0.924294	1.12641	0.689515
CITED1	0.977107	0.868365	1.09947	0.700444
TMOD4	0.980252	0.883013	1.0882	0.708257
CPB1	1.0157	0.931788	1.10716	0.723336
IGFN1	0.98114	0.880303	1.09353	0.730765
FCN1	1.01701	0.893244	1.15792	0.798911
MYO18B	0.988058	0.887287	1.10027	0.826731
MPPED1	0.991656	0.86437	1.13769	0.904848
WFDC12	0.995057	0.901366	1.09849	0.921769
