# Supplementary material for: SLC26A4 correlates with homologous recombination deficiency and patient prognosis in prostate cancer
Source: J Transl Med. 2022 Jul 14;20:313. doi: 10.1186/s12967-022-03513-5 (PMC9281181; doi:10.1186/s12967-022-03513-5)
Supplement: Supplementary file 6 — Additional file 6: Table S3. The detailed CNV percentages of HRD-related genes in PCa. [file 12967_2022_3513_MOESM6_ESM.xlsx]

## Sheet: SheetName
Table S3. The detailed CNV percentages of HRD-related genes in PCa
Symbol	a_total	d_total	a_hete	d_hete	a_homo	d_homo		Abbreviations
ACTA1	5.89431	8.94309	5.89431	5.4878	0	3.45528		a	Amplification
ACTN2	6.30081	7.92683	5.89431	5.28455	0.406504	2.64228		d	deletion
AQP9	1.21951	11.5854	1.01626	10.5691	0.203252	1.01626		hete	heterogeneous
BMPER	20.7317	1.01626	20.3252	1.01626	0.406504	0		homo	homogeneous
COL17A1	1.62602	16.0569	1.42276	13.4146	0.203252	2.64228
DDC	19.7154	2.23577	19.7154	1.82927	0	0.406504
KCNJ15	4.87805	5.4878	4.87805	4.87805	0	0.609756
KCNS1	7.52033	2.43902	7.11382	2.23577	0.406504	0.203252
KRT16	1.62602	9.95935	1.62602	8.53659	0	1.42276
KRT5	5.0813	4.26829	4.06504	4.26829	1.01626	0
KRT6A	5.0813	4.26829	4.06504	4.26829	1.01626	0
KRT6B	5.0813	4.26829	4.06504	4.26829	1.01626	0
KRT75	5.0813	4.26829	4.06504	4.26829	1.01626	0
MYOT	4.06504	6.09756	3.65854	5.28455	0.406504	0.813008
ORM2	11.9919	2.23577	10.3659	2.03252	1.62602	0.203252
PGC	4.26829	5.0813	3.86179	4.87805	0.406504	0.203252
POU2F1	5.69106	5.28455	5.28455	3.04878	0.406504	2.23577
RDH16	4.6748	4.26829	4.26829	4.26829	0.406504	0
SAA2	5.69106	2.64228	5.28455	2.64228	0.406504	0
SERPINA3	3.25203	8.13008	2.64228	6.50407	0.609756	1.62602
SLC26A4	20.3252	2.64228	19.9187	2.03252	0.406504	0.609756
SLC6A14	2.84553	6.70732	2.84553	6.30081	0	0.406504
TNNC2	7.52033	2.64228	7.11382	2.43902	0.406504	0.203252
