# Supplementary material for: SLC26A4 correlates with homologous recombination deficiency and patient prognosis in prostate cancer
Source: J Transl Med. 2022 Jul 14;20:313. doi: 10.1186/s12967-022-03513-5 (PMC9281181; doi:10.1186/s12967-022-03513-5)
Supplement: Supplementary file 7 — Additional file 7: Table S4. Correlations among HRD-related genes. [file 12967_2022_3513_MOESM7_ESM.xlsx]

## Sheet: Coefficien
Tag	ACTA1	ACTN2	AQP9	BMPER	COL17A1	DDC	KCNJ15	KCNS1	KRT16	KRT5	KRT6A	KRT6B	KRT75	MYOT	ORM2	PGC	POU2F1	RDH16	SAA2	SERPINA3	SLC26A4	SLC6A14	TNNC2
ACTA1	1	0.493804	0.136086	0.527412	0.324464	-0.0629332	0.283652	0.177453	0.285771	0.3331	0.202745	0.198775	-0.138871	0.647508	0.180651	0.193218	0.0494371	0.266361	0.124037	0.104188	0.11814	0.0442937	0.560624
ACTN2	0.493804	1	0.188199	0.543392	0.116842	-0.0578955	0.125105	0.0430151	0.0702959	0.0798585	0.0372382	0.0330396	-0.157163	0.4431	0.102873	0.0588709	-0.0349207	0.0663571	0.00433257	0.0220791	0.0960759	-0.0191772	0.457326
AQP9	0.136086	0.188199	1	0.167851	0.369992	-0.0552682	0.459486	0.299172	0.27875	0.311373	0.35873	0.318069	0.0710541	0.17451	0.20779	0.21761	0.18176	0.195974	0.376879	0.326861	0.359593	0.334522	0.0407251
BMPER	0.527412	0.543392	0.167851	1	0.2927	-0.094863	0.229384	0.162852	0.105164	0.214369	0.0909373	0.0864744	-0.210746	0.548073	0.166388	0.122398	0.0255336	0.251722	0.0629549	0.0679182	0.149278	0.0868488	0.531333
COL17A1	0.324464	0.116842	0.369992	0.2927	1	0.0149818	0.74685	0.487763	0.54909	0.913344	0.572429	0.587429	0.0598491	0.259198	0.325349	0.205918	0.0851585	0.307359	0.428751	0.217955	0.320368	0.199913	0.197139
DDC	-0.0629332	-0.0578955	-0.0552682	-0.094863	0.0149818	1	0.00885596	0.0289223	-0.0401641	0.0389086	-0.0320477	-0.0690947	0.113476	-0.0935262	-0.131061	-0.0666149	0.103122	-0.105975	0.0696303	-0.0331258	0.0117651	-0.064916	-0.0831222
KCNJ15	0.283652	0.125105	0.459486	0.229384	0.74685	0.00885596	1	0.401521	0.615461	0.773224	0.628777	0.628559	0.167353	0.240259	0.250433	0.217603	0.0703584	0.23784	0.425786	0.183415	0.273534	0.158846	0.202056
KCNS1	0.177453	0.0430151	0.299172	0.162852	0.487763	0.0289223	0.401521	1	0.263462	0.469847	0.293774	0.305498	0.0402886	0.163965	0.319511	0.175991	0.16771	0.194776	0.286265	0.26199	0.249721	0.257504	0.0440963
KRT16	0.285771	0.0702959	0.27875	0.105164	0.54909	-0.0401641	0.615461	0.263462	1	0.660381	0.685625	0.708288	0.196104	0.239976	0.235311	0.214783	0.0941159	0.200626	0.382951	0.237016	0.177173	0.159171	0.286217
KRT5	0.3331	0.0798585	0.311373	0.214369	0.913344	0.0389086	0.773224	0.469847	0.660381	1	0.625226	0.662261	0.0468749	0.285947	0.349471	0.193137	0.0741727	0.272792	0.445061	0.203653	0.32946	0.167223	0.193384
KRT6A	0.202745	0.0372382	0.35873	0.0909373	0.572429	-0.0320477	0.628777	0.293774	0.685625	0.625226	1	0.804902	0.233107	0.125901	0.254252	0.131943	0.0676153	0.132023	0.517482	0.327556	0.397145	0.291949	0.103934
KRT6B	0.198775	0.0330396	0.318069	0.0864744	0.587429	-0.0690947	0.628559	0.305498	0.708288	0.662261	0.804902	1	0.295971	0.16821	0.214703	0.144198	0.0189297	0.145603	0.502951	0.291915	0.342885	0.245524	0.154441
KRT75	-0.138871	-0.157163	0.0710541	-0.210746	0.0598491	0.113476	0.167353	0.0402886	0.196104	0.0468749	0.233107	0.295971	1	-0.227904	-0.108693	-0.0337074	0.0187818	-0.116784	0.24238	0.208287	-0.00936535	0.121386	-0.0980596
MYOT	0.647508	0.4431	0.17451	0.548073	0.259198	-0.0935262	0.240259	0.163965	0.239976	0.285947	0.125901	0.16821	-0.227904	1	0.109263	0.145057	-0.0326287	0.206682	0.097442	0.0732396	0.101035	0.00133565	0.55526
ORM2	0.180651	0.102873	0.20779	0.166388	0.325349	-0.131061	0.250433	0.319511	0.235311	0.349471	0.254252	0.214703	-0.108693	0.109263	1	0.322476	0.100297	0.271216	0.273146	0.265016	0.297189	0.103357	0.101708
PGC	0.193218	0.0588709	0.21761	0.122398	0.205918	-0.0666149	0.217603	0.175991	0.214783	0.193137	0.131943	0.144198	-0.0337074	0.145057	0.322476	1	0.0489691	0.556928	0.229664	0.460719	0.0888332	0.193773	0.119066
POU2F1	0.0494371	-0.0349207	0.18176	0.0255336	0.0851585	0.103122	0.0703584	0.16771	0.0941159	0.0741727	0.0676153	0.0189297	0.0187818	-0.0326287	0.100297	0.0489691	1	0.0444593	0.0710707	0.100623	0.103134	0.0886292	-0.0251188
RDH16	0.266361	0.0663571	0.195974	0.251722	0.307359	-0.105975	0.23784	0.194776	0.200626	0.272792	0.132023	0.145603	-0.116784	0.206682	0.271216	0.556928	0.0444593	1	0.243077	0.258459	0.158053	0.168446	0.243274
SAA2	0.124037	0.00433257	0.376879	0.0629549	0.428751	0.0696303	0.425786	0.286265	0.382951	0.445061	0.517482	0.502951	0.24238	0.097442	0.273146	0.229664	0.0710707	0.243077	1	0.611402	0.595892	0.424438	0.0876771
SERPINA3	0.104188	0.0220791	0.326861	0.0679182	0.217955	-0.0331258	0.183415	0.26199	0.237016	0.203653	0.327556	0.291915	0.208287	0.0732396	0.265016	0.460719	0.100623	0.258459	0.611402	1	0.466216	0.570631	-0.017247
SLC26A4	0.11814	0.0960759	0.359593	0.149278	0.320368	0.0117651	0.273534	0.249721	0.177173	0.32946	0.397145	0.342885	-0.00936535	0.101035	0.297189	0.0888332	0.103134	0.158053	0.595892	0.466216	1	0.448173	-0.00556918
SLC6A14	0.0442937	-0.0191772	0.334522	0.0868488	0.199913	-0.064916	0.158846	0.257504	0.159171	0.167223	0.291949	0.245524	0.121386	0.00133565	0.103357	0.193773	0.0886292	0.168446	0.424438	0.570631	0.448173	1	-0.0925022
TNNC2	0.560624	0.457326	0.0407251	0.531333	0.197139	-0.0831222	0.202056	0.0440963	0.286217	0.193384	0.103934	0.154441	-0.0980596	0.55526	0.101708	0.119066	-0.0251188	0.243274	0.0876771	-0.017247	-0.00556918	-0.0925022	1

## Sheet: P value
Tag	ACTA1	ACTN2	AQP9	BMPER	COL17A1	DDC	KCNJ15	KCNS1	KRT16	KRT5	KRT6A	KRT6B	KRT75	MYOT	ORM2	PGC	POU2F1	RDH16	SAA2	SERPINA3	SLC26A4	SLC6A14	TNNC2
ACTA1	0	4.9588e-28	0.292949	8.55403e-33	9.73496e-11	1	6.20317e-08	0.0126438	4.54945e-08	2.17972e-11	0.00122766	0.00179257	0.2422	4.75143e-55	0.00950164	0.00296663	1	7.14158e-07	0.627701	1	0.877488	1	4.76134e-38
ACTN2	2.20391e-30	0	0.0047683	2.98352e-35	0.94105	1	0.591416	1	1	1	1	1	0.0629245	8.75542e-22	1	1	1	1	1	1	1	1	1.97234e-23
AQP9	0.00305156	3.87667e-05	0	0.0281684	1.92752e-14	1	1.09413e-23	6.13304e-09	1.26735e-07	8.69748e-10	1.81829e-13	2.85302e-10	1	0.0160846	0.000743363	0.000267498	0.00864181	0.00232577	4.66869e-15	6.47696e-11	1.54207e-13	1.69701e-11	1
BMPER	3.75177e-35	1.29718e-37	0.000249277	0	1.64417e-08	1	7.07119e-05	0.0408451	1	0.000372618	1	1	0.000549088	5.37473e-36	0.0308188	0.691062	1	4.85376e-06	1	1	0.115423	1	2.19966e-33
COL17A1	4.9416e-13	0.0110712	9.26693e-17	8.88743e-11	0	1	6.51029e-83	3.13282e-27	3.703e-36	4.09391e-183	4.59173e-40	9.48312e-43	1	1.85129e-06	8.39016e-11	0.000893601	1	1.67046e-09	3.39349e-20	0.000259138	1.95001e-10	0.00160794	0.00210016
DDC	0.172257	0.209286	0.230736	0.0393857	0.745451	0	1	1	1	1	1	1	1	1	0.403856	1	1	1	1	1	1	1	1
KCNJ15	3.48493e-10	0.00649908	4.97334e-26	4.71413e-07	2.60411e-85	0.847825	0	2.1931e-17	3.69592e-48	1.26246e-92	6.38158e-51	7.07188e-51	0.0288847	1.9897e-05	5.70173e-06	0.000267498	1	2.64576e-05	7.04577e-20	0.00746198	2.67002e-07	0.0559046	0.00130898
KCNS1	0.000106251	0.351088	3.24499e-11	0.00038173	1.39858e-29	0.530779	1.03448e-19	0	1.05153e-06	6.0543e-25	1.40093e-08	2.24678e-09	1	0.0375337	2.24525e-10	0.0141965	0.0282602	0.00260174	4.29569e-08	1.27744e-06	6.21275e-06	2.29438e-06	1
KRT16	2.54159e-10	0.127245	7.16015e-10	0.0223112	1.59612e-38	0.383958	1.53358e-50	6.1855e-09	0	4.65008e-58	2.05167e-64	1.06374e-70	0.0023134	2.0474e-05	3.55279e-05	0.000360981	1	0.00150573	1.30096e-15	2.90683e-05	0.0128617	0.054951	4.30329e-08
KRT5	1.07907e-13	0.083071	4.52994e-12	2.60572e-06	1.61814e-185	0.399011	5.02971e-95	2.71493e-27	1.89028e-60	0	3.56888e-50	1.64841e-58	1	4.45567e-08	1.08066e-12	0.00296663	1	2.93352e-07	5.25873e-22	0.0011251	4.14271e-11	0.0289466	0.0029415
KRT6A	9.02692e-06	0.419577	8.82667e-16	0.0483229	1.93744e-42	0.487314	2.6154e-53	7.53187e-11	8.27288e-67	1.47474e-52	0	3.44373e-106	4.60307e-05	0.567112	3.50758e-06	0.38594	1	0.38594	2.48349e-31	5.76347e-11	5.86061e-17	1.83506e-08	1
KRT6B	1.35801e-05	0.473932	1.47825e-12	0.0604851	3.98451e-45	0.133891	2.91024e-53	1.18251e-11	4.27205e-73	6.67371e-61	1.36656e-108	0	1.00191e-08	0.0275481	0.000361686	0.16506	1	0.151477	2.8276e-29	1.83506e-08	3.70141e-12	1.05559e-05	0.0776086
KRT75	0.00249691	0.000610917	0.123184	3.86681e-06	0.194297	0.0136337	0.000260223	0.382485	1.77954e-05	0.309514	3.02834e-07	5.35782e-11	0	8.35774e-05	1	1	1	0.94105	1.5383e-05	0.000710003	1	0.729658	1
MYOT	1.93936e-57	4.05343e-24	0.00013866	2.32672e-38	1.10196e-08	0.0422575	1.26732e-07	0.000347534	1.31244e-07	2.47537e-10	0.00616426	0.00024165	5.60922e-07	0	1	0.156287	1	0.000830198	1	1	1	1	3.67385e-37
ORM2	7.91803e-05	0.0254181	5.30974e-06	0.000282741	4.23745e-13	0.00434254	3.49799e-08	1.15735e-12	2.32209e-07	5.27152e-15	2.12581e-08	2.51171e-06	0.0181688	0.0175672	0	1.36546e-10	1	3.64553e-07	2.80568e-07	8.5475e-07	8.32863e-09	1	1
PGC	2.37331e-05	0.201701	1.81972e-06	0.00776474	6.47537e-06	0.148454	1.82127e-06	0.000121338	2.48952e-06	2.39228e-05	0.00408522	0.00168429	0.465036	0.00157866	6.96663e-13	0	1	1.95696e-37	6.88696e-05	7.81553e-24	1	0.00285259	0.837106
POU2F1	0.283784	0.449115	7.14199e-05	0.580023	0.06452	0.0250635	0.126907	0.000252323	0.0409697	0.107531	0.14244	0.681655	0.684009	0.479452	0.0293524	0.288373	0	1	1	1	1	1	1
RDH16	4.15208e-09	0.150034	1.80292e-05	2.95961e-08	8.74585e-12	0.0212924	1.70694e-07	2.03261e-05	1.12368e-05	1.68593e-09	0.00406253	0.00151477	0.0111116	5.97264e-06	2.10724e-09	8.36306e-40	0.335137	0	1.41883e-05	2.03201e-06	0.0590885	0.0272263	1.39285e-05
SAA2	0.00697446	0.925206	2.23382e-17	0.172109	1.57837e-22	0.130895	3.29242e-22	2.36027e-10	6.19503e-18	2.42338e-24	1.09405e-33	1.25115e-31	9.73608e-08	0.0343101	1.60324e-09	4.5609e-07	0.123096	8.92345e-08	0	2.41812e-47	2.51176e-44	9.77372e-20	1
SERPINA3	0.0235921	0.632318	3.25475e-13	0.140657	1.75093e-06	0.472779	6.11637e-05	7.55883e-09	1.88755e-07	8.21241e-06	2.88174e-13	1.00254e-10	5.03548e-06	0.112041	4.99854e-09	3.53644e-26	0.0288271	1.21677e-08	1.00755e-49	0	1.68867e-24	9.39523e-40	1
SLC26A4	0.0102033	0.0369246	7.44959e-16	0.0011428	1e-12	0.798773	1.51706e-09	3.83503e-08	0.000108998	2.06105e-13	2.77754e-19	1.81441e-14	0.839188	0.0281745	4.43012e-11	0.0537745	0.0250474	0.000568158	1.05094e-46	7.60663e-27	0	2.32022e-22	1
SLC6A14	0.336942	0.677726	8.35968e-14	0.059376	1.20898e-05	0.159106	0.000532425	1.38216e-08	0.000518405	0.000263151	9.97315e-11	6.55645e-08	0.00829157	0.976912	0.0247321	2.24613e-05	0.0543292	0.000236751	4.5886e-22	3.98103e-42	1.06432e-24	0	1
TNNC2	2.0261e-40	9.00612e-26	0.377346	9.60551e-36	1.60318e-05	0.0711981	9.69614e-06	0.339101	2.37751e-10	2.33453e-05	0.0239361	0.000760869	0.033181	1.57676e-39	0.0271376	0.00962191	0.586194	8.70529e-08	0.0569818	0.708602	0.90395	0.0445752	0
