# Supplementary material for: SLC26A4 correlates with homologous recombination deficiency and patient prognosis in prostate cancer
Source: J Transl Med. 2022 Jul 14;20:313. doi: 10.1186/s12967-022-03513-5 (PMC9281181; doi:10.1186/s12967-022-03513-5)
Supplement: Supplementary file 8 — Additional file 8: Table S5. Information of HRD clusters and patient survival. [file 12967_2022_3513_MOESM8_ESM.xlsx]

## Sheet: Sheet1
Table S5. Information of HRD clusters and patient survival
Sample	HRD cluster	OS.time	OS	DSS.time	DSS	DFI.time	DFI	PFI.time	PFI
TCGA_2A_A8VL	cluster 1	621	0	621	0	NA	NA	621	0
TCGA_2A_A8VO	cluster 3	1701	0	1701	0	NA	NA	1701	0
TCGA_2A_A8VT	cluster 1	1373	0	1373	0	NA	NA	1373	0
TCGA_2A_A8VV	cluster 1	671	0	671	0	NA	NA	671	0
TCGA_2A_A8VX	cluster 1	1378	0	1378	0	NA	NA	1378	0
TCGA_2A_A8W1	cluster 1	112	0	112	0	NA	NA	112	0
TCGA_2A_A8W3	cluster 1	863	0	863	0	NA	NA	198	1
TCGA_2A_AAYF	cluster 1	1364	0	1364	0	1364	0	1364	0
TCGA_2A_AAYO	cluster 3	1272	0	1272	0	1272	0	1272	0
TCGA_2A_AAYU	cluster 1	615	0	615	0	NA	NA	615	0
TCGA_4L_AA1F	cluster 1	350	0	350	0	350	0	350	0
TCGA_CH_5737	cluster 2	91	0	91	0	NA	NA	91	0
TCGA_CH_5738	cluster 2	212	0	212	0	212	0	212	0
TCGA_CH_5739	cluster 1	671	0	671	0	671	0	671	0
TCGA_CH_5740	cluster 1	31	0	31	0	NA	NA	31	0
TCGA_CH_5741	cluster 1	395	0	395	0	395	0	395	0
TCGA_CH_5744	cluster 2	60	0	60	0	NA	NA	60	0
TCGA_CH_5746	cluster 2	731	0	731	0	731	0	731	0
TCGA_CH_5748	cluster 2	31	0	31	0	NA	NA	31	0
TCGA_CH_5750	cluster 2	396	0	396	0	396	0	396	0
TCGA_CH_5751	cluster 1	1065	0	1065	0	365	1	365	1
TCGA_CH_5752	cluster 1	943	0	943	0	943	0	943	0
TCGA_CH_5753	cluster 2	31	0	31	0	NA	NA	31	0
TCGA_CH_5754	cluster 2	62	0	62	0	NA	NA	62	0
TCGA_CH_5761	cluster 1	28	0	28	0	NA	NA	28	0
TCGA_CH_5762	cluster 2	1339	0	1339	0	1339	0	1339	0
TCGA_CH_5764	cluster 2	31	0	31	0	NA	NA	31	0
TCGA_CH_5765	cluster 2	700	0	700	0	700	0	700	0
TCGA_CH_5766	cluster 2	31	0	31	0	NA	NA	31	0
TCGA_CH_5767	cluster 1	458	0	458	0	458	0	458	0
TCGA_CH_5768	cluster 1	731	0	731	0	731	0	731	0
TCGA_CH_5769	cluster 2	62	0	62	0	NA	NA	62	0
TCGA_CH_5772	cluster 1	486	0	486	0	486	0	486	0
TCGA_CH_5788	cluster 1	821	0	821	0	NA	NA	821	0
TCGA_CH_5789	cluster 2	304	0	304	0	304	0	304	0
TCGA_CH_5790	cluster 2	974	0	974	0	974	0	974	0
TCGA_CH_5791	cluster 1	1004	0	1004	0	1004	0	396	1
TCGA_CH_5792	cluster 2	91	0	91	0	NA	NA	91	0
TCGA_CH_5794	cluster 2	882	0	882	0	882	0	882	0
TCGA_EJ_5494	cluster 2	1477	0	1477	0	1477	0	1477	0
TCGA_EJ_5495	cluster 2	1760	0	1760	0	1760	0	1760	0
TCGA_EJ_5496	cluster 1	595	0	595	0	595	0	595	0
TCGA_EJ_5497	cluster 2	405	0	405	0	405	0	405	0
TCGA_EJ_5498	cluster 2	1720	0	1720	0	1720	0	1720	0
TCGA_EJ_5499	cluster 2	1415	0	1415	0	1415	0	1415	0
TCGA_EJ_5501	cluster 2	1365	0	1365	0	1365	0	1365	0
TCGA_EJ_5502	cluster 3	1171	0	1171	0	1171	0	1171	0
TCGA_EJ_5503	cluster 2	1391	0	1391	0	1391	0	1391	0
TCGA_EJ_5504	cluster 1	1427	0	1427	0	NA	NA	1427	0
TCGA_EJ_5505	cluster 2	922	0	922	0	922	0	922	0
TCGA_EJ_5507	cluster 2	1457	0	1457	0	1457	0	1457	0
TCGA_EJ_5508	cluster 2	1965	0	1965	0	1965	0	1965	0
TCGA_EJ_5509	cluster 2	1464	0	1464	0	1464	0	1464	0
TCGA_EJ_5510	cluster 2	1887	0	1887	0	1887	0	1887	0
TCGA_EJ_5511	cluster 3	1476	0	1476	0	1476	0	1476	0
TCGA_EJ_5512	cluster 2	1733	0	1733	0	1733	0	1733	0
TCGA_EJ_5514	cluster 3	1829	0	1829	0	1829	0	1829	0
TCGA_EJ_5516	cluster 2	1889	0	1889	0	1889	0	1889	0
TCGA_EJ_5517	cluster 1	1889	0	1889	0	1889	0	1889	0
TCGA_EJ_5518	cluster 3	2118	0	2118	0	NA	NA	2104	1
TCGA_EJ_5519	cluster 2	1962	0	1962	0	1962	0	1962	0
TCGA_EJ_5521	cluster 2	2279	0	2279	0	2279	0	2279	0
TCGA_EJ_5522	cluster 2	2079	0	2079	0	2079	0	2079	0
TCGA_EJ_5524	cluster 2	1882	0	1882	0	NA	NA	265	1
TCGA_EJ_5525	cluster 1	1115	0	1115	0	NA	NA	546	1
TCGA_EJ_5526	cluster 2	1909	0	1909	0	NA	NA	537	1
TCGA_EJ_5527	cluster 2	1778	0	1778	0	1778	0	1778	0
TCGA_EJ_5530	cluster 3	1832	0	1832	0	1832	0	1832	0
TCGA_EJ_5531	cluster 2	1273	0	1273	0	1273	0	1273	0
TCGA_EJ_5532	cluster 1	1828	0	1828	0	1828	0	1828	0
TCGA_EJ_5542	cluster 2	1513	0	1513	0	1513	0	1513	0
TCGA_EJ_7115	cluster 2	2687	0	2687	0	2687	0	2687	0
TCGA_EJ_7123	cluster 2	2572	0	2572	0	2572	0	2572	0
TCGA_EJ_7125	cluster 2	2850	0	2850	0	2850	0	2850	0
TCGA_EJ_7218	cluster 2	2542	0	2542	0	2542	0	2542	0
TCGA_EJ_7312	cluster 2	1099	0	1099	0	1099	0	1099	0
TCGA_EJ_7314	cluster 2	1150	0	1150	0	1150	0	1150	0
TCGA_EJ_7315	cluster 1	1008	0	1008	0	1008	0	1008	0
TCGA_EJ_7317	cluster 2	771	0	771	0	771	0	771	0
TCGA_EJ_7318	cluster 2	1029	0	1029	0	NA	NA	380	1
TCGA_EJ_7321	cluster 1	824	0	824	0	824	0	824	0
TCGA_EJ_7325	cluster 1	1070	0	1070	0	1070	0	1070	0
TCGA_EJ_7327	cluster 2	923	0	923	0	923	0	923	0
TCGA_EJ_7328	cluster 3	842	0	842	0	842	0	842	0
TCGA_EJ_7330	cluster 2	191	0	191	0	NA	NA	191	0
TCGA_EJ_7331	cluster 3	742	0	742	0	742	0	742	0
TCGA_EJ_7781	cluster 2	1073	0	1073	0	1073	0	1073	0
TCGA_EJ_7782	cluster 2	1167	0	1167	0	1167	0	1167	0
TCGA_EJ_7783	cluster 3	787	0	787	0	787	0	787	0
TCGA_EJ_7784	cluster 1	781	0	781	0	781	0	781	0
TCGA_EJ_7785	cluster 3	1177	0	1177	0	1177	0	1177	0
TCGA_EJ_7786	cluster 3	1096	0	1096	0	1096	0	1096	0
TCGA_EJ_7788	cluster 3	859	0	859	0	859	0	859	0
TCGA_EJ_7789	cluster 1	1105	0	1105	0	1105	0	1105	0
TCGA_EJ_7792	cluster 2	1396	0	1396	0	1396	0	1396	0
TCGA_EJ_7793	cluster 2	114	0	114	0	114	0	114	0
TCGA_EJ_7794	cluster 2	1306	0	1306	0	1306	0	1306	0
TCGA_EJ_7797	cluster 2	983	0	983	0	983	0	983	0
TCGA_EJ_8468	cluster 2	2347	0	2347	0	2347	0	2347	0
TCGA_EJ_8469	cluster 1	2324	0	2324	0	NA	NA	1925	1
TCGA_EJ_8470	cluster 2	1159	0	1159	0	1159	0	1159	0
TCGA_EJ_8472	cluster 1	756	0	756	0	NA	NA	196	1
TCGA_EJ_8474	cluster 1	766	0	766	0	766	0	766	0
TCGA_EJ_A46B	cluster 2	657	0	657	0	657	0	657	0
TCGA_EJ_A46D	cluster 2	626	0	626	0	626	0	626	0
TCGA_EJ_A46F	cluster 1	783	0	783	0	NA	NA	215	1
TCGA_EJ_A46G	cluster 1	668	0	668	0	668	0	668	0
TCGA_EJ_A46H	cluster 2	724	0	724	0	724	0	724	0
TCGA_EJ_A65B	cluster 2	710	0	710	0	710	0	710	0
TCGA_EJ_A65D	cluster 1	393	0	393	0	393	0	393	0
TCGA_EJ_A65E	cluster 2	417	0	417	0	417	0	417	0
TCGA_EJ_A65F	cluster 1	560	0	560	0	NA	NA	75	1
TCGA_EJ_A65G	cluster 3	666	0	666	0	666	0	666	0
TCGA_EJ_A65J	cluster 1	451	0	451	0	451	0	451	0
TCGA_EJ_A65M	cluster 2	230	0	230	0	230	0	230	0
TCGA_EJ_A6RA	cluster 2	353	0	353	0	NA	NA	353	1
TCGA_EJ_A6RC	cluster 3	873	0	873	0	873	0	873	0
TCGA_EJ_A7NF	cluster 1	250	0	250	0	250	0	250	0
TCGA_EJ_A7NG	cluster 2	432	0	432	0	432	0	432	0
TCGA_EJ_A7NH	cluster 2	474	0	474	0	474	0	474	0
TCGA_EJ_A7NJ	cluster 2	197	0	197	0	197	0	197	0
TCGA_EJ_A7NK	cluster 2	476	0	476	0	476	0	476	0
TCGA_EJ_A7NM	cluster 1	128	0	128	0	128	0	128	0
TCGA_EJ_A8FN	cluster 3	329	0	329	0	329	0	329	0
TCGA_EJ_A8FO	cluster 3	282	0	282	0	282	0	282	0
TCGA_EJ_A8FP	cluster 2	299	0	299	0	117	1	117	1
TCGA_EJ_A8FS	cluster 1	266	0	266	0	216	1	216	1
TCGA_EJ_A8FU	cluster 2	138	0	138	0	138	0	138	0
TCGA_EJ_AB20	cluster 1	131	0	131	0	131	0	131	0
TCGA_EJ_AB27	cluster 2	145	0	145	0	145	0	145	0
TCGA_FC_7708	cluster 2	864	0	864	0	864	0	864	0
TCGA_FC_7961	cluster 1	469	0	469	0	469	0	469	0
TCGA_FC_A4JI	cluster 1	877	0	877	0	877	0	877	0
TCGA_FC_A5OB	cluster 1	680	0	680	0	NA	NA	680	0
TCGA_FC_A66V	cluster 2	524	0	524	0	524	0	524	0
TCGA_FC_A6HD	cluster 1	789	0	789	0	789	0	789	0
TCGA_FC_A8O0	cluster 1	616	0	616	0	616	0	616	0
TCGA_G9_6329	cluster 2	1266	0	1266	0	1266	0	1266	0
TCGA_G9_6332	cluster 1	2657	0	2657	0	1180	1	1180	1
TCGA_G9_6333	cluster 2	2465	0	2465	0	2465	0	2465	0
TCGA_G9_6338	cluster 3	2028	0	2028	0	2028	0	2028	0
TCGA_G9_6339	cluster 2	2551	0	2551	0	1634	1	1634	1
TCGA_G9_6342	cluster 2	1696	0	1696	0	1696	0	1696	0
TCGA_G9_6343	cluster 3	2450	0	2450	0	2450	0	2450	0
TCGA_G9_6347	cluster 3	2089	0	2089	0	2089	0	2089	0
TCGA_G9_6348	cluster 2	1515	0	1515	0	1515	0	1515	0
TCGA_G9_6351	cluster 2	2048	0	2048	0	2048	0	2048	0
TCGA_G9_6353	cluster 2	1542	0	1542	0	1542	0	1542	0
TCGA_G9_6354	cluster 2	2066	0	2066	0	2066	0	2066	0
TCGA_G9_6356	cluster 2	1434	0	1434	0	1434	0	1434	0
TCGA_G9_6361	cluster 1	1415	0	1415	0	1415	0	1415	0
TCGA_G9_6362	cluster 1	1443	0	1443	0	NA	NA	1443	0
TCGA_G9_6363	cluster 1	1378	0	1378	0	1378	0	1378	0
TCGA_G9_6364	cluster 1	1198	0	1198	0	1198	0	1198	0
TCGA_G9_6365	cluster 2	1363	0	1363	0	1363	0	1363	0
TCGA_G9_6366	cluster 1	1947	0	1947	0	1947	0	1947	0
TCGA_G9_6367	cluster 2	1222	0	1222	0	NA	NA	1222	0
TCGA_G9_6369	cluster 1	1215	0	1215	0	1215	0	1215	0
TCGA_G9_6370	cluster 2	1156	0	1156	0	1156	0	1156	0
TCGA_G9_6371	cluster 1	1226	0	1226	0	1226	0	1226	0
TCGA_G9_6373	cluster 2	811	0	811	0	811	0	811	0
TCGA_G9_6377	cluster 2	958	0	958	0	958	0	958	0
TCGA_G9_6378	cluster 3	1155	0	1155	0	1155	0	1155	0
TCGA_G9_6379	cluster 2	1778	0	1778	0	1778	0	1778	0
TCGA_G9_6384	cluster 2	765	0	765	0	765	0	765	0
TCGA_G9_6385	cluster 2	830	0	830	0	830	0	830	0
TCGA_G9_6494	cluster 1	1771	0	1771	0	NA	NA	1771	0
TCGA_G9_6496	cluster 2	1726	0	1726	0	1726	0	1726	0
TCGA_G9_6498	cluster 2	1952	0	1952	0	1342	1	1342	1
TCGA_G9_6499	cluster 2	1543	0	1543	0	1543	0	1543	0
TCGA_G9_7509	cluster 1	1610	0	1610	0	1610	0	1610	0
TCGA_G9_7510	cluster 2	1185	0	1185	0	1185	0	1185	0
TCGA_G9_7519	cluster 3	849	0	849	0	849	0	849	0
TCGA_G9_7521	cluster 3	942	0	942	0	NA	NA	942	0
TCGA_G9_7522	cluster 2	1078	0	1078	0	1078	0	1078	0
TCGA_G9_7523	cluster 3	857	0	857	0	857	0	857	0
TCGA_G9_7525	cluster 1	994	0	994	0	994	0	994	0
TCGA_G9_A9S0	cluster 1	791	1	791	1	NA	NA	423	1
TCGA_G9_A9S7	cluster 2	728	0	728	0	NA	NA	728	0
TCGA_H9_7775	cluster 1	185	0	185	0	185	0	185	0
TCGA_H9_A6BX	cluster 2	941	0	941	0	941	0	941	0
TCGA_H9_A6BY	cluster 1	112	0	112	0	NA	NA	112	0
TCGA_HC_7075	cluster 1	601	0	601	0	601	0	601	0
TCGA_HC_7077	cluster 1	2115	0	2115	0	2115	0	2115	0
TCGA_HC_7078	cluster 2	1985	0	1985	0	1985	0	1985	0
TCGA_HC_7079	cluster 2	1184	0	1184	0	NA	NA	380	1
TCGA_HC_7080	cluster 1	1106	0	1106	0	1106	0	894	1
TCGA_HC_7081	cluster 1	1136	0	1136	0	NA	NA	1136	0
TCGA_HC_7209	cluster 2	440	0	440	0	440	0	440	0
TCGA_HC_7210	cluster 2	868	0	868	0	868	0	868	0
TCGA_HC_7211	cluster 2	1221	0	1221	0	1221	0	1221	0
TCGA_HC_7212	cluster 1	870	0	870	0	870	0	870	0
TCGA_HC_7213	cluster 2	1219	0	1219	0	NA	NA	170	1
TCGA_HC_7230	cluster 2	1001	0	1001	0	1001	0	1001	0
TCGA_HC_7231	cluster 2	939	0	939	0	939	0	939	0
TCGA_HC_7232	cluster 2	1161	0	1161	0	766	1	766	1
TCGA_HC_7233	cluster 2	1355	0	1355	0	1355	0	1355	0
TCGA_HC_7736	cluster 2	1103	0	1103	0	1103	0	1103	0
TCGA_HC_7737	cluster 2	1090	0	1090	0	1090	0	1090	0
TCGA_HC_7738	cluster 2	964	0	964	0	NA	NA	420	1
TCGA_HC_7740	cluster 2	717	0	717	0	717	0	717	0
TCGA_HC_7742	cluster 2	938	0	938	0	NA	NA	938	0
TCGA_HC_7744	cluster 2	531	0	531	0	531	0	531	0
TCGA_HC_7745	cluster 2	721	0	721	0	721	0	721	0
TCGA_HC_7747	cluster 2	748	0	748	0	748	0	748	0
TCGA_HC_7748	cluster 2	792	0	792	0	792	0	792	0
TCGA_HC_7749	cluster 1	724	0	724	0	724	0	724	0
TCGA_HC_7750	cluster 2	522	0	522	0	522	0	522	0
TCGA_HC_7752	cluster 2	782	0	782	0	782	0	782	0
TCGA_HC_7817	cluster 2	928	0	928	0	928	0	928	0
TCGA_HC_7819	cluster 1	543	0	543	0	543	0	543	0
TCGA_HC_7820	cluster 1	747	0	747	0	747	0	747	0
TCGA_HC_7821	cluster 1	956	0	956	0	956	0	956	0
TCGA_HC_8213	cluster 1	589	0	589	0	589	0	589	0
TCGA_HC_8216	cluster 2	682	0	682	0	682	0	682	0
TCGA_HC_8256	cluster 1	860	0	860	0	860	0	860	0
TCGA_HC_8257	cluster 1	726	0	726	0	726	0	726	0
TCGA_HC_8259	cluster 1	924	0	924	0	924	0	924	0
TCGA_HC_8260	cluster 2	686	0	686	0	686	0	686	0
TCGA_HC_8261	cluster 2	546	0	546	0	546	0	546	0
TCGA_HC_8262	cluster 2	679	0	679	0	679	0	679	0
TCGA_HC_8264	cluster 1	48	0	48	0	NA	NA	48	0
TCGA_HC_8265	cluster 2	483	0	483	0	483	0	483	0
TCGA_HC_8266	cluster 2	473	0	473	0	NA	NA	473	0
TCGA_HC_A48F	cluster 1	680	0	680	0	680	0	680	0
TCGA_HC_A4ZV	cluster 1	23	0	23	0	NA	NA	23	0
TCGA_HC_A631	cluster 1	54	0	54	0	NA	NA	54	0
TCGA_HC_A632	cluster 1	61	0	61	0	NA	NA	61	0
TCGA_HC_A6AL	cluster 2	67	0	67	0	NA	NA	67	0
TCGA_HC_A6AN	cluster 1	49	0	49	0	NA	NA	49	0
TCGA_HC_A6AO	cluster 2	530	0	530	0	530	0	530	0
TCGA_HC_A6AP	cluster 2	71	0	71	0	NA	NA	71	0
TCGA_HC_A6AQ	cluster 2	106	0	106	0	NA	NA	106	0
TCGA_HC_A6HX	cluster 2	38	0	38	0	NA	NA	38	0
TCGA_HC_A6HY	cluster 2	134	0	134	0	NA	NA	134	0
TCGA_HC_A76W	cluster 2	213	0	213	0	NA	NA	213	0
TCGA_HC_A76X	cluster 1	150	0	150	0	NA	NA	150	0
TCGA_HC_A8CY	cluster 1	290	0	290	0	NA	NA	290	0
TCGA_HC_A8D0	cluster 2	775	0	775	0	775	0	775	0
TCGA_HC_A8D1	cluster 2	573	0	573	0	573	0	573	0
TCGA_HC_A9TE	cluster 1	587	0	587	0	NA	NA	216	1
TCGA_HC_A9TH	cluster 2	844	0	844	0	NA	NA	351	1
TCGA_HI_7168	cluster 2	3323	0	3323	0	NA	NA	2505	1
TCGA_HI_7169	cluster 3	2684	0	2684	0	2684	0	2684	0
TCGA_HI_7170	cluster 2	2522	0	2522	0	2522	0	2522	0
TCGA_HI_7171	cluster 1	1329	1	1329	1	NA	NA	1329	1
TCGA_J4_8198	cluster 1	614	0	614	0	614	0	614	0
TCGA_J4_8200	cluster 3	1218	0	1218	0	1218	0	1218	0
TCGA_J4_A67K	cluster 2	1004	0	1004	0	1004	0	1004	0
TCGA_J4_A67L	cluster 2	770	0	770	0	770	0	770	0
TCGA_J4_A67M	cluster 2	941	0	941	0	941	0	941	0
TCGA_J4_A67N	cluster 1	937	0	937	0	NA	NA	442	1
TCGA_J4_A67O	cluster 2	839	0	839	0	839	0	839	0
TCGA_J4_A67Q	cluster 3	975	0	975	0	975	0	975	0
TCGA_J4_A67R	cluster 2	910	0	910	0	910	0	910	0
TCGA_J4_A67S	cluster 2	833	0	833	0	708	1	708	1
TCGA_J4_A67T	cluster 2	183	0	183	0	183	0	183	0
TCGA_J4_A6G1	cluster 2	769	0	769	0	769	0	769	0
TCGA_J4_A6M7	cluster 1	512	0	512	0	512	0	512	0
TCGA_J4_A83I	cluster 1	685	0	685	0	685	0	685	0
TCGA_J4_A83J	cluster 2	696	0	696	0	696	0	696	0
TCGA_J4_A83K	cluster 2	328	0	328	0	328	0	328	0
TCGA_J4_A83L	cluster 2	720	0	720	0	720	0	720	0
TCGA_J4_A83M	cluster 2	543	0	543	0	521	1	521	1
TCGA_J4_A83N	cluster 2	992	0	992	0	992	0	433	1
TCGA_J4_AATV	cluster 2	553	0	553	0	NA	NA	553	0
TCGA_J4_AATZ	cluster 2	412	0	412	0	79	1	79	1
TCGA_J4_AAU2	cluster 2	825	0	825	0	825	0	825	0
TCGA_J9_A52B	cluster 1	422	0	422	0	57	1	57	1
TCGA_J9_A52C	cluster 2	178	0	178	0	NA	NA	178	0
TCGA_J9_A52E	cluster 1	323	0	323	0	NA	NA	323	0
TCGA_J9_A8CK	cluster 2	321	0	321	0	NA	NA	321	0
TCGA_J9_A8CL	cluster 1	405	0	405	0	NA	NA	132	1
TCGA_J9_A8CM	cluster 1	463	0	463	0	NA	NA	344	1
TCGA_J9_A8CN	cluster 3	1237	0	1237	0	1237	0	1237	0
TCGA_J9_A8CP	cluster 1	386	0	386	0	386	0	386	0
TCGA_KC_A4BL	cluster 2	934	0	934	0	NA	NA	193	1
TCGA_KC_A4BN	cluster 2	1815	0	1815	0	1815	0	1815	0
TCGA_KC_A4BV	cluster 1	1328	0	1328	0	1328	1	1328	1
TCGA_KC_A7F3	cluster 2	665	0	665	0	665	0	665	0
TCGA_KC_A7F6	cluster 2	263	0	263	0	263	0	263	0
TCGA_KC_A7FA	cluster 1	598	0	598	0	598	0	598	0
TCGA_KC_A7FD	cluster 2	270	0	270	0	270	0	270	0
TCGA_KK_A59V	cluster 1	3440	0	3440	0	3440	0	3440	0
TCGA_KK_A59X	cluster 1	2535	0	2535	0	NA	NA	2233	1
TCGA_KK_A59Y	cluster 1	1968	0	1968	0	1968	0	1968	0
TCGA_KK_A59Z	cluster 2	2628	0	2628	0	NA	NA	2628	0
TCGA_KK_A6DY	cluster 2	4295	0	4295	0	NA	NA	4295	0
TCGA_KK_A6E0	cluster 2	1483	0	1483	0	941	1	941	1
TCGA_KK_A6E1	cluster 1	2198	0	2198	0	2198	0	2198	0
TCGA_KK_A6E2	cluster 1	5024	0	5024	0	5024	0	5024	0
TCGA_KK_A6E3	cluster 2	2056	0	2056	0	NA	NA	2056	0
TCGA_KK_A6E4	cluster 1	3502	1	3502	0	3502	0	3502	0
TCGA_KK_A6E5	cluster 2	2073	0	2073	0	2073	0	2073	0
TCGA_KK_A6E6	cluster 1	3447	0	3447	0	NA	NA	3447	0
TCGA_KK_A6E7	cluster 1	2760	0	2760	0	NA	NA	925	1
TCGA_KK_A6E8	cluster 3	1770	0	1770	0	NA	NA	1770	0
TCGA_KK_A7AP	cluster 1	196	0	196	0	NA	NA	196	0
TCGA_KK_A7AQ	cluster 2	1610	0	1610	0	1217	1	1217	1
TCGA_KK_A7AU	cluster 1	1775	0	1775	0	NA	NA	207	1
TCGA_KK_A7AV	cluster 2	822	0	822	0	822	0	822	0
TCGA_KK_A7AW	cluster 2	1054	0	1054	0	NA	NA	1054	0
TCGA_KK_A7AY	cluster 1	1754	0	1754	0	1124	1	1124	1
TCGA_KK_A7AZ	cluster 1	1519	0	1519	0	NA	NA	1519	0
TCGA_KK_A7B0	cluster 2	1329	0	1329	0	NA	NA	606	1
TCGA_KK_A7B1	cluster 2	1063	0	1063	0	1063	0	1063	0
TCGA_KK_A7B2	cluster 2	1099	0	1099	0	NA	NA	692	1
TCGA_KK_A7B3	cluster 2	899	0	899	0	294	1	294	1
TCGA_KK_A7B4	cluster 1	987	0	987	0	NA	NA	637	1
TCGA_KK_A8I4	cluster 2	2259	0	2259	0	NA	NA	1162	1
TCGA_KK_A8I5	cluster 1	3096	0	3096	0	3096	0	3096	0
TCGA_KK_A8I6	cluster 2	668	0	668	0	668	0	668	0
TCGA_KK_A8I7	cluster 2	2002	0	2002	0	NA	NA	1088	1
TCGA_KK_A8I8	cluster 1	967	0	967	0	967	0	967	0
TCGA_KK_A8I9	cluster 2	1001	0	1001	0	940	1	940	1
TCGA_KK_A8IA	cluster 1	1931	0	1931	0	NA	NA	1931	0
TCGA_KK_A8IB	cluster 2	83	0	83	0	NA	NA	83	0
TCGA_KK_A8IC	cluster 2	2051	0	2051	0	NA	NA	1060	1
TCGA_KK_A8ID	cluster 1	2107	0	2107	0	2107	0	2107	0
TCGA_KK_A8IF	cluster 1	804	0	804	0	NA	NA	648	1
TCGA_KK_A8IG	cluster 3	2505	0	2505	0	2505	0	2505	0
TCGA_KK_A8IH	cluster 2	2013	0	2013	0	2013	0	2013	0
TCGA_KK_A8II	cluster 1	3467	1	3467	1	NA	NA	626	1
TCGA_KK_A8IJ	cluster 1	1559	0	1559	0	NA	NA	307	1
TCGA_KK_A8IK	cluster 1	2052	0	2052	0	2052	0	2052	0
TCGA_KK_A8IL	cluster 2	628	1	628		NA	NA	628	0
TCGA_KK_A8IM	cluster 2	1915	0	1915	0	1915	0	1915	0
TCGA_M7_A71Y	cluster 2	493	0	493	0	493	0	493	0
TCGA_M7_A71Z	cluster 1	643	0	643	0	643	0	643	0
TCGA_M7_A720	cluster 2	384	0	384	0	384	0	384	0
TCGA_M7_A721	cluster 2	400	0	400	0	400	0	400	0
TCGA_M7_A722	cluster 1	1060	0	1060	0	NA	NA	559	1
TCGA_M7_A724	cluster 1	889	0	889	0	NA	NA	889	0
TCGA_M7_A725	cluster 2	573	0	573	0	573	0	573	0
TCGA_MG_AAMC	cluster 1	173	0	173	0	173	0	173	0
TCGA_QU_A6IL	cluster 2	97	0	97	0	97	0	97	0
TCGA_QU_A6IM	cluster 2	1247	0	1247	0	1247	0	1247	0
TCGA_QU_A6IN	cluster 1	4264	0	4264	0	4264	0	4264	0
TCGA_QU_A6IO	cluster 2	3716	0	3716	0	3716	0	3716	0
TCGA_QU_A6IP	cluster 2	2620	0	2620	0	2620	0	2620	0
TCGA_SU_A7E7	cluster 2	551	0	551	0	551	0	551	0
TCGA_TK_A8OK	cluster 1	27	0	27	0	NA	NA	27	0
TCGA_TP_A8TT	cluster 2	526	0	526	0	NA	NA	526	0
TCGA_TP_A8TV	cluster 1	610	0	610	0	610	0	610	0
TCGA_V1_A8MF	cluster 2	1449	0	1449	0	1449	0	1449	0
TCGA_V1_A8MG	cluster 2	857	0	857	0	857	0	857	0
TCGA_V1_A8MJ	cluster 2	1791	0	1791	0	NA	NA	1791	0
TCGA_V1_A8ML	cluster 1	448	0	448	0	448	0	448	0
TCGA_V1_A8MM	cluster 1	1195	0	1195	0	990	1	990	1
TCGA_V1_A8MU	cluster 2	1876	0	1876	0	NA	NA	1876	0
TCGA_V1_A8WL	cluster 2	1948	0	1948	0	1948	0	1948	0
TCGA_V1_A8WN	cluster 2	924	0	924	0	924	0	924	0
TCGA_V1_A8WS	cluster 1	474	0	474	0	NA	NA	474	0
TCGA_V1_A8WV	cluster 2	686	0	686	0	686	0	686	0
TCGA_V1_A8WW	cluster 1	1078	0	1078	0	1078	0	1078	0
TCGA_V1_A8X3	cluster 1	202	0	202	0	202	0	202	0
TCGA_V1_A9O5	cluster 1	1932	0	1932	0	124	1	124	1
TCGA_V1_A9O7	cluster 3	2499	0	2499	0	NA	NA	819	1
TCGA_V1_A9O9	cluster 2	2870	0	2870	0	2870	0	2870	0
TCGA_V1_A9OA	cluster 2	636	0	636	0	636	0	636	0
TCGA_V1_A9OF	cluster 1	1184	0	1184	0	1184	0	1184	0
TCGA_V1_A9OH	cluster 1	2403	0	2403	0	2403	0	2403	0
TCGA_V1_A9OL	cluster 1	1913	0	1913	0	105	1	105	1
TCGA_V1_A9OQ	cluster 3	371	0	371	0	371	0	371	0
TCGA_V1_A9OT	cluster 2	476	0	476	0	NA	NA	292	1
TCGA_V1_A9OX	cluster 2	1134	0	1134	0	NA	NA	1134	0
TCGA_V1_A9OY	cluster 2	1067	0	1067	0	1067	0	1067	0
TCGA_V1_A9Z7	cluster 1	874	0	874	0	874	0	874	0
TCGA_V1_A9Z8	cluster 2	827	0	827	0	827	0	827	0
TCGA_V1_A9Z9	cluster 2	540	0	540	0	540	0	540	0
TCGA_V1_A9ZG	cluster 2	1517	0	1517	0	1517	0	1517	0
TCGA_V1_A9ZI	cluster 1	1640	0	1640	0	NA	NA	1640	0
TCGA_V1_A9ZK	cluster 2	1383	0	1383	0	1383	0	1383	0
TCGA_V1_A9ZR	cluster 1	1361	0	1361	0	1361	0	1361	0
TCGA_VN_A88I	cluster 3	269	0	269	0	NA	NA	269	0
TCGA_VN_A88K	cluster 1	776	0	776	0	776	0	776	0
TCGA_VN_A88L	cluster 1	746	0	746	0	746	0	746	0
TCGA_VN_A88M	cluster 1	189	0	189	0	189	0	189	0
TCGA_VN_A88N	cluster 1	766	0	766	0	766	0	766	0
TCGA_VN_A88O	cluster 3	481	0	481	0	481	0	481	0
TCGA_VN_A88P	cluster 3	1260	0	1260	0	1260	0	1260	0
TCGA_VN_A88Q	cluster 2	1366	0	1366	0	1366	0	1366	0
TCGA_VN_A88R	cluster 1	784	0	784	0	NA	NA	512	1
TCGA_VN_A943	cluster 1	496	0	496	0	496	0	496	0
TCGA_VP_A872	cluster 2	3631	0	3631	0	3631	0	3631	0
TCGA_VP_A875	cluster 1	2309	0	2309	0	2309	0	2309	0
TCGA_VP_A876	cluster 1	3333	0	3333	0	3333	0	3333	0
TCGA_VP_A878	cluster 2	3130	0	3130	0	NA	NA	98	1
TCGA_VP_A879	cluster 2	728	1	728	0	728	0	728	0
TCGA_VP_A87B	cluster 1	2722	0	2722	0	2722	0	2473	1
TCGA_VP_A87C	cluster 2	1690	0	1690	0	1690	0	1690	0
TCGA_VP_A87D	cluster 1	1853	0	1853	0	1194	1	1194	1
TCGA_VP_A87E	cluster 3	2037	0	2037	0	2037	0	2037	0
TCGA_VP_A87H	cluster 2	663	0	663	0	663	0	663	0
TCGA_VP_A87J	cluster 1	1774	0	1774	0	1774	0	1774	0
TCGA_VP_A87K	cluster 1	1306	0	1306	0	533	1	533	1
TCGA_VP_AA1N	cluster 3	1365	0	1365	0	1365	0	1365	0
TCGA_WW_A8ZI	cluster 1	449	0	449	0	449	0	449	0
TCGA_X4_A8KQ	cluster 2	1383	0	1383	0	NA	NA	1383	0
TCGA_X4_A8KS	cluster 2	979	0	979	0	NA	NA	979	0
TCGA_XA_A8JR	cluster 3	376	0	376	0	376	0	376	0
TCGA_XJ_A83F	cluster 1	1127	0	1127	0	1127	0	1127	0
TCGA_XJ_A83G	cluster 2	1461	0	1461	0	1461	0	1461	0
TCGA_XJ_A83H	cluster 2	1280	0	1280	0	NA	NA	1280	0
TCGA_XJ_A9DI	cluster 2	1461	0	1461	0	1461	0	1461	0
TCGA_XJ_A9DK	cluster 2	275	0	275	0	275	0	275	0
TCGA_XJ_A9DQ	cluster 2	91	0	91	0	NA	NA	91	0
TCGA_XJ_A9DX	cluster 1	973	0	973	0	NA	NA	973	0
TCGA_XK_AAIR	cluster 2	972	0	972	0	972	0	972	0
TCGA_XK_AAIV	cluster 2	1133	0	1133	0	1133	0	1133	0
TCGA_XK_AAIW	cluster 1	1218	0	1218	0	1218	0	427	1
TCGA_XK_AAJA	cluster 2	930	0	930	0	930	0	930	0
TCGA_XK_AAJP	cluster 1	1259	0	1259	0	1259	0	1259	0
TCGA_XK_AAJR	cluster 2	1124	0	1124	0	131	1	131	1
TCGA_XK_AAJT	cluster 2	1434	0	1434	0	NA	NA	1434	0
TCGA_XK_AAJU	cluster 2	1576	0	1576	0	1576	0	1576	0
TCGA_XQ_A8TA	cluster 1	146	1	146	1	NA	NA	146	1
TCGA_XQ_A8TB	cluster 1	770	0	770	0	770	0	770	0
TCGA_Y6_A8TL	cluster 2	992	0	992	0	NA	NA	992	0
TCGA_Y6_A9XI	cluster 1	526	0	526	0	526	0	526	0
TCGA_YJ_A8SW	cluster 2	148	0	148	0	NA	NA	148	0
TCGA_YL_A8HJ	cluster 3	1611	0	1611	0	1611	0	1611	0
TCGA_YL_A8HK	cluster 2	1491	0	1491	0	1376	1	1376	1
TCGA_YL_A8HL	cluster 1	1565	0	1565	0	NA	NA	1565	0
TCGA_YL_A8HM	cluster 1	1482	0	1482	0	1473	1	1473	1
TCGA_YL_A8HO	cluster 1	2304	0	2304	0	NA	NA	1068	1
TCGA_YL_A8S8	cluster 3	1890	0	1890	0	NA	NA	679	1
TCGA_YL_A8S9	cluster 1	1842	0	1842	0	NA	NA	1006	1
TCGA_YL_A8SA	cluster 1	512	0	512	0	NA	NA	512	0
TCGA_YL_A8SB	cluster 2	1719	0	1719	0	NA	NA	1384	1
TCGA_YL_A8SC	cluster 1	1261	0	1261	0	NA	NA	152	1
TCGA_YL_A8SF	cluster 1	1373	0	1373	0	NA	NA	1373	0
TCGA_YL_A8SH	cluster 3	875	1	875	0	875	0	875	0
TCGA_YL_A8SI	cluster 3	1614	0	1614	0	1423	1	1423	1
TCGA_YL_A8SJ	cluster 2	1395	0	1395	0	752	1	752	1
TCGA_YL_A8SK	cluster 2	1408	0	1408	0	NA	NA	1408	0
TCGA_YL_A8SL	cluster 1	987	0	987	0	987	0	987	0
TCGA_YL_A8SO	cluster 2	3479	0	3479	0	NA	NA	3479	0
TCGA_YL_A8SP	cluster 1	2366	0	2366	0	NA	NA	2036	1
TCGA_YL_A8SQ	cluster 3	2083	0	2083	0	NA	NA	329	1
TCGA_YL_A8SR	cluster 1	273	0	273	0	NA	NA	273	0
TCGA_YL_A9WH	cluster 1	427	0	427	0	NA	NA	427	0
TCGA_YL_A9WI	cluster 1	1623	0	1623	0	NA	NA	1623	0
TCGA_YL_A9WJ	cluster 2	1855	1	1855	1	NA	NA	1476	1
TCGA_YL_A9WK	cluster 1	2136	0	2136	0	NA	NA	1009	1
TCGA_YL_A9WL	cluster 1	740	0	740	0	740	1	740	1
TCGA_YL_A9WX	cluster 2	1518	0	1518	0	NA	NA	1506	1
TCGA_YL_A9WY	cluster 2	1098	0	1098	0	NA	NA	765	1
TCGA_ZG_A8QW	cluster 2	94	0	94	0	NA	NA	94	0
TCGA_ZG_A8QX	cluster 3	442	0	442	0	NA	NA	442	0
TCGA_ZG_A8QY	cluster 1	404	0	404	0	NA	NA	404	0
TCGA_ZG_A8QZ	cluster 2	308	0	308	0	NA	NA	308	0
TCGA_ZG_A9KY	cluster 1	130	0	130	0	NA	NA	130	0
TCGA_ZG_A9L0	cluster 2	355	0	355	0	NA	NA	355	0
TCGA_ZG_A9L1	cluster 3	1302	0	1302	0	NA	NA	1302	0
TCGA_ZG_A9L2	cluster 3	1154	0	1154	0	NA	NA	180	1
TCGA_ZG_A9L4	cluster 1	1108	0	1108	0	NA	NA	1108	0
TCGA_ZG_A9L5	cluster 1	908	0	908	0	NA	NA	908	0
TCGA_ZG_A9L6	cluster 1	687	0	687	0	NA	NA	664	1
TCGA_ZG_A9L9	cluster 1	617	0	617	0	NA	NA	51	1
TCGA_ZG_A9LB	cluster 2	583	0	583	0	NA	NA	583	0
TCGA_ZG_A9LM	cluster 2	378	0	378	0	378	0	378	0
TCGA_ZG_A9LN	cluster 2	115	0	115	0	NA	NA	115	0
TCGA_ZG_A9LS	cluster 2	516	0	516	0	516	0	516	0
TCGA_ZG_A9LU	cluster 2	579	0	579	0	NA	NA	579	0
TCGA_ZG_A9LY	cluster 2	370	0	370	0	370	0	370	0
TCGA_ZG_A9LZ	cluster 2	692	0	692	0	NA	NA	692	0
TCGA_ZG_A9M4	cluster 1	547	0	547	0	NA	NA	547	0
TCGA_ZG_A9MC	cluster 3	455	0	455	0	NA	NA	455	0
TCGA_ZG_A9N3	cluster 1	349	0	349	0	NA	NA	349	0
TCGA_ZG_A9ND	cluster 1	410	0	410	0	410	0	410	0
TCGA_ZG_A9NI	cluster 1	132	0	132	0	132	0	132	0
