# Supplementary material for: SLC26A4 correlates with homologous recombination deficiency and patient prognosis in prostate cancer
Source: J Transl Med. 2022 Jul 14;20:313. doi: 10.1186/s12967-022-03513-5 (PMC9281181; doi:10.1186/s12967-022-03513-5)
Supplement: Supplementary file 9 — Additional file 9: Table S6.1. ESTIMATE score. Table S6.2 Immune cell fractions based on ImmuCellAI algorithm. Table S6.3 Immune cell fractions based on ImmuCellAI algorithm. Table S6.4 Immune cell fractions based on CIBERSORT algorithm. [file 12967_2022_3513_MOESM9_ESM.xlsx]

## Sheet: estimate
Table S6.1 ESTIMATE score
sample	Stromal Score	Immune Score	ESTIMATE Score	Tumor Purity
TCGA_2A_A8VL	-87.3649	-99.2028	-186.568	0.837775
TCGA_2A_A8VO	762.664	557.326	1319.99	0.697605
TCGA_2A_A8VT	178.971	438.806	617.777	0.767625
TCGA_2A_A8VV	204.875	-463.873	-258.999	0.843533
TCGA_2A_A8VX	-121.49	-1014.38	-1135.87	0.905494
TCGA_2A_A8W1	-1206.39	-322.915	-1529.3	0.928478
TCGA_2A_A8W3	741.155	448.138	1189.29	0.711222
TCGA_2A_AAYF	171.575	-103.404	68.171	0.816777
TCGA_2A_AAYO	1630.87	2617.48	4248.35	0.335561
TCGA_2A_AAYU	288.504	-322.721	-34.2177	0.825356
TCGA_4L_AA1F	5045.59	4172.83	9218.42	NA
TCGA_CH_5737	-200.857	27.9072	-172.95	0.836682
TCGA_CH_5738	2039.49	2684.26	4723.75	0.26906
TCGA_CH_5739	1964.83	1544.2	3509.03	0.435618
TCGA_CH_5740	386.808	852.79	1239.6	0.706012
TCGA_CH_5741	-416.702	-214.206	-630.908	0.871582
TCGA_CH_5744	400.232	940.688	1340.92	0.695401
TCGA_CH_5746	-157.027	-180.775	-337.802	0.849689
TCGA_CH_5748	-4.10442	179.429	175.325	0.807601
TCGA_CH_5750	717.144	1980	2697.14	0.539547
TCGA_CH_5751	2364.33	4206.62	6570.95	0.00126942
TCGA_CH_5752	1088.31	41.9874	1130.29	0.717283
TCGA_CH_5753	141.178	1023.68	1164.85	0.713739
TCGA_CH_5754	1644.63	2576.87	4221.5	0.339271
TCGA_CH_5761	1674.67	453.418	2128.08	0.607914
TCGA_CH_5762	1496.28	1882.7	3378.98	0.452721
TCGA_CH_5764	823.67	1002.95	1826.62	0.642443
TCGA_CH_5765	70.5723	-235.345	-164.773	0.836024
TCGA_CH_5766	322.867	1234.45	1557.31	0.672228
TCGA_CH_5767	320.479	-137.201	183.279	0.806912
TCGA_CH_5768	-165.916	-543.371	-709.287	0.877164
TCGA_CH_5769	1016.59	930.397	1946.99	0.628803
TCGA_CH_5772	1078.26	756.584	1834.85	0.641517
TCGA_CH_5788	392.389	96.4536	488.843	0.779616
TCGA_CH_5789	1122.77	1393.95	2516.72	0.561654
TCGA_CH_5790	57.0306	664.017	721.047	0.757822
TCGA_CH_5791	892.233	836.51	1728.74	0.653387
TCGA_CH_5792	2391.26	2687.02	5078.29	0.218596
TCGA_CH_5794	-28.2891	301.884	273.595	0.799011
TCGA_EJ_5494	1101.59	1185.79	2287.38	0.589184
TCGA_EJ_5495	2589.75	2031.6	4621.36	0.283506
TCGA_EJ_5496	-191.235	33.4093	-157.826	0.835464
TCGA_EJ_5497	1250.48	1041.31	2291.79	0.588661
TCGA_EJ_5498	2293.76	1711.89	4005.65	0.368901
TCGA_EJ_5499	997.864	1604.03	2601.9	0.551266
TCGA_EJ_5501	464.807	510.261	975.068	0.732972
TCGA_EJ_5502	1351.54	1788.25	3139.79	0.483741
TCGA_EJ_5503	1213.26	1418.45	2631.71	0.54761
TCGA_EJ_5504	2120.76	851.307	2972.07	0.50514
TCGA_EJ_5505	31.8275	160.752	192.579	0.806105
TCGA_EJ_5507	1021.69	1285.67	2307.35	0.586812
TCGA_EJ_5508	1386.45	1881.96	3268.41	0.467132
TCGA_EJ_5509	1750.65	1986.67	3737.32	0.405214
TCGA_EJ_5510	1105.5	1455.64	2561.14	0.556248
TCGA_EJ_5511	1075.38	80.2231	1155.6	0.71469
TCGA_EJ_5512	300.516	180.118	480.634	0.78037
TCGA_EJ_5514	2242.29	1763.01	4005.3	0.368948
TCGA_EJ_5516	2438.21	1767.55	4205.75	0.341444
TCGA_EJ_5517	1317.87	1484.45	2802.31	0.526486
TCGA_EJ_5518	2402.1	1084.54	3486.64	0.438573
TCGA_EJ_5519	1048.86	370.301	1419.16	0.687102
TCGA_EJ_5521	787.938	962.911	1750.85	0.650927
TCGA_EJ_5522	1319.78	1370.86	2690.64	0.540351
TCGA_EJ_5524	2320.66	1802.48	4123.14	0.352817
TCGA_EJ_5525	2583.59	673.56	3257.15	0.468592
TCGA_EJ_5526	1889.68	1297.6	3187.28	0.477629
TCGA_EJ_5527	2154.61	1657.03	3811.64	0.395218
TCGA_EJ_5530	1150.87	255.051	1405.92	0.688513
TCGA_EJ_5531	1534.96	2067.79	3602.75	0.423194
TCGA_EJ_5532	1175.39	411.269	1586.66	0.669032
TCGA_EJ_5542	1642.7	741.15	2383.85	0.577684
TCGA_EJ_7115	1429.28	563.632	1992.92	0.623548
TCGA_EJ_7123	536.838	207.581	744.419	0.755579
TCGA_EJ_7125	1172.01	1729.03	2901.04	0.51411
TCGA_EJ_7218	178.811	511.76	690.571	0.760733
TCGA_EJ_7312	213.296	323.945	537.241	0.775147
TCGA_EJ_7314	-259.493	204.303	-55.1902	0.82709
TCGA_EJ_7315	2368.23	2935.85	5304.08	0.186139
TCGA_EJ_7317	794.021	270.28	1064.3	0.723999
TCGA_EJ_7318	593.652	1258.76	1852.41	0.639537
TCGA_EJ_7321	406.025	1391.12	1797.15	0.645753
TCGA_EJ_7325	132.372	251.855	384.226	0.789141
TCGA_EJ_7327	2160.22	918.419	3078.64	0.491578
TCGA_EJ_7328	2798.21	1778.77	4576.97	0.289747
TCGA_EJ_7330	3074.27	2747.04	5821.31	0.111079
TCGA_EJ_7331	2672.77	2038.05	4710.83	0.270887
TCGA_EJ_7781	3253.74	2716.06	5969.8	0.0893929
TCGA_EJ_7782	1441.11	2751.57	4192.68	0.343247
TCGA_EJ_7783	3070.43	1992.75	5063.19	0.220758
TCGA_EJ_7784	264.187	404.544	668.731	0.76281
TCGA_EJ_7785	2015.03	1526.21	3541.24	0.431357
TCGA_EJ_7786	1123.15	369.663	1492.81	0.679207
TCGA_EJ_7788	1760.4	916.508	2676.9	0.542046
TCGA_EJ_7789	600.105	34.2099	634.315	0.766066
TCGA_EJ_7792	2382.7	2242.75	4625.46	0.282928
TCGA_EJ_7793	187.333	-39.9027	147.431	0.810009
TCGA_EJ_7794	2853.39	2532.71	5386.11	0.174296
TCGA_EJ_7797	400.324	838.088	1238.41	0.706135
TCGA_EJ_8468	2248.4	1842.35	4090.75	0.357262
TCGA_EJ_8469	605.077	317.644	922.721	0.738177
TCGA_EJ_8470	940.247	3477.52	4417.76	0.312034
TCGA_EJ_8472	555.433	-27.2072	528.226	0.775983
TCGA_EJ_8474	1482.74	515.5	1998.24	0.622937
TCGA_EJ_A46B	173.095	-183.894	-10.7988	0.82341
TCGA_EJ_A46D	321.904	428.279	750.184	0.755024
TCGA_EJ_A46F	-920.361	-365.915	-1286.28	0.914641
TCGA_EJ_A46G	1354.26	880.095	2234.36	0.595454
TCGA_EJ_A46H	2137.54	2084.03	4221.57	0.339261
TCGA_EJ_A65B	1336.43	906.023	2242.46	0.594499
TCGA_EJ_A65D	-1155.98	-1283.82	-2439.8	0.969686
TCGA_EJ_A65E	-259.598	11.3012	-248.297	0.842688
TCGA_EJ_A65F	1513.68	1053.42	2567.1	0.55552
TCGA_EJ_A65G	-76.6748	-352.336	-429.011	0.856672
TCGA_EJ_A65J	946.389	629.363	1575.75	0.670221
TCGA_EJ_A65M	792.897	1268.65	2061.55	0.61564
TCGA_EJ_A6RA	344.027	732.603	1076.63	0.722749
TCGA_EJ_A6RC	1944.45	2385.08	4329.54	0.324311
TCGA_EJ_A7NF	-795.904	23.5684	-772.336	0.881571
TCGA_EJ_A7NG	1113.16	704.738	1817.89	0.643425
TCGA_EJ_A7NH	721.5	300.89	1022.39	0.728229
TCGA_EJ_A7NJ	65.9369	1068.45	1134.39	0.716864
TCGA_EJ_A7NK	361.375	328.613	689.988	0.760788
TCGA_EJ_A7NM	1256.43	2399.35	3655.78	0.416128
TCGA_EJ_A8FN	1202.94	1439.5	2642.44	0.546291
TCGA_EJ_A8FO	1860.19	651.242	2511.43	0.562296
TCGA_EJ_A8FP	1326.79	1313.65	2640.45	0.546536
TCGA_EJ_A8FS	-789.81	-115.907	-905.717	0.890643
TCGA_EJ_A8FU	1748.22	1290.72	3038.94	0.496643
TCGA_EJ_AB20	2365.45	2049.55	4415	0.312419
TCGA_EJ_AB27	267.234	1701.34	1968.57	0.626337
TCGA_FC_7708	2135.83	1460.21	3596.04	0.424086
TCGA_FC_7961	2271.44	988.676	3260.12	0.468208
TCGA_FC_A4JI	-1014.21	576.829	-437.379	0.857305
TCGA_FC_A5OB	-325.93	-581.432	-907.362	0.890753
TCGA_FC_A66V	137.063	1010.71	1147.77	0.715493
TCGA_FC_A6HD	-990.406	86.5555	-903.85	0.890519
TCGA_FC_A8O0	15.0689	-338.658	-323.589	0.848587
TCGA_G9_6329	1242.31	1303.92	2546.23	0.558065
TCGA_G9_6332	-595.469	-272.444	-867.914	0.888106
TCGA_G9_6333	1139.72	860.303	2000.03	0.622731
TCGA_G9_6338	1522.82	466.97	1989.79	0.623906
TCGA_G9_6339	87.3494	560.915	648.264	0.764749
TCGA_G9_6342	290.594	257.749	548.343	0.774117
TCGA_G9_6343	459.381	305.973	765.354	0.753562
TCGA_G9_6347	1892.92	2689.48	4582.39	0.288985
TCGA_G9_6348	1736.42	1426.36	3162.77	0.480786
TCGA_G9_6351	836.605	355.024	1191.63	0.710981
TCGA_G9_6353	733.844	8.06914	741.913	0.75582
TCGA_G9_6354	-533.069	195.558	-337.51	0.849666
TCGA_G9_6356	-719.64	1778.24	1058.6	0.724576
TCGA_G9_6361	1529.1	191.615	1720.71	0.654279
TCGA_G9_6362	770.936	664.207	1435.14	0.685396
TCGA_G9_6363	947.046	884.975	1832.02	0.641836
TCGA_G9_6364	1728.64	404.942	2133.58	0.607273
TCGA_G9_6365	-237.236	733.436	496.2	0.778939
TCGA_G9_6366	82.3788	12.0498	94.4286	0.814547
TCGA_G9_6367	788.188	643.813	1432	0.685731
TCGA_G9_6369	465.952	-111.395	354.558	0.791808
TCGA_G9_6370	1340.8	1138.59	2479.38	0.56618
TCGA_G9_6371	48.3993	72.1973	120.597	0.812313
TCGA_G9_6373	1465.41	1308.2	2773.61	0.530063
TCGA_G9_6377	787.523	1143.49	1931.01	0.630626
TCGA_G9_6378	1583.67	560.866	2144.53	0.605996
TCGA_G9_6379	1290.93	2792.12	4083.04	0.358318
TCGA_G9_6384	1418	1040.64	2458.64	0.568687
TCGA_G9_6385	1000.18	508.371	1508.55	0.677509
TCGA_G9_6494	994.495	154.558	1149.05	0.715362
TCGA_G9_6496	1432.22	913.348	2345.57	0.582261
TCGA_G9_6498	1456.92	2549.32	4006.24	0.36882
TCGA_G9_6499	1647.36	649.089	2296.45	0.588107
TCGA_G9_7509	551.869	-205.404	346.465	0.792533
TCGA_G9_7510	1788.14	1192.47	2980.62	0.504057
TCGA_G9_7519	993.323	331.386	1324.71	0.697109
TCGA_G9_7521	1969.59	2627.5	4597.09	0.286919
TCGA_G9_7522	1284.79	882.052	2166.84	0.603387
TCGA_G9_7523	3792.51	2717.68	6510.19	0.0101884
TCGA_G9_7525	1325.84	549.722	1875.56	0.636922
TCGA_G9_A9S0	273.603	1255.54	1529.15	0.675283
TCGA_G9_A9S7	-720.209	405.404	-314.805	0.847904
TCGA_H9_7775	1119.78	306.099	1425.88	0.686385
TCGA_H9_A6BX	2098.55	1913.94	4012.49	0.367967
TCGA_H9_A6BY	-422.454	-602.576	-1025.03	0.89847
TCGA_HC_7075	-3.51968	899.516	895.996	0.740818
TCGA_HC_7077	-600.208	-476.241	-1076.45	0.901758
TCGA_HC_7078	1059.45	1244.87	2304.32	0.587173
TCGA_HC_7079	3151.03	6484.23	9635.26	NA
TCGA_HC_7080	-339.197	-108.078	-447.275	0.858052
TCGA_HC_7081	3383.17	2189.74	5572.91	0.147233
TCGA_HC_7209	600.612	799.472	1400.08	0.689134
TCGA_HC_7210	2321.79	1902.15	4223.94	0.338934
TCGA_HC_7211	556.989	1279.1	1836.09	0.641377
TCGA_HC_7212	1017.06	308.661	1325.72	0.697003
TCGA_HC_7213	1208.1	1286.45	2494.55	0.564343
TCGA_HC_7230	-255.319	-204.379	-459.698	0.858987
TCGA_HC_7231	523.703	1482.92	2006.62	0.621973
TCGA_HC_7232	1169.29	288.732	1458.02	0.682946
TCGA_HC_7233	2206.2	2518.67	4724.87	0.268902
TCGA_HC_7736	1450.54	1271.98	2722.52	0.536408
TCGA_HC_7737	2076.35	2291.55	4367.9	0.318979
TCGA_HC_7738	-34.9853	371.294	336.309	0.793442
TCGA_HC_7740	530.078	-150.027	380.051	0.789517
TCGA_HC_7742	767.821	730.524	1498.35	0.678611
TCGA_HC_7744	-0.492343	34.5184	34.026	0.819658
TCGA_HC_7745	1822.7	511.454	2334.16	0.583622
TCGA_HC_7747	1041.02	1935.86	2976.88	0.504531
TCGA_HC_7748	2124.32	1470.11	3594.43	0.4243
TCGA_HC_7749	1369.8	951.182	2320.98	0.585191
TCGA_HC_7750	1182.39	568.001	1750.39	0.650978
TCGA_HC_7752	2128.2	2083.04	4211.23	0.340688
TCGA_HC_7817	2278	2367.19	4645.19	0.280148
TCGA_HC_7819	-443.657	-292.983	-736.64	0.879085
TCGA_HC_7820	-94.2238	125.326	31.1024	0.819904
TCGA_HC_7821	2410.08	2034.99	4445.08	0.308222
TCGA_HC_8213	-798.774	-431.339	-1230.11	0.911277
TCGA_HC_8216	1079.13	1545.96	2625.1	0.548422
TCGA_HC_8256	-257.828	218.28	-39.5484	0.825797
TCGA_HC_8257	874.678	734.858	1609.54	0.666533
TCGA_HC_8259	-364.981	-404.285	-769.266	0.881358
TCGA_HC_8260	250.713	-179.647	71.0661	0.816532
TCGA_HC_8261	718.352	1227.72	1946.07	0.628908
TCGA_HC_8262	595.893	1380	1975.9	0.625499
TCGA_HC_8264	2587.96	997.737	3585.7	0.425461
TCGA_HC_8265	718.248	1002	1720.25	0.65433
TCGA_HC_8266	2079.52	4234.3	6313.82	0.0390041
TCGA_HC_A48F	394.572	-641.768	-247.196	0.842601
TCGA_HC_A4ZV	2077.85	2186.12	4263.96	0.333401
TCGA_HC_A631	152.012	-191.824	-39.8125	0.825819
TCGA_HC_A632	2218.29	2869.42	5087.71	0.217246
TCGA_HC_A6AL	981.616	1531.13	2512.75	0.562137
TCGA_HC_A6AN	707.076	1017.44	1724.51	0.653857
TCGA_HC_A6AO	-27.3462	2009.12	1981.78	0.624825
TCGA_HC_A6AP	1277.16	1888.35	3165.5	0.480434
TCGA_HC_A6AQ	-40.9753	582.187	541.211	0.774779
TCGA_HC_A6HX	651.714	851.402	1503.12	0.678096
TCGA_HC_A6HY	-525.65	186.117	-339.532	0.849823
TCGA_HC_A76W	1882.98	1091.64	2974.62	0.504817
TCGA_HC_A76X	-556.49	-714.667	-1271.16	0.913742
TCGA_HC_A8CY	337.391	1610.61	1948	0.628688
TCGA_HC_A8D0	1487.47	1566.92	3054.39	0.494674
TCGA_HC_A8D1	1531.69	1242.81	2774.5	0.529953
TCGA_HC_A9TE	2130.75	2888.82	5019.57	0.226999
TCGA_HC_A9TH	1770.34	1371.28	3141.62	0.483507
TCGA_HI_7168	2103.2	100.944	2204.14	0.599012
TCGA_HI_7169	1350.2	420.687	1770.88	0.648692
TCGA_HI_7170	2375.47	1935.23	4310.71	0.326925
TCGA_HI_7171	813.925	547.107	1361.03	0.693276
TCGA_J4_8198	1254.42	136.096	1390.52	0.690151
TCGA_J4_8200	1373.02	582.407	1955.43	0.62784
TCGA_J4_A67K	366.823	1749.23	2116.05	0.609315
TCGA_J4_A67L	987.63	1999.38	2987.01	0.503245
TCGA_J4_A67M	1682.89	2397.56	4080.45	0.358674
TCGA_J4_A67N	110.761	1397.22	1507.98	0.677571
TCGA_J4_A67O	1589.69	1369.21	2958.9	0.506807
TCGA_J4_A67Q	1852.72	1831.12	3683.84	0.412379
TCGA_J4_A67R	991.248	2014.49	3005.74	0.500868
TCGA_J4_A67S	-193.165	1189.52	996.351	0.730843
TCGA_J4_A67T	444.046	901.117	1345.16	0.694953
TCGA_J4_A6G1	2190.36	4744.83	6935.19	NA
TCGA_J4_A6M7	322.146	-384.843	-62.6976	0.827709
TCGA_J4_A83I	989.032	987.745	1976.78	0.625398
TCGA_J4_A83J	1476.07	1805.41	3281.48	0.465434
TCGA_J4_A83K	607.983	118.606	726.59	0.75729
TCGA_J4_A83L	1021.37	243.726	1265.1	0.703356
TCGA_J4_A83M	418.828	800.885	1219.71	0.708076
TCGA_J4_A83N	-258.848	306.013	47.1647	0.818552
TCGA_J4_AATV	1202.42	1619.58	2822	0.524027
TCGA_J4_AATZ	-188.043	82.4624	-105.58	0.831225
TCGA_J4_AAU2	448.495	507.412	955.907	0.734882
TCGA_J9_A52B	1218.88	1177.41	2396.29	0.576191
TCGA_J9_A52C	2686.64	2433	5119.64	0.212669
TCGA_J9_A52E	2563.94	1657.81	4221.76	0.339236
TCGA_J9_A8CK	2181.22	908.498	3089.72	0.490161
TCGA_J9_A8CL	2555.84	1810.77	4366.61	0.319159
TCGA_J9_A8CM	2197.68	1167.51	3365.19	0.454524
TCGA_J9_A8CN	625.475	411.382	1036.86	0.726772
TCGA_J9_A8CP	1523.9	801.619	2325.52	0.584651
TCGA_KC_A4BL	1237.47	1405.67	2643.15	0.546204
TCGA_KC_A4BN	-621.518	-7.80341	-629.321	0.871467
TCGA_KC_A4BV	1907.09	1499.6	3406.69	0.44909
TCGA_KC_A7F3	226.855	495.243	722.098	0.757721
TCGA_KC_A7F6	414.17	650.063	1064.23	0.724006
TCGA_KC_A7FA	609.263	852.771	1462.03	0.682516
TCGA_KC_A7FD	-859.95	30.2355	-829.715	0.885515
TCGA_KK_A59V	1290.92	5057.58	6348.5	0.0339166
TCGA_KK_A59X	1175.52	565.201	1740.72	0.652055
TCGA_KK_A59Y	-332.814	40.9727	-291.841	0.846112
TCGA_KK_A59Z	2214	1361.15	3575.15	0.426861
TCGA_KK_A6DY	491.802	1264.62	1756.43	0.650305
TCGA_KK_A6E0	-98.554	183.887	85.3328	0.815321
TCGA_KK_A6E1	-178.293	203.729	25.4361	0.82038
TCGA_KK_A6E2	-181.085	439.228	258.143	0.800373
TCGA_KK_A6E3	1427.91	2054.79	3482.7	0.439093
TCGA_KK_A6E4	-369.507	431.247	61.7397	0.817321
TCGA_KK_A6E5	930.891	819.102	1749.99	0.651022
TCGA_KK_A6E6	1513.9	1059.2	2573.09	0.554789
TCGA_KK_A6E7	115.828	141.907	257.735	0.800409
TCGA_KK_A6E8	-106.243	-234.666	-340.909	0.849929
TCGA_KK_A7AP	-293.105	-690.188	-983.293	0.895763
TCGA_KK_A7AQ	923.916	559.482	1483.4	0.680221
TCGA_KK_A7AU	-1623.11	-674.778	-2297.89	0.964386
TCGA_KK_A7AV	1483.48	3013.26	4496.74	0.300999
TCGA_KK_A7AW	265.576	2370.26	2635.84	0.547103
TCGA_KK_A7AY	57.5526	366.04	423.593	0.785579
TCGA_KK_A7AZ	227.501	83.5452	311.047	0.795693
TCGA_KK_A7B0	1409.17	2909.14	4318.31	0.325869
TCGA_KK_A7B1	1671.05	636.43	2307.48	0.586797
TCGA_KK_A7B2	1757.67	2970.44	4728.11	0.268444
TCGA_KK_A7B3	1744.78	1964.29	3709.06	0.409003
TCGA_KK_A7B4	920.103	1299.08	2219.18	0.597243
TCGA_KK_A8I4	2716.63	3257.34	5973.97	0.0887831
TCGA_KK_A8I5	1095.51	378.636	1474.14	0.681216
TCGA_KK_A8I6	103.869	515.735	619.604	0.767453
TCGA_KK_A8I7	1773.42	1784.71	3558.13	0.429119
TCGA_KK_A8I8	448.558	462.707	911.265	0.739311
TCGA_KK_A8I9	1784.73	1893.88	3678.61	0.413079
TCGA_KK_A8IA	188.717	-80.0709	108.646	0.813335
TCGA_KK_A8IB	1257.55	2062.4	3319.95	0.46043
TCGA_KK_A8IC	1898.16	1473.88	3372.04	0.453628
TCGA_KK_A8ID	-416.147	191.623	-224.524	0.840804
TCGA_KK_A8IF	114.972	-342.558	-227.586	0.841047
TCGA_KK_A8IG	2207.89	1134.16	3342.05	0.457548
TCGA_KK_A8IH	164.454	1008.49	1172.94	0.712907
TCGA_KK_A8II	-1086.97	-360.12	-1447.09	0.923928
TCGA_KK_A8IJ	392.454	75.6481	468.102	0.781519
TCGA_KK_A8IK	-770.837	-272.255	-1043.09	0.899631
TCGA_KK_A8IL	1285.5	2591.12	3876.62	0.386438
TCGA_KK_A8IM	1248.5	1160.43	2408.93	0.574674
TCGA_M7_A71Y	661.103	606.643	1267.75	0.703079
TCGA_M7_A71Z	-1123.04	-806.764	-1929.8	0.948695
TCGA_M7_A720	262.447	608.793	871.241	0.743254
TCGA_M7_A721	852.105	792.788	1644.89	0.662655
TCGA_M7_A722	-255.082	382.311	127.229	0.811745
TCGA_M7_A724	-1519.25	-770.231	-2289.48	0.964059
TCGA_M7_A725	139.025	19.3434	158.369	0.809067
TCGA_MG_AAMC	-619.269	-72.4692	-691.739	0.875924
TCGA_QU_A6IL	-263.238	645.134	381.896	0.789351
TCGA_QU_A6IM	111.386	1937.5	2048.88	0.617104
TCGA_QU_A6IN	-1004.58	-319.936	-1324.52	0.916896
TCGA_QU_A6IO	66.9617	1417.83	1484.79	0.680071
TCGA_QU_A6IP	372.503	310.698	683.201	0.761435
TCGA_SU_A7E7	939.317	1464.81	2404.13	0.575251
TCGA_TK_A8OK	3414.23	1278.4	4692.63	0.273458
TCGA_TP_A8TT	1751.71	2736.82	4488.52	0.302149
TCGA_TP_A8TV	-263.932	-445.67	-709.603	0.877186
TCGA_V1_A8MF	1469.94	2124.46	3594.4	0.424304
TCGA_V1_A8MG	1260.62	917.567	2178.19	0.602058
TCGA_V1_A8MJ	1012.75	2399.61	3412.37	0.448346
TCGA_V1_A8ML	1178.85	169.314	1348.16	0.694637
TCGA_V1_A8MM	1681.07	1743.34	3424.42	0.446764
TCGA_V1_A8MU	1876.98	1945.99	3822.97	0.393689
TCGA_V1_A8WL	1139.93	1704.94	2844.87	0.521165
TCGA_V1_A8WN	768.946	676.901	1445.85	0.684251
TCGA_V1_A8WS	28.5837	-336.523	-307.939	0.847369
TCGA_V1_A8WV	1041.34	1738.52	2779.86	0.529285
TCGA_V1_A8WW	976.571	796.245	1772.82	0.648476
TCGA_V1_A8X3	1074.84	548.821	1623.66	0.664986
TCGA_V1_A9O5	491.137	1522.28	2013.42	0.621192
TCGA_V1_A9O7	2304.53	1524.54	3829.07	0.392866
TCGA_V1_A9O9	1519.72	3352.79	4872.51	0.247967
TCGA_V1_A9OA	1870	998.618	2868.61	0.518187
TCGA_V1_A9OF	-356.186	233.305	-122.881	0.832634
TCGA_V1_A9OH	1076.89	750.294	1827.18	0.64238
TCGA_V1_A9OL	960.234	1283.93	2244.16	0.594298
TCGA_V1_A9OQ	849.611	965.687	1815.3	0.643716
TCGA_V1_A9OT	519.617	780.444	1300.06	0.699698
TCGA_V1_A9OX	672.05	1244.74	1916.79	0.632245
TCGA_V1_A9OY	1084.92	1183.2	2268.12	0.591466
TCGA_V1_A9Z7	2638.03	1498.02	4136.05	0.351043
TCGA_V1_A9Z8	2065.42	1396.98	3462.4	0.441769
TCGA_V1_A9Z9	1390.82	621.253	2012.07	0.621347
TCGA_V1_A9ZG	1711.81	915.372	2627.18	0.548166
TCGA_V1_A9ZI	1889.71	1603.5	3493.21	0.437707
TCGA_V1_A9ZK	974.452	500.596	1475.05	0.681118
TCGA_V1_A9ZR	2385.41	2355.48	4740.89	0.266636
TCGA_VN_A88I	3015.27	1770.47	4785.74	0.260285
TCGA_VN_A88K	1376.45	482.248	1858.7	0.638827
TCGA_VN_A88L	1271.23	128.329	1399.56	0.689189
TCGA_VN_A88M	-389.835	-145.938	-535.773	0.86465
TCGA_VN_A88N	-155.53	-23.4596	-178.99	0.837167
TCGA_VN_A88O	266.266	946.854	1213.12	0.708759
TCGA_VN_A88P	1480.89	849.063	2329.95	0.584123
TCGA_VN_A88Q	-216.754	220.226	3.47176	0.822219
TCGA_VN_A88R	1136.66	629.122	1765.78	0.649262
TCGA_VN_A943	-1758.24	-1169.79	-2928.03	0.984694
TCGA_VP_A872	1538.92	1985.95	3524.87	0.433524
TCGA_VP_A875	-614.711	-846.601	-1461.31	0.924725
TCGA_VP_A876	-574.639	-343.096	-917.735	0.891444
TCGA_VP_A878	1655.01	1312.16	2967.17	0.50576
TCGA_VP_A879	761.642	-186.027	575.615	0.771576
TCGA_VP_A87B	708.634	325.714	1034.35	0.727025
TCGA_VP_A87C	2884.59	4825.88	7710.47	NA
TCGA_VP_A87D	-198.891	-427.018	-625.909	0.871221
TCGA_VP_A87E	2088.8	2707.81	4796.61	0.258745
TCGA_VP_A87H	501.081	388.916	889.997	0.741409
TCGA_VP_A87J	404.083	133.575	537.658	0.775109
TCGA_VP_A87K	-452.872	117.169	-335.703	0.849526
TCGA_VP_AA1N	1509.24	1643.18	3152.42	0.482118
TCGA_WW_A8ZI	226.147	614.62	840.767	0.746239
TCGA_X4_A8KQ	1603.14	1201.17	2804.31	0.526236
TCGA_X4_A8KS	418.415	1080.67	1499.09	0.678531
TCGA_XA_A8JR	814.808	591.426	1406.23	0.688479
TCGA_XJ_A83F	462.445	-99.8471	362.598	0.791087
TCGA_XJ_A83G	-306.723	60.602	-246.121	0.842516
TCGA_XJ_A83H	28.2423	522.672	550.915	0.773878
TCGA_XJ_A9DI	1846.69	2700.98	4547.67	0.293861
TCGA_XJ_A9DK	720.907	850.552	1571.46	0.670689
TCGA_XJ_A9DQ	321.151	130.218	451.369	0.783049
TCGA_XJ_A9DX	389.316	345.284	734.6	0.756522
TCGA_XK_AAIR	1150.29	1211.85	2362.14	0.580281
TCGA_XK_AAIV	2382.03	3863.85	6245.88	0.0489672
TCGA_XK_AAIW	-488.592	1410.86	922.267	0.738222
TCGA_XK_AAJA	-170.199	139.805	-30.3943	0.825039
TCGA_XK_AAJP	564.398	814.691	1379.09	0.691364
TCGA_XK_AAJR	989.356	342.308	1331.66	0.696377
TCGA_XK_AAJT	1699.38	1301.64	3001.02	0.501468
TCGA_XK_AAJU	329.588	959.087	1288.67	0.700892
TCGA_XQ_A8TA	-1557.9	-1457.81	-3015.71	0.986856
TCGA_XQ_A8TB	1768.51	566.652	2335.16	0.583502
TCGA_Y6_A8TL	708.439	131.303	839.742	0.746339
TCGA_Y6_A9XI	-49.1278	43.7191	-5.40867	0.822961
TCGA_YJ_A8SW	326.249	-287.132	39.1174	0.81923
TCGA_YL_A8HJ	2907.29	2183.36	5090.65	0.216824
TCGA_YL_A8HK	1592.78	1237.64	2830.41	0.522975
TCGA_YL_A8HL	-64.7973	-485.251	-550.049	0.865701
TCGA_YL_A8HM	902.483	1923	2825.48	0.523592
TCGA_YL_A8HO	2649.25	2916.49	5565.74	0.148275
TCGA_YL_A8S8	1413.71	349.482	1763.19	0.649551
TCGA_YL_A8S9	-991.507	-976.153	-1967.66	0.950437
TCGA_YL_A8SA	-660.089	-99.9667	-760.055	0.880718
TCGA_YL_A8SB	1818.76	946.842	2765.6	0.53106
TCGA_YL_A8SC	1251.18	1759.42	3010.6	0.500251
TCGA_YL_A8SF	2105.05	766.494	2871.54	0.517819
TCGA_YL_A8SH	675.795	420.385	1096.18	0.720763
TCGA_YL_A8SI	1683.56	1294.12	2977.68	0.504429
TCGA_YL_A8SJ	1956.01	25.6675	1981.67	0.624837
TCGA_YL_A8SK	1231.94	1285.13	2517.07	0.561612
TCGA_YL_A8SL	-544.286	-382.104	-926.39	0.892019
TCGA_YL_A8SO	1121.75	475.631	1597.38	0.667861
TCGA_YL_A8SP	686.987	-812.42	-125.433	0.832841
TCGA_YL_A8SQ	1115.52	926.387	2041.91	0.617909
TCGA_YL_A8SR	943.287	264.853	1208.14	0.709274
TCGA_YL_A9WH	526.116	257.988	784.104	0.75175
TCGA_YL_A9WI	540.24	41.5489	581.789	0.770999
TCGA_YL_A9WJ	1664.59	1655.56	3320.14	0.460404
TCGA_YL_A9WK	2056.94	1520.04	3576.98	0.426618
TCGA_YL_A9WL	102.573	-404.659	-302.087	0.846913
TCGA_YL_A9WX	1277.45	1753.97	3031.42	0.497602
TCGA_YL_A9WY	2602.07	3208.24	5810.31	0.112683
TCGA_ZG_A8QW	1469.49	1822.84	3292.33	0.464025
TCGA_ZG_A8QX	428.912	567.576	996.488	0.730829
TCGA_ZG_A8QY	1414.01	118.236	1532.25	0.674947
TCGA_ZG_A8QZ	1870.82	1751.42	3622.24	0.4206
TCGA_ZG_A9KY	656.974	2461.98	3118.95	0.486416
TCGA_ZG_A9L0	2712.42	2552.99	5265.41	0.191714
TCGA_ZG_A9L1	1040.66	-653.065	387.592	0.788837
TCGA_ZG_A9L2	2992.43	2550.79	5543.23	0.151541
TCGA_ZG_A9L4	2266.95	1327.06	3594.02	0.424355
TCGA_ZG_A9L5	453.93	281.334	735.264	0.756458
TCGA_ZG_A9L6	2221.55	1528.41	3749.96	0.403517
TCGA_ZG_A9L9	2676.03	2223.56	4899.59	0.244114
TCGA_ZG_A9LB	1267.77	1837.39	3105.16	0.488184
TCGA_ZG_A9LM	1755.1	1120.25	2875.36	0.51734
TCGA_ZG_A9LN	2452.69	4177.45	6630.15	NA
TCGA_ZG_A9LS	2864.17	3199.42	6063.6	0.0756711
TCGA_ZG_A9LU	422.821	1752.85	2175.67	0.602353
TCGA_ZG_A9LY	1505.21	1337.17	2842.37	0.521478
TCGA_ZG_A9LZ	938.195	1401.01	2339.21	0.58302
TCGA_ZG_A9M4	746.393	2650.29	3396.68	0.450402
TCGA_ZG_A9MC	2537.84	4398.53	6936.37	NA
TCGA_ZG_A9N3	-35.9732	1951.49	1915.52	0.632389
TCGA_ZG_A9ND	-184.325	124.139	-60.1861	0.827502
TCGA_ZG_A9NI	2186.28	771.029	2957.31	0.507009

## Sheet: MCP
Table S6.2 Immune cell fractions based on ImmuCellAI algorithm
Tag	T cells	CD8 T cells	Cytotoxic lymphocytes	B lineage	NK cells	Monocytic lineage	Myeloid dendritic cells	Neutrophils	Endothelial cells	Fibroblasts
TCGA_2A_A8VL	3.85308	4.7958	2.95281	2.7367	1.23965	5.88896	2.6346	4.87237	7.03663	11.1966
TCGA_2A_A8VO	4.53551	4.4769	2.10457	3.59021	1.28378	6.58326	3.59998	5.41469	7.18391	11.5706
TCGA_2A_A8VT	4.30566	6.8771	2.89703	2.42848	1.28232	6.98153	3.00176	5.21261	6.95144	11.02
TCGA_2A_A8VV	3.35963	4.3432	2.70454	3.18887	0.999725	5.70006	2.90316	4.75833	7.06646	11.8661
TCGA_2A_A8VX	3.45848	4.9414	1.44429	2.78233	0.626988	5.6945	2.24892	4.08801	5.7363	10.8982
TCGA_2A_A8W1	2.65818	2.3923	1.61536	1.92601	0.4717	5.91166	2.0226	5.46509	5.66598	9.28993
TCGA_2A_A8W3	3.74909	4.554	3.624	2.42068	1.11281	6.58751	3.28238	4.80279	7.84987	11.4663
TCGA_2A_AAYF	3.59941	3.8661	1.7087	2.2667	0.860463	5.92016	2.8385	5.06111	6.67599	10.9925
TCGA_2A_AAYO	6.15951	6.0334	3.35693	7.81184	1.58561	7.58037	4.71844	5.32848	7.55268	12.1871
TCGA_2A_AAYU	3.18526	5.9329	2.19106	3.94528	0.83945	6.33211	2.59586	4.82229	6.48941	12.0584
TCGA_4L_AA1F	6.11661	5.894	4.74364	7.36988	1.95595	9.36504	4.507	5.8497	9.17572	14.64
TCGA_CH_5737	3.54893	3.0997	2.25964	3.5326	0.516088	5.98276	3.66596	6.02616	7.64543	9.71985
TCGA_CH_5738	4.9687	6.0332	2.95729	5.12272	1.44304	8.36841	5.22102	6.52535	7.36771	11.9967
TCGA_CH_5739	4.75785	5.1203	3.13149	3.77014	1.57844	7.58194	3.78894	5.36994	7.65268	12.1673
TCGA_CH_5740	4.87457	5.8604	3.2862	5.35896	0.87085	7.1564	3.66474	5.23666	6.57284	10.9777
TCGA_CH_5741	2.70284	8.1873	2.39866	2.84784	0.907775	6.28161	2.6477	5.57009	7.18208	10.3885
TCGA_CH_5744	4.49678	6.6694	2.37143	3.16045	0.9637	6.97206	4.11878	6.22225	7.49208	11.0787
TCGA_CH_5746	3.78762	4.9465	2.18577	3.02739	1.24501	6.49669	3.1501	6.00477	6.55236	10.8206
TCGA_CH_5748	3.97692	4.2106	3.03701	4.00994	0.921763	6.28379	3.80706	5.02649	6.72233	10.3941
TCGA_CH_5750	5.51007	6.1817	4.06566	7.41501	1.42814	7.51787	3.64746	5.47129	7.21497	10.8761
TCGA_CH_5751	7.05616	7.7336	5.33706	9.02376	2.0334	8.66994	4.7955	4.75067	8.06177	11.4058
TCGA_CH_5752	3.50235	5.6439	2.28904	2.73291	1.03155	6.58531	2.96364	4.95129	7.91266	11.4143
TCGA_CH_5753	4.60197	3.4784	2.98637	4.13535	1.32689	7.16464	2.87262	5.4086	6.40783	9.89306
TCGA_CH_5754	6.26876	6.9006	4.29406	6.34195	2.03496	8.20616	4.9465	6.10793	8.44245	11.609
TCGA_CH_5761	3.19931	3.4384	2.16803	2.6754	0.941875	7.62926	2.6504	4.91827	7.97375	11.8685
TCGA_CH_5762	5.60667	5.7094	3.24461	6.18545	1.4786	7.74131	4.89458	5.75969	7.38228	11.653
TCGA_CH_5764	4.62886	6.0842	3.62533	3.07147	1.22121	6.8835	4.46584	5.52167	7.25794	10.9357
TCGA_CH_5765	2.93889	2.7966	1.60196	3.14882	0.736688	6.66611	3.01388	5.09289	7.01942	10.7164
TCGA_CH_5766	5.50933	6.2196	3.59526	5.86221	1.59983	7.4029	3.82546	6.05701	6.91364	10.7493
TCGA_CH_5767	3.23299	2.8067	1.26111	2.51816	0.602962	5.68777	2.96706	5.46607	6.74312	10.6864
TCGA_CH_5768	3.23806	5.6784	3.05433	2.29629	1.00494	5.81199	1.82504	5.67987	6.51203	10.7856
TCGA_CH_5769	4.14084	4.9683	2.64106	2.93264	1.67465	7.22387	4.30036	5.7438	7.17648	11.759
TCGA_CH_5772	3.93984	3.8519	3.07099	2.28829	1.21626	6.68284	3.31358	5.60841	7.9607	10.9996
TCGA_CH_5788	3.39443	1.9583	1.84067	2.12067	0.589738	6.49376	2.50394	4.28455	6.1238	10.6329
TCGA_CH_5789	4.17756	4.6651	3.03987	3.4238	1.24608	7.40321	4.17138	6.32367	7.31285	11.3041
TCGA_CH_5790	3.66482	4.7316	2.20976	3.04015	0.5447	7.25194	3.26718	5.43163	6.57445	11.0056
TCGA_CH_5791	3.86122	4.9898	1.8529	4.28994	1.02916	7.05201	3.9875	5.53664	6.73308	11.3394
TCGA_CH_5792	5.54302	5.9246	3.44686	5.78683	1.35666	8.10589	5.00368	5.80871	7.98554	12.4947
TCGA_CH_5794	3.63346	6.8916	3.11549	2.63814	1.17251	6.88806	3.41462	5.64741	6.99211	11.0874
TCGA_EJ_5494	4.68416	7.6	3.67204	3.37965	1.10023	6.86454	4.22134	5.24959	7.75328	11.3087
TCGA_EJ_5495	5.49495	6.2702	3.58684	5.15149	1.51945	8.14557	5.0863	5.85105	8.61965	12.6796
TCGA_EJ_5496	3.53596	5.8338	2.48786	3.54659	1.3424	6.47007	3.16704	4.9366	6.59058	10.6544
TCGA_EJ_5497	4.398	5.6423	3.07689	3.93467	1.23715	7.0977	4.56512	6.20313	7.71353	11.691
TCGA_EJ_5498	4.76751	6.0292	3.8161	4.05091	1.35036	7.63433	4.01778	6.25059	8.14872	12.3453
TCGA_EJ_5499	4.68671	5.609	3.18893	4.64356	1.07449	7.27351	4.99974	5.10897	7.21484	11.1123
TCGA_EJ_5501	4.26299	5.4585	3.33909	2.91145	1.29688	6.45566	4.3119	5.6804	7.17268	11.5355
TCGA_EJ_5502	5.3053	5.1753	3.49314	4.78436	1.42437	7.34367	4.58742	6.47592	7.67616	11.9527
TCGA_EJ_5503	5.06313	5.7917	3.08591	5.3313	1.45545	7.03751	4.59598	6.6058	7.65321	11.736
TCGA_EJ_5504	3.76149	4.259	3.1365	2.8092	1.28824	7.39666	4.20774	5.64309	7.99798	12.1182
TCGA_EJ_5505	3.41862	4.9375	3.05144	3.43677	0.996062	6.30219	2.88356	5.8512	6.73044	10.4515
TCGA_EJ_5507	4.86754	6.3991	3.38489	3.96605	1.26046	7.50896	3.94162	5.07427	7.24811	11.3796
TCGA_EJ_5508	4.96509	5.622	3.70834	4.98721	1.42549	7.84157	4.99782	5.94666	8.11806	11.0853
TCGA_EJ_5509	5.02007	5.1379	3.62236	5.89765	1.3393	7.77061	4.8991	5.32117	7.65315	11.7293
TCGA_EJ_5510	4.68962	5.6578	3.51059	3.50865	1.22075	6.94529	5.11726	5.80072	7.27927	11.5698
TCGA_EJ_5511	3.58403	3.5101	2.32867	2.74824	1.12322	6.97641	3.7203	5.32763	7.37309	12.0026
TCGA_EJ_5512	4.14439	5.129	2.9213	3.55779	1.24776	5.83816	3.91766	5.04065	6.83694	11.0413
TCGA_EJ_5514	5.10342	3.8831	2.66386	4.25253	0.999737	8.0653	4.17742	5.86931	7.80717	11.8205
TCGA_EJ_5516	4.38335	5.9518	3.43034	2.94395	1.1684	8.08139	4.09648	6.27554	8.63472	11.851
TCGA_EJ_5517	5.06889	5.2176	2.85891	5.87519	1.27674	6.94257	4.14114	5.15731	7.29553	11.539
TCGA_EJ_5518	4.10269	4.4415	3.13706	2.75114	1.02254	7.36749	4.18746	5.51629	8.60732	12.5759
TCGA_EJ_5519	3.46329	3.62	2.53811	3.26529	1.01862	6.96324	2.90066	5.54753	7.99921	11.3009
TCGA_EJ_5521	4.04299	6.4013	2.79387	4.1061	0.653275	7.42897	4.01118	5.65086	7.37255	11.401
TCGA_EJ_5522	5.3907	5.5231	4.0799	4.65405	1.76244	7.55424	5.07346	5.82124	7.05875	11.6785
TCGA_EJ_5524	5.36254	6.1812	3.61103	4.31841	1.59069	7.87563	4.53934	5.66425	7.67066	12.3426
TCGA_EJ_5525	3.86084	3.7607	1.89846	4.45524	0.841137	7.28474	3.619	4.67435	8.05472	12.6927
TCGA_EJ_5526	4.55274	4.9304	3.26969	4.04282	0.98275	7.88613	4.36074	5.8364	7.4832	12.1721
TCGA_EJ_5527	5.05257	5.4713	3.42986	4.41028	1.4798	7.8004	4.9166	5.84448	7.61797	11.9923
TCGA_EJ_5530	3.90938	5.1707	2.28866	3.98304	0.895188	7.02847	3.67186	5.27576	7.69408	11.9426
TCGA_EJ_5531	4.62944	6.4619	3.6773	4.79746	1.05573	7.62766	6.12678	6.12482	7.37552	11.5214
TCGA_EJ_5532	4.10277	3.0468	2.30369	3.94623	0.96795	6.90401	3.30368	5.32689	7.63038	11.3219
TCGA_EJ_5542	4.11264	5.4865	2.9378	4.9872	1.1521	7.33866	4.4735	5.41081	7.34805	11.7724
TCGA_EJ_7115	4.13705	4.7887	2.60849	3.82355	1.03181	6.76873	3.2538	5.26276	7.77323	11.6707
TCGA_EJ_7123	3.35559	3.5737	2.44101	3.09525	0.884312	6.47301	3.21638	5.41253	7.47133	10.1655
TCGA_EJ_7125	4.90282	6.9313	3.46261	3.53925	1.44559	7.22534	4.56824	5.78636	7.27947	11.6325
TCGA_EJ_7218	3.70923	2.8309	2.17067	4.61984	0.789562	6.40359	3.58292	5.25399	6.81558	10.9632
TCGA_EJ_7312	3.2242	4.6455	2.35841	2.14804	0.721337	6.47784	3.18878	4.77329	6.74099	11.301
TCGA_EJ_7314	2.88276	5.7028	2.66627	2.03474	0.931063	5.78471	3.43398	5.33827	6.72322	10.4025
TCGA_EJ_7315	6.13509	6.5151	4.23703	8.03262	1.15121	8.15004	4.53662	4.98143	7.59566	12.6246
TCGA_EJ_7317	3.37151	4.4117	2.40549	2.54576	0.943388	6.10003	3.87008	6.16857	7.70658	11.354
TCGA_EJ_7318	4.44173	5.238	2.6066	2.79994	1.39037	7.18489	3.96258	5.24047	6.74892	11.4554
TCGA_EJ_7321	5.21551	6.2645	2.73479	5.26058	0.744313	7.16573	5.1661	4.98111	6.70931	10.7756
TCGA_EJ_7325	4.23401	5.1464	2.25481	2.25082	0.675825	6.09239	2.81414	5.09506	5.80716	11.4195
TCGA_EJ_7327	4.24192	5.7823	2.49493	2.945	1.19944	7.48997	3.13406	5.2254	7.14477	12.6105
TCGA_EJ_7328	5.11823	5.2919	3.20321	4.62233	1.52032	6.99367	4.38284	6.15441	8.67875	12.9089
TCGA_EJ_7330	5.58342	6.8026	4.55841	4.67741	1.98527	7.87989	5.197	6.65363	8.7391	12.7237
TCGA_EJ_7331	4.79519	5.6815	3.23737	5.26064	1.46864	7.4294	4.6777	6.35369	8.41165	12.7225
TCGA_EJ_7781	6.17071	6.0819	3.812	4.71471	1.66417	8.00856	5.2267	6.41219	8.21546	13.39
TCGA_EJ_7782	6.26439	6.2133	4.07226	6.86815	1.79573	7.75626	6.32072	6.42067	7.83913	11.6411
TCGA_EJ_7783	4.67886	5.6029	3.75974	4.1013	1.28924	6.93897	4.1601	6.34792	8.21432	13.7175
TCGA_EJ_7784	4.30862	4.5599	3.39781	3.40531	1.28286	7.00533	3.66878	5.15899	6.47844	10.9133
TCGA_EJ_7785	5.17026	5.5662	3.49019	4.72359	1.42909	7.1698	4.79936	6.07154	8.02416	12.1461
TCGA_EJ_7786	4.19914	3.545	3.09349	4.16149	1.16749	6.2638	2.7924	5.94987	7.47058	11.6494
TCGA_EJ_7788	4.44234	4.1503	2.81766	4.60112	1.13325	7.40147	4.71736	4.98453	7.18598	12.3799
TCGA_EJ_7789	3.33157	2.3909	1.98377	3.77651	0.802575	7.28946	3.34638	4.88746	7.55943	10.9549
TCGA_EJ_7792	5.53487	4.8674	3.82173	4.6373	1.5984	7.56067	4.96124	6.46183	8.51355	12.3108
TCGA_EJ_7793	3.35761	5.309	2.76817	2.67301	1.32547	6.1301	2.72186	5.60865	7.07653	11.0563
TCGA_EJ_7794	5.56029	6.0633	4.02696	4.42875	1.72392	7.786	4.9033	7.38045	8.55885	12.7002
TCGA_EJ_7797	4.43824	5.936	2.93571	3.76229	1.39799	6.74589	3.48732	5.55152	7.24705	11.3049
TCGA_EJ_8468	5.29385	5.4472	3.12856	3.85936	1.38338	7.71614	4.2808	6.32991	7.39792	12.2575
TCGA_EJ_8469	3.70198	5.0862	2.94241	3.83277	0.963037	7.21233	4.1067	5.01603	7.10893	10.8669
TCGA_EJ_8470	6.61179	6.1447	4.12003	6.24526	1.64457	8.4519	6.144	5.77115	6.88492	10.5411
TCGA_EJ_8472	3.15368	5.5673	2.1589	2.10985	1.16229	7.3128	3.29014	5.13229	6.41642	12.005
TCGA_EJ_8474	3.93335	3.813	2.50199	4.29529	1.02916	7.07141	4.07022	4.82196	7.51656	12.1934
TCGA_EJ_A46B	3.52938	4.3575	2.6705	2.54755	1.30735	5.7988	2.73758	5.10339	7.27817	11.0486
TCGA_EJ_A46D	4.51072	5.9035	2.96711	3.00669	1.31549	6.53987	4.00328	5.82396	7.05148	11.4944
TCGA_EJ_A46F	3.14435	7.7372	1.81007	2.98727	0.685562	5.5554	2.51002	4.93234	5.60315	10.0993
TCGA_EJ_A46G	4.9038	4.8439	3.96823	2.91079	1.38559	7.01189	3.94076	4.87066	7.90391	12.1745
TCGA_EJ_A46H	5.79044	5.6991	3.61327	3.80443	1.6954	7.3449	5.06754	6.40716	8.65189	12.5778
TCGA_EJ_A65B	3.97641	5.4123	2.15486	3.08847	1.12726	6.96654	4.03072	5.23042	8.07121	12.4467
TCGA_EJ_A65D	2.26613	7.5438	1.4452	2.05955	0.506625	5.17183	1.2438	4.41937	5.65622	10.2608
TCGA_EJ_A65E	4.29101	4.166	2.37426	3.03619	1.22355	6.15721	2.81498	5.2382	6.37365	10.8503
TCGA_EJ_A65F	4.74885	6.1585	2.76301	3.30823	1.39597	7.43911	4.05628	5.20753	7.65786	11.9934
TCGA_EJ_A65G	3.42789	2.7635	1.81764	3.2768	0.922275	5.36253	2.70992	5.52039	6.61471	10.6056
TCGA_EJ_A65J	3.7356	3.1795	2.12131	3.28714	0.446337	7.32733	2.4397	4.74711	6.86858	11.0906
TCGA_EJ_A65M	4.62692	5.6157	3.24351	3.67672	0.999313	7.02524	4.41294	5.20436	6.88855	11.4919
TCGA_EJ_A6RA	4.76921	5.8526	3.35847	3.13381	1.4306	6.40881	3.63236	5.67992	7.15202	11.4921
TCGA_EJ_A6RC	6.11284	6.168	3.35984	7.50926	1.7946	7.0214	5.13942	5.57696	7.80722	12.6439
TCGA_EJ_A7NF	3.91499	5.9346	2.33199	2.59461	1.16249	6.43334	3.11376	4.57599	6.14525	10.5185
TCGA_EJ_A7NG	4.76553	5.087	2.6156	3.26419	1.12236	6.71893	3.63058	5.96713	7.24349	12.2275
TCGA_EJ_A7NH	4.52955	5.8854	3.75476	2.85856	1.33668	6.31881	3.11678	5.62613	7.70195	11.7581
TCGA_EJ_A7NJ	5.31028	5.6686	3.98661	5.1062	1.41275	6.77174	3.71826	5.81755	6.47791	10.854
TCGA_EJ_A7NK	4.21959	4.7865	2.94479	2.80702	1.77829	6.44573	3.65272	5.56122	7.11052	11.281
TCGA_EJ_A7NM	6.2088	6.6853	3.98379	7.15142	1.5534	7.5924	5.30336	4.94952	7.10467	11.7066
TCGA_EJ_A8FN	5.1219	4.8972	3.12079	5.65861	1.43026	7.2421	4.53642	5.23567	7.42643	12.0459
TCGA_EJ_A8FO	4.04651	4.6985	2.80634	2.86092	0.9245	6.05147	3.01904	6.00884	7.92832	13.2961
TCGA_EJ_A8FP	4.85107	5.3945	3.25096	3.7201	1.59031	6.97203	4.66054	5.93953	8.24046	11.6289
TCGA_EJ_A8FS	3.83916	5.1044	2.04496	3.05578	0.591425	6.0462	2.96614	4.89994	6.04911	9.1331
TCGA_EJ_A8FU	5.09546	5.0743	3.58684	3.3261	1.84195	7.19371	4.18346	6.27248	7.78341	12.6432
TCGA_EJ_AB20	5.6383	6.9228	3.64186	2.55074	1.38003	6.59079	3.6102	5.1312	8.37123	12.5092
TCGA_EJ_AB27	6.0375	5.519	3.19101	6.81346	1.56769	6.41263	4.4357	5.35463	6.72312	11.4796
TCGA_FC_7708	5.06821	5.7877	3.3865	4.0931	1.10884	7.34463	4.53868	5.77635	7.76572	12.6767
TCGA_FC_7961	4.47584	4.7868	2.6788	3.26918	1.08193	7.19641	3.79722	5.01682	7.5096	13.0426
TCGA_FC_A4JI	3.75499	5.7167	4.3117	3.01492	1.35225	6.68754	1.58796	5.24895	6.12872	8.54866
TCGA_FC_A5OB	1.68081	1.7459	1.13147	1.99236	0.380188	6.05987	2.89714	4.95916	6.54552	9.39874
TCGA_FC_A66V	3.93012	6.1244	3.3544	3.15125	0.828688	6.37759	4.23792	5.36204	6.16062	11.5116
TCGA_FC_A6HD	3.59109	4.7665	1.93601	3.81154	0.633525	5.1965	2.90168	4.71789	5.77566	9.25309
TCGA_FC_A8O0	2.92081	4.2669	2.379	4.28476	1.10456	5.88617	2.69036	4.90323	6.92235	11.9543
TCGA_G9_6329	4.54349	6.4194	3.53783	4.61088	1.59814	6.97654	4.54734	5.93147	7.62998	11.883
TCGA_G9_6332	3.10769	6.9634	2.50329	2.80793	0.923338	5.91107	3.2742	4.60957	5.86695	10.4074
TCGA_G9_6333	4.29889	6.0638	3.04854	3.68047	1.63783	6.5347	3.95726	5.95369	7.10164	12.3744
TCGA_G9_6338	3.81963	4.3356	2.60976	2.87586	1.49277	6.24347	2.69614	4.88715	8.07661	12.0859
TCGA_G9_6339	4.15066	5.7498	2.70714	2.98966	0.869225	6.1154	2.93522	5.08327	6.54558	10.8407
TCGA_G9_6342	3.79801	6.5208	2.5183	3.45134	1.04441	6.20373	3.44866	5.40746	7.53994	11.2975
TCGA_G9_6343	3.4068	4.8335	2.16424	2.75581	0.939025	5.39661	2.67446	4.73972	6.89272	11.2312
TCGA_G9_6347	5.96634	6.2861	3.58334	5.97105	1.88951	6.65289	3.57486	4.74765	7.38152	12.9384
TCGA_G9_6348	4.56398	6.2033	2.9593	3.38005	1.25129	7.03216	4.06488	5.09353	7.83024	11.9236
TCGA_G9_6351	3.82501	5.6454	3.06531	2.4311	1.09254	5.83741	3.12044	5.27261	7.43144	11.7441
TCGA_G9_6353	3.55939	5.4316	2.24697	2.68075	1.24572	5.4917	3.57724	4.98841	7.59669	11.763
TCGA_G9_6354	3.89227	7.5293	2.20357	2.40625	0.996437	6.10281	2.29274	5.03518	6.36311	10.7325
TCGA_G9_6356	5.13851	7.2399	4.03339	2.81376	1.62565	6.74666	4.14068	5.96943	6.55531	9.62867
TCGA_G9_6361	3.61701	4.1809	2.98091	2.78451	0.984062	6.38674	2.81234	4.6285	7.61362	12.5489
TCGA_G9_6362	3.65066	6.4701	2.20096	2.7878	1.43065	6.51023	2.8746	4.58043	7.94368	11.059
TCGA_G9_6363	4.33892	5.9457	3.08613	4.48704	0.8103	6.74706	3.9617	4.93489	7.23118	11.6291
TCGA_G9_6364	4.01119	6.8931	2.88279	3.17204	1.61987	6.98499	3.5082	4.87381	7.36081	12.3275
TCGA_G9_6365	4.7615	6.2072	3.79133	3.26425	1.21192	6.2316	3.65318	5.79615	6.25549	11.1352
TCGA_G9_6366	3.72237	5.1136	3.18811	2.32317	0.7584	5.28924	2.21484	5.19465	6.93991	10.5545
TCGA_G9_6367	3.98904	5.098	3.50353	3.40136	1.76117	6.00211	3.84962	5.6433	7.09594	11.8087
TCGA_G9_6369	2.78156	2.7469	1.74586	2.9298	0.69255	5.09693	2.2256	4.25143	6.95884	11.0925
TCGA_G9_6370	4.61716	6.3193	3.25871	4.42166	1.25057	6.57774	4.58614	5.82545	7.51779	11.83
TCGA_G9_6371	3.32601	4.8678	2.61614	2.87642	0.963075	5.97159	2.97734	4.85905	7.04699	10.3006
TCGA_G9_6373	4.99816	5.902	3.87819	5.16795	0.704287	6.61127	3.96732	4.95998	7.25752	12.2637
TCGA_G9_6377	4.70655	5.7306	2.84621	4.73606	1.18023	6.73787	4.21836	4.81181	6.60984	11.3524
TCGA_G9_6378	4.72834	4.8211	2.95571	3.49213	1.13301	6.13157	3.3343	5.17666	7.38568	12.4071
TCGA_G9_6379	5.94933	6.5683	3.36634	5.30564	1.51782	7.15351	4.15258	5.81879	7.54453	11.7303
TCGA_G9_6384	4.76713	6.635	3.35969	4.90505	1.36803	6.56019	4.07958	5.76003	8.19152	11.8656
TCGA_G9_6385	4.03229	5.1281	2.31344	2.99701	1.12259	6.41803	3.40024	5.47857	7.14169	11.9412
TCGA_G9_6494	3.41436	3.068	2.17483	3.30253	0.642012	6.66853	2.9663	4.48164	6.99673	11.4283
TCGA_G9_6496	4.38691	6.0624	3.01051	5.47691	1.09518	6.11463	4.23618	5.48249	7.3983	12.7203
TCGA_G9_6498	6.11891	6.1201	3.67584	6.2692	1.52934	6.4538	3.41662	4.97693	7.72977	11.5094
TCGA_G9_6499	4.01789	4.1701	3.06897	6.00108	0.87125	6.24076	3.25242	5.23488	6.95095	12.4572
TCGA_G9_7509	3.60404	5.1905	2.71807	2.69214	1.34947	5.77511	2.93218	5.04559	7.15918	11.7477
TCGA_G9_7510	4.33909	4.2581	2.56453	3.47741	1.20175	7.07463	4.08632	5.53716	7.89117	12.1706
TCGA_G9_7519	3.60174	4.4198	2.45983	3.0532	1.07114	6.47971	3.0988	4.38453	6.98985	12.1723
TCGA_G9_7521	5.96654	6.7154	3.85311	5.37798	1.85811	8.0108	4.53148	4.89186	6.95732	12.2585
TCGA_G9_7522	4.18291	5.7851	2.84009	3.04385	1.18465	6.9601	4.12016	4.96698	7.46826	12.0437
TCGA_G9_7523	5.88542	6.0722	3.35403	4.06402	1.18607	7.63913	5.47212	4.57137	8.54641	14.0186
TCGA_G9_7525	3.16209	5.3582	2.02029	2.25842	0.640062	6.90103	2.90176	4.66243	6.98358	12.224
TCGA_G9_A9S0	4.85531	5.3576	3.40607	4.12207	1.323	6.52921	4.74002	4.7034	6.38974	10.9937
TCGA_G9_A9S7	4.58786	5.832	2.90206	4.29477	0.822987	6.42733	4.28532	5.0535	6.41799	10.4538
TCGA_H9_7775	3.41946	5.0227	2.32249	2.88351	1.00984	7.04664	3.14404	5.09921	7.48365	12.1098
TCGA_H9_A6BX	5.20133	5.3544	3.3381	4.6358	1.68271	7.37717	4.8033	5.57673	7.95978	13.0664
TCGA_H9_A6BY	2.8911	5.7397	1.75607	2.17124	0.793	5.38773	2.13354	4.55489	5.90338	11.5332
TCGA_HC_7075	4.73198	3.8081	1.93253	5.68173	0.775863	5.82674	3.54522	5.26557	6.33591	10.5626
TCGA_HC_7077	2.89886	5.0157	1.98907	2.56108	0.648525	5.86067	2.09552	4.58201	5.55366	10.0088
TCGA_HC_7078	4.77236	4.9633	3.26123	3.35904	1.11668	7.3609	3.48898	5.77635	8.12759	10.9869
TCGA_HC_7079	8.27216	7.1725	5.68354	9.91275	2.77806	9.71361	7.44498	6.50532	7.82972	12.2664
TCGA_HC_7080	3.33799	3.0362	2.16473	3.4887	0.883763	5.9515	3.06776	5.0283	7.4719	9.85316
TCGA_HC_7081	4.70816	7.1812	3.02197	2.67516	1.67388	8.66087	5.14134	5.2691	8.58419	13.1238
TCGA_HC_7209	3.92404	5.1636	3.40573	3.34735	1.06163	6.99366	3.80756	5.82587	7.24043	10.985
TCGA_HC_7210	4.65665	5.5602	3.46181	5.11339	1.0177	7.70816	4.68566	5.97521	8.1886	12.479
TCGA_HC_7211	3.84437	3.5381	2.2531	3.30454	0.726425	7.08443	3.84176	6.29237	7.16527	10.2119
TCGA_HC_7212	3.3686	4.6714	2.29896	2.69219	0.801538	6.97664	3.43978	5.30067	8.1094	11.3087
TCGA_HC_7213	4.33368	5.5083	1.99121	3.92005	0.80185	7.49303	4.12668	5.66042	6.8748	11.8341
TCGA_HC_7230	3.03899	4.0424	2.19459	2.18199	0.552037	6.1283	2.80954	5.23674	7.08672	10.5199
TCGA_HC_7231	5.18871	5.9246	2.85896	4.6642	1.29307	7.5111	5.1484	5.53979	6.997	11.0283
TCGA_HC_7232	3.52449	5.5316	2.89257	2.8557	1.06058	7.00766	2.8603	5.12501	7.97656	11.0941
TCGA_HC_7233	5.57225	5.6336	4.23641	3.49125	2.00517	8.04617	4.33004	5.46867	7.17135	11.9091
TCGA_HC_7736	5.00275	4.9535	3.43557	3.49713	1.22704	7.17296	4.8615	6.33441	7.83489	11.5396
TCGA_HC_7737	5.68501	5.9744	3.82061	5.49361	1.59155	7.44119	5.03814	5.75759	8.26955	11.8904
TCGA_HC_7738	3.82953	4.1731	2.37856	3.65281	1.26334	6.87094	3.75636	4.97478	6.58484	10.3411
TCGA_HC_7740	2.79473	2.3683	2.47953	3.29406	1.73174	6.07463	2.78878	6.10511	7.79677	11.642
TCGA_HC_7742	3.71199	5.3486	3.03077	3.38914	1.10616	6.09124	4.13006	5.94845	7.31037	11.4655
TCGA_HC_7744	2.58766	4.0765	1.88354	2.24644	0.909725	6.54699	3.763	5.10672	7.12213	10.2737
TCGA_HC_7745	3.78327	5.0112	3.04499	2.25471	1.63909	6.02051	3.20672	6.22261	8.03793	12.8373
TCGA_HC_7747	5.18584	6.476	3.27936	5.46643	1.58124	7.66887	4.3599	5.66016	6.94928	11.44
TCGA_HC_7748	5.03335	5.6495	3.21731	3.70981	1.27415	7.73636	3.84782	6.08194	7.70353	12.4851
TCGA_HC_7749	4.35496	4.9116	2.79913	2.59802	1.34112	7.6733	2.99558	5.10134	7.16655	11.5792
TCGA_HC_7750	3.75751	3.3904	2.46919	3.80219	1.21041	6.37537	3.68612	5.67959	7.64234	11.926
TCGA_HC_7752	5.35871	5.6073	3.49881	5.11939	1.77401	7.19953	4.8482	5.60047	8.139	12.2839
TCGA_HC_7817	5.11001	5.6652	3.73754	4.95314	1.58767	7.88996	5.55788	5.91261	7.74517	12.4387
TCGA_HC_7819	3.37123	4.0926	2.42546	3.13729	0.997563	6.46629	3.26216	5.12227	7.05539	10.3586
TCGA_HC_7820	4.11123	6.1924	2.88544	3.44382	1.09235	6.26351	2.83264	4.54613	6.65508	10.9907
TCGA_HC_7821	4.85638	5.3836	2.73904	6.71019	1.45697	8.02974	3.21196	5.46498	7.83212	12.477
TCGA_HC_8213	3.21385	5.3086	1.96984	2.66391	0.712938	5.93841	2.82014	4.78069	6.1537	9.9429
TCGA_HC_8216	5.17387	5.7318	3.52244	2.98364	1.07935	7.57369	4.45918	4.80926	7.31344	11.1346
TCGA_HC_8256	4.14994	5.0989	3.09103	4.31693	1.37271	6.07559	3.11486	5.07053	6.56228	10.2221
TCGA_HC_8257	4.74259	6.8853	4.05391	3.23206	1.66207	6.96663	3.75596	5.09681	7.25205	11.4793
TCGA_HC_8259	3.42189	6.3849	2.1318	2.65686	0.81535	6.27869	3.06684	4.40373	6.49991	11.1538
TCGA_HC_8260	3.48564	4.837	3.01636	2.87756	1.01551	5.61349	3.30874	5.71485	7.09524	11.4924
TCGA_HC_8261	4.65428	5.5573	3.58319	3.57444	1.16701	7.32127	3.99742	4.93595	6.80862	10.752
TCGA_HC_8262	5.05017	5.5338	3.01541	4.07465	1.83525	6.76883	4.012	6.86383	8.16524	10.4864
TCGA_HC_8264	3.67036	3.4673	2.95477	2.91403	1.38781	6.00687	3.72344	5.12083	7.85582	13.2547
TCGA_HC_8265	4.72559	5.3307	3.4031	3.2669	1.36881	6.82093	4.15758	5.41985	7.46326	11.3723
TCGA_HC_8266	7.31714	7.9972	5.6343	6.33061	2.71855	8.39983	6.17144	5.96093	7.84641	11.8386
TCGA_HC_A48F	2.89241	5.2609	1.65214	2.25365	0.674425	6.24984	2.64652	4.82295	7.08783	11.2715
TCGA_HC_A4ZV	5.85314	5.9376	3.68587	7.38513	1.4115	7.96124	4.00906	4.87929	7.35681	12.6211
TCGA_HC_A631	3.35967	3.4613	3.18661	2.63489	0.5548	5.45394	2.42988	4.83577	6.08469	11.2531
TCGA_HC_A632	6.30115	5.9138	3.54663	8.2641	0.993475	7.84629	4.61464	4.93182	7.27846	12.3411
TCGA_HC_A6AL	4.90926	5.2746	3.28181	4.82177	1.12121	7.40111	4.14858	5.48589	7.22349	11.6702
TCGA_HC_A6AN	3.73074	3.5641	3.04476	3.61547	1.16221	6.80583	3.15124	5.12609	6.98911	11.6751
TCGA_HC_A6AO	4.23937	4.4783	2.3371	3.43317	0.865413	7.4737	4.07196	5.69127	6.45498	10.2118
TCGA_HC_A6AP	4.5792	5.4232	3.2765	3.93406	1.46501	7.19457	5.15736	5.53749	7.53382	11.9926
TCGA_HC_A6AQ	4.49186	5.7554	3.21876	2.65404	1.59576	6.32731	3.32544	5.39118	6.75951	11.1714
TCGA_HC_A6HX	4.72244	6.2901	2.76453	3.71099	1.06612	6.29276	3.36656	5.54472	7.18191	12.0651
TCGA_HC_A6HY	3.63394	6.2888	3.19856	2.90196	1.12767	6.08447	3.5349	5.31106	6.25266	10.9097
TCGA_HC_A76W	4.6528	4.3612	3.10699	2.63189	1.08102	7.19429	4.4108	5.82555	7.95425	12.7453
TCGA_HC_A76X	2.55386	5.9403	2.08626	2.29044	0.657288	6.06649	2.18524	4.79053	6.39548	10.9192
TCGA_HC_A8CY	5.38838	5.4986	3.27401	6.09563	1.47818	7.35883	3.93734	4.61112	6.28356	10.7223
TCGA_HC_A8D0	4.97581	6.4415	3.56491	5.5624	1.4734	7.34526	4.65962	5.6682	7.47626	12.1673
TCGA_HC_A8D1	5.05925	6.0524	3.88667	3.98186	1.37366	7.20014	3.86882	5.40025	7.54225	12.0933
TCGA_HC_A9TE	6.52237	6.6134	3.86627	6.58441	1.48695	7.84167	5.67028	5.25667	8.335	11.883
TCGA_HC_A9TH	4.9715	4.9125	2.7119	3.5749	1.11725	7.32494	4.10032	5.18325	7.27093	12.3248
TCGA_HI_7168	3.80695	4.2889	2.37719	2.07825	1.32278	6.53357	2.81196	5.18017	8.28961	13.2668
TCGA_HI_7169	4.18886	5.4088	2.12124	4.36094	1.29481	5.77543	2.48744	4.84815	7.3761	12.8734
TCGA_HI_7170	5.37709	5.6243	3.5696	3.61244	1.34672	7.05713	4.70572	5.85891	8.15642	12.8973
TCGA_HI_7171	4.41961	5.8642	3.40351	3.29551	1.00441	6.54423	4.124	4.4948	7.18336	11.5824
TCGA_J4_8198	4.20284	5.2801	2.8464	3.29275	1.15939	6.56731	3.36756	5.29039	7.51482	12.1457
TCGA_J4_8200	4.1233	3.9032	2.05301	3.46457	1.2195	6.8908	3.22502	5.95199	7.45234	12.087
TCGA_J4_A67K	5.43831	6.7496	3.49881	4.70249	1.03872	6.91927	5.05614	5.58792	6.25318	11.1597
TCGA_J4_A67L	5.21426	6.7084	3.41813	4.52367	1.35438	7.40013	4.65388	4.65352	6.54662	11.6584
TCGA_J4_A67M	5.44744	6.3974	3.38509	4.07073	1.18819	7.42864	4.63242	6.18261	7.40825	12.0518
TCGA_J4_A67N	4.76317	7.8724	2.32307	2.96865	0.725	7.20107	3.99032	5.4363	6.41337	10.6588
TCGA_J4_A67O	4.54028	5.1577	3.11227	4.43979	1.35046	6.34531	3.39164	5.68514	7.62437	12.3976
TCGA_J4_A67Q	5.56641	5.4628	2.2633	4.43778	1.23955	6.84423	4.08678	5.19101	7.33398	12.8144
TCGA_J4_A67R	5.71042	5.475	2.4802	6.43727	1.10731	6.87396	5.01664	5.51867	7.4925	12.0457
TCGA_J4_A67S	5.25214	6.9752	3.51836	4.25068	1.22235	6.37304	3.71514	5.07624	6.56811	11.0071
TCGA_J4_A67T	3.91423	5.2744	2.68009	3.15476	1.20424	6.53247	3.33732	5.84341	6.71887	11.1468
TCGA_J4_A6G1	7.45206	7.1029	4.3586	10.0649	1.80202	8.44606	5.88472	6.29599	7.64594	12.4299
TCGA_J4_A6M7	3.31414	5.6148	1.74011	2.35549	0.678538	6.5821	2.73054	4.54647	7.10449	11.8052
TCGA_J4_A83I	4.88873	5.3545	4.39207	4.80553	1.15726	7.06919	4.18492	5.22417	7.01061	11.9917
TCGA_J4_A83J	5.87984	6.3042	3.88079	4.39981	1.79834	7.23119	4.81284	6.57229	7.91528	12.1144
TCGA_J4_A83K	4.03134	5.065	2.24096	2.62305	1.08029	6.67266	3.475	5.50471	7.26726	11.8806
TCGA_J4_A83L	3.87417	3.3734	2.3866	2.75189	1.08789	6.16387	2.9415	6.0728	7.24065	11.8784
TCGA_J4_A83M	4.8871	5.6048	3.25454	3.48796	1.33029	6.5193	3.87	5.11509	6.69345	11.0549
TCGA_J4_A83N	4.11765	5.021	1.57357	3.34994	0.957163	6.27176	3.39968	5.42631	6.46937	11.086
TCGA_J4_AATV	5.09019	5.1894	2.76644	3.80596	1.28284	7.2432	4.53576	6.25595	7.67324	11.9129
TCGA_J4_AATZ	3.83721	3.7542	2.60423	2.69914	0.842838	6.44784	3.1719	5.1569	6.66251	10.4247
TCGA_J4_AAU2	4.37931	4.703	2.3716	4.71235	0.776312	5.74477	3.12816	5.38629	7.45545	10.5969
TCGA_J9_A52B	4.86046	8.2837	3.30797	3.83157	1.12043	7.2811	4.20354	5.47769	7.02274	12.1169
TCGA_J9_A52C	5.47347	6.2143	4.20993	3.5002	1.84485	7.66717	5.41552	6.3776	8.1357	13.0934
TCGA_J9_A52E	6.06749	9.1574	3.46947	4.2743	1.09642	7.29779	3.15888	4.90416	7.40479	13.0555
TCGA_J9_A8CK	4.24572	5.5523	2.9603	2.30793	1.3499	7.31956	3.25018	5.04902	7.64097	13.351
TCGA_J9_A8CL	5.07907	4.7128	3.16346	5.53906	1.18643	7.78	4.668	4.9752	7.51054	13.2867
TCGA_J9_A8CM	4.36769	4.4865	2.78056	3.09077	1.05189	7.77114	3.99996	4.81567	7.463	13.3104
TCGA_J9_A8CN	3.36797	3.3919	2.5167	2.7707	0.823625	5.98604	2.64808	5.45171	7.24465	10.6717
TCGA_J9_A8CP	3.44815	3.9032	2.62336	3.54175	1.35469	6.17471	3.01122	5.18867	8.48638	12.0817
TCGA_KC_A4BL	5.25789	5.76	3.47714	4.4025	1.45766	6.88093	4.01328	5.95378	7.65475	11.8155
TCGA_KC_A4BN	3.65256	5.5967	2.48104	2.9944	1.04734	5.92551	2.64742	5.26403	6.26359	10.3893
TCGA_KC_A4BV	5.22362	6.1067	3.80156	3.38679	1.8767	7.438	4.11256	4.90689	7.33782	12.748
TCGA_KC_A7F3	3.9531	5.0489	3.04546	2.98149	0.772025	6.44289	3.67742	5.28315	6.90401	10.8619
TCGA_KC_A7F6	4.15076	5.6001	3.60843	3.82681	1.34746	6.6945	3.39548	5.19619	7.35973	11.257
TCGA_KC_A7FA	4.70798	5.0078	3.08051	3.13817	1.2565	6.93737	3.48396	5.16701	7.2408	11.7216
TCGA_KC_A7FD	3.00939	3.3379	1.90011	3.18469	0.524175	5.70617	2.35094	5.01587	5.88994	9.63505
TCGA_KK_A59V	8.18836	8.5593	5.58703	7.73365	3.29576	8.63507	5.09362	4.47629	6.88423	10.7255
TCGA_KK_A59X	3.23969	2.5284	2.2457	3.05403	0.564325	6.84586	2.83662	4.02527	6.69495	12.0869
TCGA_KK_A59Y	3.87494	5.7989	2.3044	4.80439	1.01789	6.33269	3.8516	4.96465	6.64724	10.5703
TCGA_KK_A59Z	4.50536	4.2002	3.06254	4.42633	0.784238	7.72891	4.18842	5.34622	8.0359	12.4624
TCGA_KK_A6DY	4.94335	5.6862	3.21051	3.88831	1.09146	7.63154	4.45424	5.83857	6.83522	11.1246
TCGA_KK_A6E0	3.39169	3.8946	3.08396	3.14249	1.16526	6.55449	3.52196	4.95329	7.55624	10.0329
TCGA_KK_A6E1	3.32389	5.2488	2.6511	2.89012	0.49525	6.76243	2.83588	4.68845	6.50049	10.363
TCGA_KK_A6E2	4.41318	5.0084	2.34469	4.93652	0.843988	6.51211	4.29968	4.65703	6.58418	10.8545
TCGA_KK_A6E3	5.56081	5.639	3.01259	3.86287	1.38011	7.08231	4.58346	5.69845	7.45795	11.9317
TCGA_KK_A6E4	4.14183	5.5347	2.18546	4.19064	0.957225	6.26427	2.93188	5.32257	6.08786	11.1813
TCGA_KK_A6E5	4.36545	4.5677	2.75026	3.92267	0.854662	6.73829	3.60982	4.79504	7.45018	10.9792
TCGA_KK_A6E6	4.67684	6.9792	2.71234	3.8956	1.33333	7.25774	3.47076	5.32638	7.43102	12.1503
TCGA_KK_A6E7	3.04106	2.9206	2.28016	3.04164	0.542225	6.51084	2.40882	4.60558	7.53222	10.6316
TCGA_KK_A6E8	2.54026	3.4002	2.29897	2.79818	0.610962	5.80676	2.35616	4.70097	6.92263	10.5283
TCGA_KK_A7AP	2.7248	2.9461	1.86154	2.34233	0.931625	6.12447	2.1706	4.33778	5.82849	10.7393
TCGA_KK_A7AQ	4.21521	4.5917	2.94741	3.06126	1.3627	6.32763	3.40502	4.94091	7.41279	11.8199
TCGA_KK_A7AU	3.20636	5.119	2.61311	2.0212	1.18966	5.91293	2.21918	4.58829	5.78716	9.48075
TCGA_KK_A7AV	6.50396	6.6039	4.20383	6.74839	2.00374	7.69681	5.409	5.62404	7.69676	11.3407
TCGA_KK_A7AW	5.17864	6.4722	3.48239	5.17802	1.39901	6.76861	3.8233	4.88602	6.15515	10.1683
TCGA_KK_A7AY	3.66135	5.9877	2.73816	2.62905	0.862925	6.42636	2.97722	5.1779	5.75189	11.0043
TCGA_KK_A7AZ	3.84384	5.0867	2.19623	2.34757	0.715025	6.44743	2.72566	4.61377	6.71159	11.1059
TCGA_KK_A7B0	5.92399	6.3822	3.72114	5.94161	1.13596	6.95036	4.84786	5.78505	7.13219	11.802
TCGA_KK_A7B1	3.83041	4.7783	2.86776	3.08439	1.09862	6.99454	3.80756	5.31899	8.39617	12.2334
TCGA_KK_A7B2	6.17511	6.7814	4.05767	4.70461	1.74059	7.97106	5.1639	6.05159	7.70319	12.0931
TCGA_KK_A7B3	5.56796	5.9086	4.33494	3.68665	1.72646	7.88837	5.42126	5.39095	7.79435	12.3421
TCGA_KK_A7B4	5.10108	6.0391	3.3524	4.77481	1.11484	7.32909	4.45498	4.97031	6.62147	11.7724
TCGA_KK_A8I4	6.4329	7.4271	4.70157	6.76387	2.12803	8.30194	5.31986	5.68737	8.41506	12.7819
TCGA_KK_A8I5	3.9072	4.0503	2.78063	2.84925	0.746475	6.96431	2.94932	4.64966	7.2586	11.9543
TCGA_KK_A8I6	4.04321	5.3764	2.8363	3.87314	1.44639	6.6252	3.1685	5.42695	6.90425	11.0661
TCGA_KK_A8I7	4.53614	5.4423	3.65834	4.71454	1.48181	7.6631	4.81482	6.07287	8.73971	11.8462
TCGA_KK_A8I8	4.46403	5.5516	2.72997	4.2696	0.923575	6.96851	3.63314	4.96689	6.46303	11.123
TCGA_KK_A8I9	4.84728	5.3679	3.75046	4.02684	1.74818	7.22706	4.3152	6.14078	8.13162	11.8947
TCGA_KK_A8IA	3.52903	4.0085	3.50753	4.10129	0.97395	6.45417	2.64886	4.60037	6.56676	11.1149
TCGA_KK_A8IB	5.35192	5.3237	3.96063	5.47779	1.90705	7.3463	4.20392	5.62226	7.07131	11.8454
TCGA_KK_A8IC	4.85068	5.3775	3.39481	4.019	1.09569	7.33047	4.42656	5.73657	7.96647	12.5201
TCGA_KK_A8ID	4.38479	3.9021	2.08174	3.11476	1.47267	6.39107	3.02842	4.66331	6.83644	10.2456
TCGA_KK_A8IF	2.67085	2.469	1.66591	2.79675	0.683562	5.8296	1.32228	4.35672	6.07547	11.0486
TCGA_KK_A8IG	4.73039	5.1689	2.71146	3.0199	1.09324	6.70616	3.68232	5.58663	7.97738	12.7331
TCGA_KK_A8IH	5.00401	4.6503	2.80503	6.70971	1.15326	7.28596	3.5907	5.40411	6.69384	11.402
TCGA_KK_A8II	3.14314	5.8677	2.39776	2.46776	1.28769	5.94071	2.08626	4.42197	5.94828	9.76294
TCGA_KK_A8IJ	2.95368	3.2154	1.63591	2.97947	0.7299	6.12716	3.20104	5.07125	7.07844	11.1228
TCGA_KK_A8IK	2.48531	1.6908	1.21709	2.94299	0.5636	6.22559	2.229	4.30754	6.88412	9.02729
TCGA_KK_A8IL	5.70104	6.0937	3.76407	2.9579	1.80436	7.71489	4.86524	5.45218	7.0838	11.3715
TCGA_KK_A8IM	5.14022	5.8465	4.17014	3.6278	1.14647	7.45224	4.05368	5.62337	6.92317	11.9235
TCGA_M7_A71Y	4.4864	6.0869	2.42857	3.04135	1.25641	6.43689	3.70024	5.46761	6.50618	12.1299
TCGA_M7_A71Z	2.25476	5.1462	1.23994	1.02929	0.347275	5.68777	2.18472	4.32493	5.70206	10.0902
TCGA_M7_A720	4.46662	5.0797	3.06811	4.86196	0.959688	6.61274	3.90178	5.65616	6.82556	11.5152
TCGA_M7_A721	4.31737	4.5488	3.21543	4.36032	1.28774	6.84273	3.92572	5.4365	7.52436	11.7787
TCGA_M7_A722	3.32044	3.6008	1.97984	2.61874	0.726688	5.89784	2.67468	4.17305	5.43181	10.4694
TCGA_M7_A724	1.91593	0	0.712529	1.77602	0.509663	5.35809	1.5429	4.50133	6.53895	8.12405
TCGA_M7_A725	3.08735	3.809	1.6217	3.38212	0.589075	6.83521	1.95668	5.26081	6.11008	10.7598
TCGA_MG_AAMC	3.47491	5.7533	3.06623	1.78717	1.12617	5.9529	2.5121	4.96241	5.99027	10.2391
TCGA_QU_A6IL	3.98674	4.5034	2.2613	2.82618	1.02976	5.92867	2.95026	5.03531	6.38862	10.6191
TCGA_QU_A6IM	5.08099	7.0362	3.94259	2.30424	1.67774	6.11957	4.07666	5.51241	6.23061	10.5535
TCGA_QU_A6IN	3.57147	6.1043	3.62981	2.10783	0.764375	5.23951	2.31	4.7862	5.8192	10.593
TCGA_QU_A6IO	4.78874	5.8276	2.55636	2.79029	0.91365	6.16314	3.13574	5.24075	6.65299	10.4443
TCGA_QU_A6IP	4.28485	5.2875	2.18577	2.92758	1.0399	6.36254	3.72564	5.53604	6.80792	11.3885
TCGA_SU_A7E7	5.17327	5.3356	3.7745	5.21347	1.81987	7.05867	3.72722	5.81229	7.30879	11.4124
TCGA_TK_A8OK	4.12458	4.5599	2.15114	2.2981	1.08797	7.67981	4.2705	5.47504	8.70809	14.0929
TCGA_TP_A8TT	5.90342	7.9617	4.2257	4.0742	1.64847	7.80849	6.0387	6.24217	7.43452	11.6705
TCGA_TP_A8TV	2.89444	2.9491	1.67414	2.46161	0.657937	5.45736	2.4255	4.93253	6.64253	10.1584
TCGA_V1_A8MF	5.26444	5.9045	4.12304	4.2834	1.47521	7.5139	4.78874	5.74847	8.21897	11.2892
TCGA_V1_A8MG	5.35246	5.8681	3.96083	2.80101	1.12203	6.26867	3.17468	5.50727	7.58486	11.927
TCGA_V1_A8MJ	5.72489	5.9254	3.98314	5.63365	1.77621	7.59031	4.3273	5.66677	6.59941	11.5407
TCGA_V1_A8ML	3.88524	3.9103	2.74713	2.78826	0.682375	6.49984	2.8014	4.87464	7.53255	11.8501
TCGA_V1_A8MM	5.11975	5.0181	4.08607	2.96134	1.53757	7.44463	3.07256	4.72159	7.84164	12.0393
TCGA_V1_A8MU	5.65565	6.2921	4.54729	4.60731	1.95449	7.336	4.8311	5.84034	8.22621	12.2926
TCGA_V1_A8WL	6.00843	5.3024	3.35487	6.48455	1.43846	6.79624	4.52856	5.26639	7.2263	11.8113
TCGA_V1_A8WN	4.62136	5.9568	3.34163	2.65785	1.55947	6.56731	3.70806	5.61394	7.33651	11.8172
TCGA_V1_A8WS	3.46848	5.5772	1.8578	2.81193	0.7711	6.2965	3.00792	4.79825	6.51184	11.0249
TCGA_V1_A8WV	5.54879	6.3116	4.07083	5.48366	1.71281	7.58611	5.21186	5.26457	7.98876	11.685
TCGA_V1_A8WW	4.14827	5.5028	3.48739	5.67966	1.59459	6.8945	2.95488	5.12316	6.98391	11.8217
TCGA_V1_A8X3	4.43884	4.4936	1.9568	3.85826	1.03166	6.96467	3.3115	4.75315	7.07106	11.9893
TCGA_V1_A9O5	5.55381	5.8445	3.6731	6.99466	1.22039	7.79251	4.23464	4.56122	7.3067	11.4828
TCGA_V1_A9O7	5.41742	5.325	3.15691	3.39796	1.4601	7.66431	4.66418	5.91578	8.30771	13.2403
TCGA_V1_A9O9	6.90322	6.8718	4.72206	7.76588	2.40671	7.98647	6.12928	5.33185	7.29905	11.7506
TCGA_V1_A9OA	4.66916	5.5838	3.03356	2.91978	1.09953	7.31407	4.08674	5.90157	7.67658	12.6374
TCGA_V1_A9OF	3.76544	4.5491	3.2471	2.89204	1.1257	6.54594	3.67648	5.40158	6.78367	9.60828
TCGA_V1_A9OH	4.08621	4.3492	2.98956	3.58569	1.10639	7.18543	3.69586	5.14887	7.41022	11.8985
TCGA_V1_A9OL	5.00081	4.8997	3.61847	4.02194	1.14423	7.06841	4.27704	4.50815	6.95906	11.9682
TCGA_V1_A9OQ	4.67151	5.601	3.06546	5.00156	1.32371	6.09579	3.55808	5.14744	7.91292	11.5236
TCGA_V1_A9OT	4.74988	8.1544	3.5605	5.02254	1.63894	6.66643	3.16218	5.01218	6.73041	11.4994
TCGA_V1_A9OX	4.97326	5.9161	3.75129	4.48751	1.02004	6.64886	4.3678	5.74177	7.29342	11.2398
TCGA_V1_A9OY	5.09454	6.1016	3.63544	4.35311	1.5548	7.08944	4.47194	5.30345	7.51998	12.0442
TCGA_V1_A9Z7	4.80035	4.6215	3.22251	4.90327	1.2332	7.66713	4.50706	4.49233	8.33943	13.5377
TCGA_V1_A9Z8	4.82963	4.8641	2.93686	4.21319	1.4533	6.84146	4.50162	5.54593	8.29256	12.805
TCGA_V1_A9Z9	3.5983	4.456	3.88633	3.23719	1.02685	6.83013	3.48298	5.06363	7.53265	11.9177
TCGA_V1_A9ZG	4.0729	3.2934	3.41433	2.74305	1.38177	7.67477	3.5115	5.541	8.1807	12.3939
TCGA_V1_A9ZI	4.33127	4.1962	3.71457	2.94079	1.03198	7.88669	3.43768	4.8242	8.03225	12.5597
TCGA_V1_A9ZK	3.821	5.0618	2.9172	2.8864	1.08125	6.58359	3.58108	5.50188	7.42354	11.478
TCGA_V1_A9ZR	5.56896	5.2736	3.45933	5.65273	1.3813	8.23377	5.1301	5.22155	7.6495	12.8121
TCGA_VN_A88I	5.7035	6.1047	3.47529	5.1675	1.546	7.18101	4.89194	5.60675	8.26506	13.8465
TCGA_VN_A88K	3.64792	5.7686	3.62249	2.56401	1.37702	6.60916	2.31966	5.03329	8.04351	12.1144
TCGA_VN_A88L	3.64982	6.6116	2.72304	2.98464	0.84255	6.79396	2.82776	5.1371	8.30921	12.3658
TCGA_VN_A88M	4.14425	5.522	2.89621	3.69269	0.945362	5.6866	2.2981	4.71159	6.73551	10.5325
TCGA_VN_A88N	3.80726	4.8162	2.48264	2.7055	1.0177	5.5636	2.65778	5.37541	7.04231	10.2371
TCGA_VN_A88O	4.74031	4.814	2.89013	3.99919	1.13787	6.28761	2.43878	5.34823	6.98478	10.871
TCGA_VN_A88P	4.99031	4.8398	2.84029	3.98429	1.03729	6.6547	3.61736	4.83895	7.48747	12.1476
TCGA_VN_A88Q	3.72371	5.1079	2.21403	2.67311	0.91275	6.43937	2.57852	5.41037	7.29382	10.6542
TCGA_VN_A88R	2.87133	3.0734	1.96536	2.81248	1.1031	6.92709	2.29488	5.02235	7.96959	11.3114
TCGA_VN_A943	2.04418	2.4073	1.39093	2.00369	0.646962	3.86387	1.60698	4.43085	5.31587	8.14977
TCGA_VP_A872	5.3524	5.6743	3.34527	6.59917	1.80222	6.94029	4.31554	5.67906	7.23482	12.7622
TCGA_VP_A875	3.03365	3.2867	0.834357	3.67476	0.903325	5.95416	2.33636	4.70047	5.68009	10.6767
TCGA_VP_A876	3.62788	6.4335	2.6383	2.89449	0.8993	5.72446	2.23882	4.60817	6.69565	10.6834
TCGA_VP_A878	4.19451	5.2807	3.15084	2.72772	1.20096	7.07314	4.1771	5.66851	8.34267	11.8156
TCGA_VP_A879	3.69404	6.2498	2.27419	2.66102	1.14989	6.30826	3.76196	5.37147	7.2422	12.0386
TCGA_VP_A87B	3.74617	3.7932	2.44931	2.55939	1.00605	6.4324	2.73458	4.77371	6.91243	10.9114
TCGA_VP_A87C	7.61736	7.1898	4.75167	8.61468	2.23928	8.72911	6.68618	5.18311	7.36127	12.699
TCGA_VP_A87D	3.81079	5.1574	3.03323	3.64374	2.66193	6.43321	3.27536	5.10136	6.39374	11.2218
TCGA_VP_A87E	6.43761	6.549	4.30134	5.53932	1.68581	7.38831	4.8785	5.97673	7.74885	12.7512
TCGA_VP_A87H	4.29637	4.5948	2.74251	3.53218	1.02699	6.21854	3.03666	5.48849	6.6667	11.2858
TCGA_VP_A87J	3.63541	3.5209	1.93901	3.32706	0.722588	6.70826	2.43968	5.42311	6.68085	11.1122
TCGA_VP_A87K	4.14119	6.8567	3.43581	3.18386	1.24006	6.10006	2.96476	4.57341	6.49681	10.5978
TCGA_VP_AA1N	5.09729	5.6189	3.01754	3.75415	0.9637	7.56207	4.12542	5.27098	7.26123	12.3311
TCGA_WW_A8ZI	4.28951	4.5341	2.9729	2.7705	1.3894	6.7325	2.56594	5.64648	7.32422	10.7426
TCGA_X4_A8KQ	4.47636	5.7542	2.29151	2.93269	1.04739	7.08807	3.6386	4.83126	7.14426	12.5068
TCGA_X4_A8KS	5.34213	6.189	3.66331	4.32534	1.64643	6.86286	3.44298	4.98549	6.6662	11.1137
TCGA_XA_A8JR	4.58532	4.8148	2.0279	4.7071	0.981975	6.6535	3.0754	5.09092	6.44472	11.6583
TCGA_XJ_A83F	3.15709	5.1757	2.20164	2.15771	0.677175	6.51986	2.77442	4.98073	7.26089	11.5142
TCGA_XJ_A83G	3.30825	4.0844	2.07331	2.67705	0.584725	5.9413	2.8885	5.038	6.50593	10.3081
TCGA_XJ_A83H	4.27163	4.963	2.294	3.43792	0.761513	5.87236	3.12158	5.78388	6.95879	10.8703
TCGA_XJ_A9DI	6.12753	6.9511	5.30223	3.05849	2.3856	7.79536	5.23298	5.32549	7.93617	12.1999
TCGA_XJ_A9DK	4.99756	5.9375	3.67621	4.65623	1.28294	6.71171	4.28432	5.81173	7.00567	11.6722
TCGA_XJ_A9DQ	4.50415	5.6541	3.26869	2.52223	1.29145	5.94959	3.36096	5.47181	7.56189	11.554
TCGA_XJ_A9DX	3.95706	3.3703	3.03379	2.74479	1.41846	7.02934	2.2716	5.14421	7.06679	11.3366
TCGA_XK_AAIR	4.9676	5.6969	3.69633	4.55031	1.46985	6.99779	5.38556	5.41637	7.32644	11.5707
TCGA_XK_AAIV	6.62403	6.618	4.4396	7.15116	1.44665	8.66673	5.76908	5.29023	7.529	12.3983
TCGA_XK_AAIW	5.23564	7.6723	4.17366	3.26026	1.5897	6.83267	2.4058	4.28801	6.86996	9.32845
TCGA_XK_AAJA	4.20436	4.8876	2.37816	3.71663	1.27175	6.65054	3.41814	5.6502	7.32411	10.4657
TCGA_XK_AAJP	3.81074	3.4682	2.20954	2.6285	0.813288	6.84204	3.25718	4.6889	6.64996	10.8932
TCGA_XK_AAJR	3.24869	3.7174	2.20024	2.9917	1.01517	6.68976	3.58706	5.57006	8.36062	11.5244
TCGA_XK_AAJT	4.82678	5.2932	3.22539	3.30633	1.18437	6.85904	4.32576	5.36777	8.01221	12.3239
TCGA_XK_AAJU	4.8284	5.8316	3.57769	3.0332	1.21126	6.46504	4.36436	5.60229	7.50536	11.1651
TCGA_XQ_A8TA	2.14371	0.8717	1.9377	1.21168	0.803937	5.57294	1.40102	4.17357	6.74348	9.62606
TCGA_XQ_A8TB	4.52366	5.0537	3.0147	3.10217	1.16572	7.44324	3.2275	5.05023	7.27345	12.7609
TCGA_Y6_A8TL	4.15223	4.0081	2.29073	3.09734	1.16025	5.86343	3.49024	4.76239	7.17747	11.7011
TCGA_Y6_A9XI	3.83944	4.1024	1.9897	3.68776	1.12354	6.16999	4.03316	5.84163	7.24768	10.3485
TCGA_YJ_A8SW	3.23237	3.0346	2.51204	3.5771	2.92784	6.37377	2.4553	4.42301	5.90726	10.9648
TCGA_YL_A8HJ	5.62751	6.1582	3.56156	5.1747	1.68076	8.0543	5.03856	5.59267	8.21674	13.352
TCGA_YL_A8HK	5.17056	6.007	3.28393	4.619	1.25727	7.3704	4.65192	5.63557	8.15366	12.4684
TCGA_YL_A8HL	2.64728	6.7476	2.25156	2.29358	0.669825	6.5192	2.32084	5.2851	6.98923	10.8453
TCGA_YL_A8HM	5.20919	6.5067	3.86924	4.61886	1.27251	7.701	4.12088	4.88715	6.55562	10.7015
TCGA_YL_A8HO	5.63764	5.228	3.84327	6.15564	2.09291	8.34563	4.79344	5.31391	8.26842	12.4956
TCGA_YL_A8S8	4.39288	4.6234	2.87029	3.33623	0.820175	7.51207	3.03146	5.29881	7.45078	12.2693
TCGA_YL_A8S9	1.67699	1.4949	0.788829	1.86559	0.539438	5.97493	2.12766	4.56721	6.15452	9.32459
TCGA_YL_A8SA	3.42261	5.4998	2.10471	2.65307	0.713025	6.19619	2.85622	4.83244	6.38884	9.95176
TCGA_YL_A8SB	4.80414	4.9007	3.04206	4.2516	1.45009	7.20543	3.63018	5.68047	8.02136	12.4709
TCGA_YL_A8SC	5.16949	6.2945	4.1586	3.52561	1.54041	7.82127	3.73726	4.96393	7.04993	11.3699
TCGA_YL_A8SF	4.17842	4.4172	2.59543	3.15293	0.9091	7.47156	3.7632	4.90593	7.02828	13.0732
TCGA_YL_A8SH	4.42248	5.0549	2.81311	2.76832	1.30451	6.40309	3.8687	4.71839	7.73064	11.8256
TCGA_YL_A8SI	4.49221	5.0325	2.75099	3.44951	1.25291	6.80264	4.15716	6.95364	7.77726	12.0955
TCGA_YL_A8SJ	3.69682	3.9097	2.34526	2.4274	1.53471	6.80373	2.85934	5.32674	7.73922	13.3817
TCGA_YL_A8SK	5.36289	6.1181	4.23294	3.41896	1.65795	6.88007	3.49144	5.86081	7.82927	12.1851
TCGA_YL_A8SL	3.22863	4.1874	2.8405	3.86836	0.832825	5.9612	2.27366	4.91197	7.48262	10.4981
TCGA_YL_A8SO	4.23617	4.4811	2.41181	3.00977	0.800713	6.65739	3.2448	5.11753	7.47107	12.1718
TCGA_YL_A8SP	2.25264	6.4965	1.26001	2.01715	0.457425	6.01437	1.73928	4.41657	7.8531	11.1016
TCGA_YL_A8SQ	4.79604	4.5222	3.06367	6.4966	1.52103	7.31874	3.3788	5.53111	7.82469	11.5234
TCGA_YL_A8SR	3.24186	3.8505	3.30849	2.51281	1.97316	6.08597	2.79168	5.20915	8.87938	11.1975
TCGA_YL_A9WH	3.51903	2.8003	2.17349	2.49831	0.855975	6.68637	2.68344	4.83585	6.47436	11.5782
TCGA_YL_A9WI	3.79189	3.371	1.35301	2.83866	0.899587	5.89706	2.9525	4.39915	5.97042	10.8995
TCGA_YL_A9WJ	5.1813	4.4682	3.35741	3.48609	1.68486	7.62017	5.14366	5.96927	7.81302	12.1436
TCGA_YL_A9WK	5.54724	5.4291	3.60919	5.63224	1.03378	7.37616	3.82584	4.91803	8.27602	12.913
TCGA_YL_A9WL	3.24913	6.3036	2.38301	2.12593	0.92075	6.17714	2.41932	4.62889	7.37956	10.7492
TCGA_YL_A9WX	5.44008	6.021	3.61719	6.57948	1.39629	7.40437	4.66678	5.9515	7.46055	11.8373
TCGA_YL_A9WY	6.37347	5.8702	4.4927	5.76668	1.28611	8.64409	5.56734	5.33581	7.61509	13.1068
TCGA_ZG_A8QW	5.37756	6.215	2.8212	3.29076	1.09494	7.43657	5.00086	5.51509	7.39275	12.0269
TCGA_ZG_A8QX	4.4943	4.8341	2.88481	6.22719	0.925538	5.83489	3.60546	4.47695	6.43462	11.4749
TCGA_ZG_A8QY	4.05532	3.2366	2.30621	2.77836	1.00129	6.67333	3.12132	5.2865	7.88477	12.6298
TCGA_ZG_A8QZ	5.47059	5.0426	3.68683	5.25815	1.25569	7.87563	4.58542	5.28333	7.53488	12.6077
TCGA_ZG_A9KY	6.2626	7.8344	5.72376	6.72055	2.8668	7.63457	3.78266	4.31915	7.34752	11.1653
TCGA_ZG_A9L0	5.71901	5.37	3.73279	4.19827	1.8834	8.21284	5.22984	5.55329	8.28005	12.5464
TCGA_ZG_A9L1	2.51389	4.5341	1.31444	1.46721	1.29875	5.78807	1.99964	4.30185	7.43029	12.7096
TCGA_ZG_A9L2	5.91645	5.836	3.21149	7.71406	1.37734	7.74283	5.04352	4.85009	7.98636	13.4893
TCGA_ZG_A9L4	4.9474	4.4735	3.37729	2.67596	1.64844	7.67416	4.13144	5.1499	8.65736	12.8949
TCGA_ZG_A9L5	3.77813	3.1507	2.27633	2.74768	0.9951	6.64497	2.65194	4.82473	7.07991	11.2294
TCGA_ZG_A9L6	4.65287	4.5523	2.99897	3.54806	1.64004	7.34323	4.21608	5.43089	8.71565	12.4227
TCGA_ZG_A9L9	5.72039	5.4037	3.06554	3.57821	0.945425	7.77297	4.3108	4.62043	7.54356	13.2797
TCGA_ZG_A9LB	5.40006	5.7372	4.21303	3.58111	1.32888	7.1346	4.22846	5.05291	7.10726	11.6977
TCGA_ZG_A9LM	4.63633	4.9857	2.88329	4.53967	0.867337	7.11617	3.4179	4.79198	6.92151	12.4108
TCGA_ZG_A9LN	7.32151	7.7908	4.639	7.99696	2.30436	8.32379	6.4043	5.31773	7.43571	12.7775
TCGA_ZG_A9LS	6.58282	6.3582	4.09713	7.08988	1.3502	7.9683	5.32506	4.69509	8.08183	13.1398
TCGA_ZG_A9LU	5.1341	5.4074	3.89569	2.76594	1.8508	7.2501	4.35186	5.6616	7.2697	11.0599
TCGA_ZG_A9LY	4.63093	5.1585	3.5142	3.39317	1.01741	7.63496	4.32198	5.38094	7.81382	12.1728
TCGA_ZG_A9LZ	4.77309	5.7221	3.5912	4.67726	1.92285	7.52456	4.30482	4.87222	6.94755	11.4252
TCGA_ZG_A9M4	6.43215	6.9345	4.92759	5.82977	2.51781	7.15584	5.6239	5.16604	7.47452	10.8316
TCGA_ZG_A9MC	7.34616	6.6308	4.30033	8.19393	1.71126	8.4152	5.87174	5.43706	7.95394	12.3371
TCGA_ZG_A9N3	5.88166	5.167	2.88363	8.18388	1.1627	6.79203	3.9184	4.61568	6.59159	10.4965
TCGA_ZG_A9ND	3.32383	3.8908	2.51641	2.7209	0.676638	5.9493	2.19894	4.48081	6.82694	10.3745
TCGA_ZG_A9NI	4.10179	3.8606	1.94514	2.10026	0.801813	7.30881	3.0093	4.76739	8.28919	13.2977

## Sheet: ImmuCellAI
Table S6.3 Immune cell fractions based on ImmuCellAI algorithm
sample	CD4_naive	CD8_naive	Cytotoxic	Exhausted	Tr1	nTreg	iTreg	Th1	Th2	Th17	Tfh	Central_memory	Effector_memory	NKT	MAIT	DC	B_cell	Monocyte	Macrophage	NK	Neutrophil	Gamma_delta	CD4_T	CD8_T	InfiltrationScore
TCGA_2A_A8VL	0.092	0.169	0.286	0.195	0.158	0.14	0.099	0.084	0.248	0.122	0.212	0.095	0	0.099	0.165	0.088	0.064	0.198	0.02	0.156	0.057	0.063	0.216	0.092	0.688
TCGA_2A_A8VO	0.089	0.095	0.221	0.195	0.232	0.142	0.172	0.097	0.227	0.111	0.266	0.096	0	0.102	0.175	0.091	0.082	0.142	0.052	0.096	0.104	0.05	0.237	0.092	0.693
TCGA_2A_A8VT	0.093	0.112	0.33	0.144	0.224	0.145	0.155	0.134	0.241	0.105	0.272	0.104	0	0.087	0.162	0.094	0.05	0.221	0.068	0.166	0.062	0.088	0.201	0.091	0.736
TCGA_2A_A8VV	0.093	0.139	0.225	0.172	0.195	0.131	0.113	0.094	0.244	0.124	0.181	0.117	0	0.122	0.201	0.062	0.06	0.098	0.052	0.106	0.079	0.069	0.22	0.093	0.595
TCGA_2A_A8VX	0.073	0.098	0.106	0.211	0.046	0.14	0.05	0.171	0.161	0.143	0.218	0.119	0	0.079	0.16	0.019	0.13	0.136	0.083	0.024	0.081	0.032	0.16	0.078	0.549
TCGA_2A_A8W1	0.097	0.091	0.092	0.166	0.24	0.112	0.146	0.109	0.25	0.113	0.123	0.126	0	0.087	0.149	0.071	0.102	0.09	0.082	0.086	0.176	0.07	0.22	0.081	0.701
TCGA_2A_A8W3	0.076	0.098	0.319	0.159	0.196	0.139	0.132	0.06	0.24	0.101	0.253	0.1	0	0.12	0.193	0.083	0.042	0.176	0.077	0.158	0.076	0.085	0.192	0.095	0.695
TCGA_2A_AAYF	0.09	0.103	0.186	0.198	0.207	0.135	0.156	0.092	0.262	0.133	0.221	0.107	0	0.127	0.174	0.053	0.082	0.149	0.068	0.055	0.081	0.052	0.199	0.096	0.604
TCGA_2A_AAYO	0.088	0.135	0.255	0.19	0.254	0.154	0.181	0.12	0.231	0.091	0.353	0.072	0	0.101	0.17	0.077	0.171	0.129	0.049	0.123	0.098	0.085	0.249	0.105	0.772
TCGA_2A_AAYU	0.087	0.147	0.2	0.166	0.168	0.143	0.105	0.107	0.193	0.132	0.192	0.099	0	0.106	0.163	0.07	0.121	0.104	0.073	0.125	0.11	0.058	0.211	0.085	0.694
TCGA_4L_AA1F	0.069	0.204	0.334	0.138	0.268	0.149	0.182	0.119	0.228	0.096	0.331	0.04	0	0.069	0.178	0.078	0.155	0.186	0.122	0.148	0.135	0.067	0.248	0.065	0.878
TCGA_CH_5737	0.107	0.15	0.165	0.204	0.229	0.126	0.149	0.066	0.234	0.125	0.162	0.081	0	0.113	0.177	0.063	0.084	0.16	0.083	0.087	0.157	0.066	0.197	0.083	0.705
TCGA_CH_5738	0.087	0.129	0.241	0.155	0.268	0.14	0.186	0.096	0.219	0.1	0.295	0.072	0	0.165	0.159	0.062	0.122	0.198	0.077	0.067	0.188	0.065	0.247	0.078	0.803
TCGA_CH_5739	0.101	0.155	0.269	0.176	0.267	0.137	0.179	0.109	0.228	0.106	0.289	0.087	0	0.088	0.176	0.092	0.084	0.161	0.06	0.111	0.113	0.079	0.213	0.083	0.707
TCGA_CH_5740	0.101	0.139	0.243	0.182	0.244	0.145	0.172	0.141	0.248	0.101	0.335	0.096	0	0.098	0.157	0.091	0.06	0.179	0.04	0.104	0.056	0.086	0.209	0.097	0.644
TCGA_CH_5741	0.103	0.092	0.159	0.176	0.037	0.19	0.053	0.094	0.244	0.124	0.149	0.104	0	0.123	0.192	0.068	0.06	0.173	0.093	0.061	0.11	0.076	0.16	0.099	0.636
TCGA_CH_5744	0.089	0.132	0.209	0.189	0.259	0.139	0.174	0.11	0.261	0.119	0.261	0.09	0	0.09	0.171	0.072	0.075	0.183	0.068	0.069	0.138	0.06	0.222	0.082	0.702
TCGA_CH_5746	0.111	0.106	0.21	0.184	0.226	0.127	0.152	0.089	0.21	0.117	0.264	0.105	0	0.1	0.183	0.056	0.072	0.188	0.056	0.075	0.105	0.058	0.224	0.079	0.66
TCGA_CH_5748	0.106	0.111	0.259	0.183	0.226	0.145	0.175	0.108	0.267	0.118	0.296	0.098	0	0.094	0.166	0.053	0.04	0.173	0.063	0.081	0.067	0.078	0.212	0.085	0.598
TCGA_CH_5750	0.108	0.074	0.272	0.175	0.259	0.16	0.195	0.135	0.255	0.099	0.354	0.088	0	0.105	0.163	0.056	0.094	0.165	0.053	0.103	0.081	0.081	0.235	0.099	0.685
TCGA_CH_5751	0.1	0.12	0.295	0.189	0.266	0.171	0.211	0.095	0.218	0	0.363	0.074	0	0.07	0.148	0.091	0.162	0.157	0.033	0.13	0.095	0.084	0.256	0.098	0.79
TCGA_CH_5752	0.13	0.062	0.189	0.153	0.252	0.103	0.17	0.109	0.261	0.128	0.23	0.123	0	0.098	0.19	0.05	0.027	0.132	0.073	0.08	0.142	0.058	0.218	0.081	0.62
TCGA_CH_5753	0.093	0.12	0.278	0.169	0.268	0.151	0.191	0.108	0.252	0.099	0.291	0.091	0	0.078	0.127	0.062	0.051	0.192	0.062	0.095	0.104	0.089	0.228	0.082	0.676
TCGA_CH_5754	0.088	0.058	0.364	0.168	0.26	0.16	0.186	0.132	0.224	0.07	0.346	0.068	0	0.152	0.176	0.082	0.056	0.217	0.041	0.127	0.137	0.08	0.252	0.09	0.774
TCGA_CH_5761	0.104	0.127	0.168	0.141	0.22	0.117	0.157	0.135	0.236	0.117	0.088	0.104	0	0.131	0.181	0.038	0.057	0.098	0.161	0.077	0.065	0.021	0.21	0.069	0.599
TCGA_CH_5762	0.109	0.152	0.251	0.172	0.263	0.152	0.191	0.122	0.241	0.09	0.345	0.082	0	0.083	0.16	0.081	0.075	0.196	0.055	0.12	0.079	0.07	0.23	0.092	0.716
TCGA_CH_5764	0.112	0.092	0.346	0.177	0.261	0.109	0.167	0.079	0.242	0.102	0.255	0.097	0	0.087	0.168	0.033	0.062	0.183	0.06	0.112	0.047	0.101	0.212	0.092	0.618
TCGA_CH_5765	0.099	0.093	0.173	0.165	0.205	0.155	0.15	0.095	0.245	0.135	0.181	0.102	0	0.13	0.191	0.066	0.088	0.199	0.081	0.062	0.061	0.063	0.209	0.075	0.651
TCGA_CH_5766	0.102	0.14	0.243	0.171	0.266	0.146	0.193	0.122	0.238	0.102	0.325	0.089	0	0.085	0.162	0.077	0.076	0.186	0.054	0.108	0.093	0.063	0.253	0.081	0.717
TCGA_CH_5767	0.092	0.101	0.152	0.196	0.278	0.117	0.175	0.109	0.252	0.13	0.21	0.101	0	0.105	0.173	0.073	0.092	0.139	0.074	0.082	0.146	0.033	0.196	0.068	0.671
TCGA_CH_5768	0.107	0.188	0.244	0.123	0.034	0.082	0.033	0	0.215	0.128	0.223	0.108	0	0.107	0.198	0.072	0.107	0.186	0.041	0.081	0.097	0.071	0.158	0.091	0.643
TCGA_CH_5769	0.083	0.109	0.282	0.152	0.264	0.145	0.174	0.114	0.244	0.107	0.258	0.081	0	0.101	0.174	0.061	0.109	0.223	0.064	0.086	0.14	0.081	0.219	0.089	0.766
TCGA_CH_5772	0.096	0.159	0.262	0.192	0.144	0.154	0.117	0.11	0.228	0.097	0.26	0.089	0	0.108	0.156	0.094	0.039	0.151	0.077	0.113	0.091	0.087	0.148	0.108	0.634
TCGA_CH_5788	0.081	0.149	0.17	0.174	0.206	0.131	0.178	0.115	0.24	0.113	0.188	0.105	0	0.133	0.183	0.024	0.015	0.153	0.122	0.132	0.082	0	0.18	0.089	0.616
TCGA_CH_5789	0.088	0.12	0.259	0.185	0.259	0.135	0.178	0.068	0.243	0.101	0.247	0.066	0	0.141	0.155	0.059	0.097	0.209	0.075	0.067	0.201	0.054	0.215	0.081	0.775
TCGA_CH_5790	0.104	0.087	0.209	0.172	0.245	0.105	0.15	0.084	0.246	0.128	0.222	0.103	0	0.12	0.171	0.045	0.072	0.169	0.101	0.075	0.142	0.063	0.217	0.094	0.706
TCGA_CH_5791	0.099	0.082	0.203	0.157	0.237	0.148	0.158	0.146	0.211	0.112	0.311	0.102	0	0.111	0.182	0.07	0.051	0.191	0.069	0.071	0.117	0.052	0.208	0.082	0.663
TCGA_CH_5792	0.096	0.12	0.319	0.165	0.25	0.147	0.174	0.098	0.239	0.1	0.338	0.067	0	0.17	0.179	0.067	0.08	0.22	0.071	0.126	0.158	0.068	0.221	0.087	0.795
TCGA_CH_5794	0.096	0.084	0.175	0.149	0.234	0.153	0.161	0.12	0.248	0.12	0.204	0.095	0	0.106	0.167	0.057	0.089	0.209	0.095	0.063	0.117	0.053	0.199	0.073	0.698
TCGA_EJ_5494	0.078	0.196	0.267	0.184	0.245	0.15	0.182	0.097	0.222	0.109	0.278	0.082	0	0.089	0.152	0.098	0.047	0.21	0.028	0.132	0.102	0.075	0.191	0.095	0.698
TCGA_EJ_5495	0.098	0.123	0.342	0.174	0.264	0.148	0.187	0.11	0.237	0.082	0.339	0.074	0	0.09	0.169	0.068	0.062	0.224	0.064	0.14	0.087	0.065	0.225	0.078	0.732
TCGA_EJ_5496	0.108	0.11	0.239	0.197	0.199	0.136	0.134	0.117	0.259	0.12	0.279	0.104	0	0.107	0.161	0.038	0.058	0.173	0.073	0.06	0.035	0.083	0.211	0.094	0.574
TCGA_EJ_5497	0.115	0.111	0.264	0.182	0.257	0.138	0.179	0.065	0.25	0.108	0.275	0.097	0	0.092	0.167	0.055	0.117	0.186	0.041	0.084	0.136	0.064	0.22	0.078	0.709
TCGA_EJ_5498	0.099	0.167	0.309	0.173	0.245	0.139	0.161	0.048	0.243	0.102	0.275	0.073	0	0.076	0.17	0.083	0.122	0.22	0.068	0.126	0.117	0.075	0.207	0.086	0.796
TCGA_EJ_5499	0.1	0.122	0.28	0.169	0.232	0.154	0.183	0.155	0.231	0.092	0.337	0.087	0	0.098	0.175	0.096	0.05	0.189	0.058	0.1	0.058	0.104	0.203	0.091	0.653
TCGA_EJ_5501	0.1	0.116	0.349	0.173	0.236	0.155	0.171	0.092	0.26	0.122	0.278	0.089	0	0.118	0.159	0.083	0.032	0.204	0.043	0.141	0.046	0.086	0.196	0.092	0.648
TCGA_EJ_5502	0.098	0.121	0.245	0.166	0.258	0.146	0.191	0.099	0.238	0.095	0.33	0.07	0	0.16	0.185	0.06	0.099	0.177	0.061	0.079	0.186	0.07	0.23	0.083	0.753
TCGA_EJ_5503	0.092	0.167	0.267	0.18	0.255	0.148	0.17	0.078	0.254	0.096	0.293	0.076	0	0.106	0.175	0.088	0.131	0.175	0.021	0.121	0.157	0.065	0.236	0.084	0.784
TCGA_EJ_5504	0.107	0.105	0.23	0.175	0.209	0.142	0.15	0.112	0.234	0.102	0.279	0.089	0	0.104	0.18	0.073	0.098	0.163	0.088	0.07	0.121	0.087	0.201	0.081	0.692
TCGA_EJ_5505	0.111	0.168	0.216	0.183	0.192	0.105	0.129	0.054	0.263	0.107	0.226	0.1	0	0.114	0.174	0.06	0.034	0.192	0.05	0.076	0.08	0.077	0.181	0.103	0.6
TCGA_EJ_5507	0.107	0.091	0.213	0.168	0.243	0.151	0.176	0.159	0.243	0.062	0.334	0.103	0	0.111	0.174	0.051	0.099	0.203	0.06	0.068	0.089	0.098	0.245	0.083	0.694
TCGA_EJ_5508	0.103	0.125	0.278	0.166	0.251	0.141	0.182	0.1	0.245	0.097	0.33	0.085	0	0.091	0.162	0.063	0.075	0.207	0.064	0.1	0.133	0.052	0.208	0.09	0.726
TCGA_EJ_5509	0.097	0.097	0.327	0.16	0.256	0.16	0.181	0.103	0.238	0.1	0.315	0.074	0	0.093	0.166	0.079	0.078	0.228	0.092	0.1	0.081	0.081	0.207	0.092	0.739
TCGA_EJ_5510	0.113	0.095	0.268	0.19	0.226	0.161	0.151	0.094	0.25	0.078	0.311	0.102	0	0.1	0.188	0.064	0.089	0.186	0.048	0.076	0.074	0.078	0.204	0.096	0.647
TCGA_EJ_5511	0.108	0.092	0.21	0.172	0.209	0.133	0.136	0.078	0.245	0.123	0.246	0.107	0	0.123	0.195	0.055	0.092	0.182	0.08	0.067	0.093	0.075	0.201	0.077	0.655
TCGA_EJ_5512	0.103	0.165	0.248	0.188	0.213	0.127	0.145	0.092	0.237	0.107	0.277	0.098	0	0.104	0.179	0.072	0.065	0.168	0.058	0.091	0.037	0.074	0.212	0.097	0.618
TCGA_EJ_5514	0.104	0.115	0.196	0.17	0.256	0.137	0.192	0.112	0.243	0.095	0.294	0.09	0	0.101	0.174	0.073	0.112	0.16	0.089	0.068	0.142	0.059	0.23	0.08	0.737
TCGA_EJ_5516	0.091	0.175	0.293	0.167	0.25	0.14	0.175	0.093	0.239	0.095	0.285	0.076	0	0.086	0.163	0.081	0.073	0.21	0.062	0.114	0.131	0.073	0.195	0.072	0.725
TCGA_EJ_5517	0.114	0.067	0.202	0.2	0.255	0.145	0.197	0.116	0.253	0.094	0.329	0.096	0	0.105	0.183	0.041	0.143	0.159	0.062	0.075	0.083	0.087	0.219	0.1	0.681
TCGA_EJ_5518	0.101	0.071	0.27	0.158	0.242	0.139	0.178	0.097	0.237	0.118	0.261	0.087	0	0.11	0.18	0.071	0.096	0.196	0.077	0.068	0.078	0.076	0.22	0.074	0.679
TCGA_EJ_5519	0.1	0.068	0.28	0.147	0.223	0.132	0.147	0.085	0.256	0.124	0.227	0.102	0	0.109	0.177	0.061	0.078	0.193	0.098	0.127	0.109	0.059	0.214	0.078	0.739
TCGA_EJ_5521	0.094	0.115	0.295	0.154	0.168	0.149	0.132	0.091	0.268	0.123	0.281	0.086	0	0.117	0.185	0.056	0.102	0.263	0.088	0.13	0.071	0.062	0.178	0.091	0.757
TCGA_EJ_5522	0.109	0.136	0.317	0.168	0.258	0.151	0.193	0.117	0.247	0.076	0.334	0.087	0	0.082	0.165	0.074	0.063	0.195	0.038	0.12	0.065	0.085	0.236	0.087	0.677
TCGA_EJ_5524	0.11	0.079	0.302	0.16	0.261	0.153	0.191	0.109	0.221	0.105	0.337	0.092	0	0.11	0.184	0.05	0.093	0.224	0.069	0.1	0.085	0.069	0.208	0.09	0.711
TCGA_EJ_5525	0.115	0.075	0.168	0.168	0.238	0.134	0.164	0.146	0.218	0.115	0.219	0.101	0	0.141	0.216	0.024	0.069	0.144	0.11	0.064	0.097	0.036	0.219	0.074	0.619
TCGA_EJ_5526	0.112	0.078	0.256	0.178	0.233	0.142	0.165	0.093	0.252	0.106	0.297	0.088	0	0.11	0.178	0.066	0.107	0.199	0.068	0.094	0.167	0.066	0.219	0.083	0.776
TCGA_EJ_5527	0.103	0.142	0.263	0.177	0.27	0.148	0.189	0.111	0.255	0.073	0.328	0.083	0	0.083	0.175	0.082	0.085	0.195	0.058	0.118	0.097	0.066	0.214	0.082	0.719
TCGA_EJ_5530	0.108	0.082	0.281	0.181	0.193	0.154	0.144	0.099	0.22	0.119	0.279	0.098	0	0.097	0.164	0.039	0.093	0.184	0.069	0.111	0.076	0.075	0.236	0.085	0.69
TCGA_EJ_5531	0.093	0.113	0.348	0.157	0.228	0.152	0.161	0.092	0.237	0.092	0.317	0.075	0	0.084	0.171	0.064	0.118	0.224	0.095	0.118	0.115	0.076	0.209	0.089	0.796
TCGA_EJ_5532	0.11	0.143	0.196	0.164	0.246	0.14	0.184	0.095	0.273	0.11	0.271	0.108	0	0.099	0.186	0.046	0.075	0.143	0.059	0.069	0.11	0.063	0.213	0.085	0.619
TCGA_EJ_5542	0.127	0.081	0.251	0.179	0.24	0.135	0.159	0.104	0.265	0.117	0.275	0.109	0	0.102	0.19	0.021	0.103	0.173	0.072	0.064	0.105	0.061	0.23	0.079	0.655
TCGA_EJ_7115	0.099	0.129	0.237	0.161	0.23	0.154	0.172	0.072	0.26	0.108	0.257	0.095	0	0.121	0.192	0.066	0.067	0.19	0.067	0.053	0.084	0.05	0.199	0.09	0.631
TCGA_EJ_7123	0.093	0.104	0.294	0.19	0.234	0.14	0.17	0.056	0.237	0.118	0.214	0.084	0	0.103	0.155	0.077	0.057	0.219	0.071	0.134	0.082	0.062	0.189	0.082	0.703
TCGA_EJ_7125	0.08	0.183	0.231	0.188	0.246	0.132	0.156	0.092	0.264	0.095	0.322	0.077	0	0.134	0.155	0.062	0.058	0.211	0.067	0.111	0.06	0.107	0.214	0.097	0.68
TCGA_EJ_7218	0.087	0.117	0.188	0.187	0.219	0.152	0.153	0.128	0.264	0.126	0.244	0.097	0	0.113	0.161	0.094	0.092	0.153	0.094	0.102	0.101	0.072	0.213	0.088	0.725
TCGA_EJ_7312	0.061	0.123	0.289	0.158	0.105	0.17	0.085	0.08	0.235	0.118	0.194	0.058	0	0.119	0.08	0.073	0.089	0.211	0.086	0.11	0.041	0.097	0.114	0.08	0.622
TCGA_EJ_7314	0.069	0.143	0.19	0.188	0.184	0.127	0.11	0.105	0.203	0.13	0.19	0.074	0	0.129	0.187	0.084	0.042	0.198	0.06	0.112	0.139	0.075	0.131	0.108	0.675
TCGA_EJ_7315	0.086	0.141	0.316	0.15	0.253	0.153	0.193	0.127	0.234	0.092	0.374	0.081	0	0.114	0.166	0.075	0.117	0.186	0.051	0.145	0.079	0.079	0.227	0.096	0.754
TCGA_EJ_7317	0.115	0.158	0.189	0.182	0.179	0.112	0.109	0.042	0.221	0.125	0.227	0.098	0	0.117	0.183	0.071	0.135	0.189	0.049	0.109	0.137	0.036	0.215	0.067	0.751
TCGA_EJ_7318	0.067	0.143	0.229	0.195	0.159	0.17	0.109	0.14	0.264	0.1	0.297	0.083	0	0.126	0.181	0.104	0.056	0.2	0.067	0.11	0.06	0.091	0.202	0.106	0.7
TCGA_EJ_7321	0.107	0.075	0.239	0.164	0.26	0.159	0.189	0.141	0.253	0.107	0.344	0.109	0	0.095	0.175	0.056	0.05	0.18	0.05	0.073	0.079	0.084	0.219	0.098	0.622
TCGA_EJ_7325	0.07	0.103	0.228	0.169	0.05	0.181	0.083	0.146	0.219	0.131	0.22	0.097	0	0.112	0.166	0.117	0.071	0.159	0.112	0.098	0.074	0.092	0.162	0.11	0.698
TCGA_EJ_7327	0.113	0.096	0.203	0.187	0.208	0.161	0.152	0.088	0.248	0.112	0.286	0.101	0	0.115	0.183	0.08	0.063	0.202	0.08	0.081	0.054	0.055	0.205	0.088	0.66
TCGA_EJ_7328	0.105	0.226	0.256	0.179	0.211	0.144	0.145	0.066	0.245	0.075	0.272	0.071	0	0.074	0.185	0.092	0.143	0.177	0.046	0.108	0.11	0.057	0.229	0.079	0.762
TCGA_EJ_7330	0.08	0.23	0.291	0.159	0.257	0.125	0.161	0.085	0.244	0.075	0.333	0.052	0	0.124	0.171	0.089	0.131	0.21	0.043	0.102	0.166	0.067	0.226	0.08	0.809
TCGA_EJ_7331	0.096	0.171	0.247	0.18	0.231	0.141	0.165	0.105	0.245	0.083	0.309	0.068	0	0.085	0.181	0.059	0.165	0.156	0.069	0.071	0.143	0.059	0.221	0.086	0.749
TCGA_EJ_7781	0.1	0.195	0.245	0.168	0.262	0.142	0.181	0.078	0.235	0.07	0.34	0.062	0	0.069	0.181	0.051	0.15	0.219	0.06	0.069	0.098	0.062	0.244	0.075	0.747
TCGA_EJ_7782	0.076	0.199	0.289	0.162	0.277	0.147	0.196	0.107	0.249	0.094	0.357	0.052	0	0.067	0.162	0.066	0.144	0.218	0.039	0.136	0.141	0.065	0.241	0.083	0.825
TCGA_EJ_7783	0.101	0.162	0.291	0.153	0.22	0.131	0.147	0.063	0.233	0.044	0.264	0.066	0	0.07	0.189	0.057	0.166	0.214	0.065	0.075	0.151	0.064	0.215	0.081	0.791
TCGA_EJ_7784	0.113	0.123	0.219	0.178	0.238	0.156	0.162	0.105	0.261	0.119	0.288	0.115	0	0.117	0.167	0.054	0.026	0.157	0.071	0.091	0.071	0.075	0.221	0.09	0.604
TCGA_EJ_7785	0.095	0.216	0.247	0.174	0.237	0.129	0.164	0.101	0.226	0.095	0.335	0.068	0	0.08	0.175	0.074	0.128	0.206	0.034	0.11	0.091	0.063	0.225	0.083	0.736
TCGA_EJ_7786	0.111	0.096	0.23	0.194	0.231	0.143	0.163	0.073	0.261	0.096	0.258	0.096	0	0.116	0.166	0.054	0.138	0.154	0.073	0.08	0.133	0.057	0.216	0.08	0.717
TCGA_EJ_7788	0.111	0.088	0.213	0.166	0.246	0.157	0.176	0.127	0.236	0.117	0.291	0.106	0	0.107	0.19	0.055	0.105	0.17	0.057	0.056	0.077	0.081	0.208	0.094	0.636
TCGA_EJ_7789	0.078	0.134	0.213	0.144	0.2	0.142	0.148	0.117	0.228	0.109	0.216	0.102	0	0.128	0.165	0.079	0.082	0.18	0.08	0.112	0.096	0.043	0.205	0.083	0.708
TCGA_EJ_7792	0.083	0.211	0.326	0.169	0.259	0.145	0.17	0.086	0.238	0.09	0.326	0.06	0	0.084	0.172	0.079	0.134	0.194	0.055	0.158	0.138	0.06	0.236	0.075	0.825
TCGA_EJ_7793	0.109	0.172	0.21	0.193	0.145	0.145	0.099	0.079	0.254	0.13	0.221	0.09	0	0.111	0.172	0.097	0.083	0.191	0.054	0.102	0.065	0.069	0.174	0.088	0.66
TCGA_EJ_7794	0.093	0.178	0.279	0.165	0.255	0.149	0.172	0.059	0.228	0.086	0.305	0.064	0	0.097	0.182	0.081	0.124	0.217	0.042	0.121	0.185	0.056	0.237	0.079	0.839
TCGA_EJ_7797	0.107	0.1	0.255	0.177	0.239	0.142	0.163	0.08	0.261	0.104	0.266	0.101	0	0.114	0.189	0.059	0.063	0.195	0.053	0.075	0.095	0.074	0.221	0.09	0.658
TCGA_EJ_8468	0.107	0.102	0.267	0.16	0.266	0.147	0.19	0.092	0.25	0.084	0.293	0.086	0	0.116	0.164	0.061	0.104	0.177	0.068	0.087	0.175	0.07	0.231	0.088	0.767
TCGA_EJ_8469	0.087	0.121	0.249	0.153	0.257	0.12	0.162	0.158	0.243	0.088	0.285	0.101	0	0.102	0.18	0.092	0.044	0.153	0.08	0.123	0.105	0.06	0.203	0.089	0.688
TCGA_EJ_8470	0.103	0.095	0.327	0.173	0.256	0.151	0.191	0.12	0.241	0.048	0.36	0.075	0	0.066	0.161	0.058	0.086	0.229	0.06	0.148	0.098	0.073	0.246	0.092	0.786
TCGA_EJ_8472	0.085	0.121	0.223	0.164	0.202	0.129	0.112	0.104	0.223	0.116	0.166	0.082	0	0.119	0.149	0.054	0.107	0.22	0.079	0.026	0.076	0.072	0.202	0.091	0.66
TCGA_EJ_8474	0.103	0.121	0.268	0.156	0.205	0.155	0.139	0.098	0.252	0.111	0.278	0.107	0	0.116	0.169	0.088	0.06	0.169	0.071	0.112	0.046	0.075	0.219	0.089	0.659
TCGA_EJ_A46B	0.091	0.165	0.219	0.184	0.17	0.119	0.12	0.05	0.213	0.121	0.216	0.097	0	0.099	0.186	0.102	0.066	0.17	0.062	0.114	0.065	0.057	0.212	0.083	0.676
TCGA_EJ_A46D	0.084	0.143	0.268	0.188	0.188	0.148	0.14	0.079	0.255	0.105	0.222	0.094	0	0.107	0.174	0.098	0.072	0.178	0.037	0.115	0.096	0.088	0.224	0.093	0.706
TCGA_EJ_A46F	0.01	0.144	0.253	0.188	0.066	0.112	0.008	0.218	0.28	0.135	0.241	0.037	0	0.136	0.088	0.073	0.074	0.078	0.113	0.055	0.051	0.107	0.094	0.121	0.509
TCGA_EJ_A46G	0.097	0.114	0.35	0.187	0.246	0.151	0.175	0.112	0.208	0.094	0.307	0.076	0	0.097	0.186	0.067	0.035	0.197	0.057	0.124	0.074	0.07	0.249	0.077	0.68
TCGA_EJ_A46H	0.103	0.178	0.271	0.165	0.256	0.143	0.169	0.036	0.21	0.088	0.298	0.072	0	0.088	0.182	0.082	0.116	0.23	0.017	0.132	0.144	0.053	0.262	0.08	0.821
TCGA_EJ_A65B	0.02	0.117	0.247	0.174	0.116	0.17	0.1	0.119	0.263	0.12	0.181	0.033	0	0.124	0.18	0.119	0.081	0.157	0.116	0.074	0.053	0.099	0.159	0.086	0.653
TCGA_EJ_A65D	0.016	0.075	0.164	0.2	0.042	0.125	0.008	0.131	0.038	0.176	0.133	0.052	0	0.044	0	0.044	0.077	0	0.107	0.01	0.079	0.06	0.079	0.067	0.358
TCGA_EJ_A65E	0.092	0.151	0.239	0.179	0.197	0.159	0.152	0.092	0.257	0.106	0.238	0.099	0	0.104	0.174	0.06	0.038	0.19	0.067	0.09	0.057	0.068	0.21	0.093	0.622
TCGA_EJ_A65F	0.094	0.126	0.306	0.146	0.253	0.137	0.173	0.102	0.238	0.097	0.29	0.091	0	0.102	0.189	0.075	0.066	0.162	0.062	0.159	0.076	0.078	0.229	0.091	0.71
TCGA_EJ_A65G	0.092	0.101	0.167	0.192	0.181	0.125	0.139	0.089	0.255	0.139	0.126	0.07	0	0.187	0.142	0.056	0.103	0.151	0.089	0.048	0.152	0.026	0.171	0.096	0.67
TCGA_EJ_A65J	0.095	0.087	0.117	0.189	0.241	0.143	0.163	0.118	0.218	0.129	0.218	0.114	0	0.128	0.187	0.049	0.088	0.113	0.117	0.07	0.091	0.018	0.213	0.086	0.638
TCGA_EJ_A65M	0.094	0.145	0.272	0.168	0.107	0.174	0.112	0.085	0.268	0.107	0.293	0.091	0	0.106	0.18	0.072	0.102	0.147	0.084	0.135	0.112	0.112	0.166	0.108	0.716
TCGA_EJ_A6RA	0.09	0.156	0.315	0.176	0.221	0.145	0.159	0.099	0.253	0.105	0.304	0.082	0	0.102	0.166	0.086	0.05	0.214	0.045	0.155	0.035	0.079	0.227	0.096	0.701
TCGA_EJ_A6RC	0.102	0.123	0.246	0.181	0.257	0.147	0.186	0.116	0.249	0.098	0.346	0.071	0	0.11	0.18	0.092	0.161	0.143	0.051	0.099	0.08	0.082	0.245	0.101	0.752
TCGA_EJ_A7NF	0.098	0.087	0.293	0.189	0.197	0.148	0.138	0.089	0.237	0.128	0.23	0.103	0	0.09	0.16	0.053	0.019	0.242	0.05	0.132	0.019	0.099	0.215	0.09	0.633
TCGA_EJ_A7NG	0.1	0.146	0.304	0.169	0.23	0.141	0.163	0.056	0.255	0.116	0.266	0.078	0	0.083	0.18	0.071	0.133	0.232	0.054	0.172	0.127	0.03	0.236	0.073	0.848
TCGA_EJ_A7NH	0.097	0.187	0.251	0.191	0.187	0.155	0.127	0.058	0.226	0.113	0.25	0.088	0	0.107	0.182	0.083	0.09	0.185	0.026	0.102	0.098	0.069	0.224	0.094	0.697
TCGA_EJ_A7NJ	0.096	0.153	0.266	0.186	0.256	0.15	0.173	0.122	0.254	0.099	0.345	0.072	0	0.095	0.171	0.084	0.075	0.173	0.041	0.11	0.044	0.073	0.246	0.098	0.673
TCGA_EJ_A7NK	0.077	0.175	0.309	0.162	0.187	0.142	0.129	0.105	0.223	0.107	0.271	0.079	0	0.085	0.173	0.093	0.071	0.213	0.037	0.164	0.097	0.068	0.21	0.081	0.745
TCGA_EJ_A7NM	0.098	0.159	0.285	0.165	0.253	0.167	0.181	0.138	0.239	0.059	0.364	0.076	0	0.087	0.175	0.064	0.092	0.084	0.033	0.126	0.087	0.093	0.249	0.108	0.652
TCGA_EJ_A8FN	0.094	0.156	0.258	0.162	0.246	0.145	0.169	0.098	0.225	0.096	0.334	0.078	0	0.108	0.16	0.104	0.119	0.144	0.062	0.125	0.089	0.074	0.241	0.092	0.753
TCGA_EJ_A8FO	0.08	0.199	0.243	0.102	0.168	0.121	0.084	0.092	0.209	0.088	0.218	0.075	0	0.08	0.187	0.119	0.177	0.222	0.027	0.119	0.131	0.047	0.209	0.048	0.813
TCGA_EJ_A8FP	0.097	0.166	0.285	0.177	0.249	0.135	0.156	0.06	0.247	0.103	0.26	0.076	0	0.087	0.183	0.106	0.081	0.195	0.046	0.149	0.116	0.062	0.234	0.08	0.779
TCGA_EJ_A8FS	0.106	0.055	0.199	0.154	0.184	0.144	0.142	0.097	0.252	0.122	0.192	0.114	0	0.108	0.172	0.08	0.084	0.18	0.088	0.084	0.083	0.096	0.195	0.102	0.694
TCGA_EJ_A8FU	0.096	0.145	0.277	0.177	0.259	0.142	0.174	0.095	0.242	0.098	0.301	0.073	0	0.082	0.166	0.085	0.143	0.182	0.013	0.124	0.163	0.076	0.224	0.091	0.792
TCGA_EJ_AB20	0.101	0.153	0.264	0.188	0.222	0.153	0.157	0.141	0.257	0.065	0.352	0.075	0	0.091	0.201	0.063	0.05	0.121	0.051	0.058	0.053	0.107	0.238	0.108	0.573
TCGA_EJ_AB27	0.101	0.182	0.238	0.189	0.258	0.156	0.185	0.131	0.253	0.102	0.355	0.082	0	0.089	0.164	0.076	0.088	0.175	0.012	0.106	0	0.075	0.254	0.094	0.623
TCGA_FC_7708	0.105	0.115	0.262	0.185	0.262	0.144	0.183	0.081	0.247	0.097	0.286	0.083	0	0.102	0.175	0.06	0.119	0.199	0.017	0.092	0.122	0.068	0.238	0.084	0.72
TCGA_FC_7961	0.095	0.125	0.32	0.161	0.24	0.149	0.169	0.085	0.248	0.08	0.149	0.067	0	0.096	0.196	0.046	0.069	0.176	0.088	0.136	0.131	0.06	0.215	0.091	0.735
TCGA_FC_A4JI	0.099	0.059	0.304	0.155	0.2	0.167	0.157	0.1	0.251	0.133	0.147	0.116	0	0.076	0.18	0.009	0.009	0.107	0.092	0.095	0.108	0.159	0.205	0.127	0.58
TCGA_FC_A5OB	0.026	0.074	0.098	0.127	0.054	0.142	0.03	0.096	0.156	0.119	0.029	0.083	0	0.13	0.19	0.047	0.098	0.094	0.129	0.029	0.138	0.045	0.07	0.095	0.54
TCGA_FC_A66V	0.046	0.157	0.252	0.188	0.178	0.142	0.095	0.085	0.252	0.112	0.208	0.051	0	0.094	0.179	0.113	0.052	0.211	0.079	0.117	0.072	0.095	0.213	0.097	0.738
TCGA_FC_A6HD	0.023	0.073	0.21	0.193	0.059	0.206	0.056	0.158	0.271	0.126	0.304	0.083	0	0.121	0.144	0.013	0.079	0.133	0.096	0.075	0.058	0.128	0.116	0.139	0.548
TCGA_FC_A8O0	0.042	0.18	0.267	0.147	0.119	0.141	0.063	0	0.242	0.15	0.115	0.039	0	0	0.087	0.084	0.121	0.146	0.042	0.069	0.125	0.068	0.154	0.094	0.645
TCGA_G9_6329	0.085	0.187	0.279	0.176	0.216	0.153	0.146	0.105	0.269	0.094	0.304	0.085	0	0.089	0.168	0.091	0.083	0.214	0.039	0.108	0.037	0.098	0.195	0.097	0.668
TCGA_G9_6332	0.096	0.094	0.238	0.177	0.071	0.16	0.07	0.107	0.277	0.139	0.197	0.128	0	0.131	0.172	0.041	0.047	0.111	0.096	0.077	0.036	0.128	0.148	0.112	0.516
TCGA_G9_6333	0.098	0.119	0.272	0.179	0.157	0.172	0.105	0.055	0.281	0.078	0.256	0.085	0	0.071	0.16	0.06	0.094	0.264	0.042	0.054	0.041	0.095	0.183	0.099	0.646
TCGA_G9_6338	0.083	0.138	0.321	0.145	0.191	0.153	0.138	0.071	0.209	0.104	0.189	0.078	0	0.097	0.191	0.121	0.075	0.188	0.072	0.145	0.095	0.078	0.202	0.077	0.754
TCGA_G9_6339	0.06	0.139	0.239	0.196	0.151	0.162	0.116	0.11	0.263	0.114	0.249	0.102	0	0.108	0.18	0.09	0.034	0.168	0.04	0.133	0.082	0.122	0.191	0.114	0.659
TCGA_G9_6342	0.084	0.169	0.276	0.177	0.224	0.157	0.144	0.074	0.225	0.113	0.201	0.086	0	0.114	0.168	0.068	0.059	0.211	0.067	0.146	0.072	0.068	0.202	0.08	0.699
TCGA_G9_6343	0.074	0.13	0.317	0.191	0.121	0.153	0.086	0.07	0.265	0.113	0.175	0.075	0	0.115	0.177	0.126	0.035	0.211	0.091	0.169	0.032	0.084	0.163	0.101	0.717
TCGA_G9_6347	0.076	0.147	0.289	0.173	0.1	0.161	0.077	0.163	0.237	0.084	0.34	0.052	0	0.09	0.185	0.107	0.169	0.153	0.086	0.13	0.082	0.12	0.17	0.113	0.78
TCGA_G9_6348	0.088	0.134	0.282	0.188	0.228	0.141	0.167	0.067	0.261	0.099	0.264	0.094	0	0.11	0.179	0.094	0.07	0.18	0.068	0.12	0.126	0.093	0.198	0.091	0.732
TCGA_G9_6351	0.101	0.176	0.262	0.198	0.096	0.136	0.065	0.069	0.271	0.101	0.217	0.083	0	0.113	0.18	0.1	0.098	0.194	0.035	0.095	0.026	0.09	0.161	0.104	0.628
TCGA_G9_6353	0.083	0.171	0.261	0.206	0.148	0.148	0.098	0.065	0.254	0.123	0.209	0.089	0	0.109	0.189	0.062	0.1	0.187	0.052	0.153	0.073	0.049	0.182	0.097	0.701
TCGA_G9_6354	0.084	0.099	0.238	0.205	0.123	0.182	0.106	0.107	0.262	0.132	0.226	0.109	0	0.107	0.174	0.053	0.041	0.117	0.087	0.087	0.06	0.09	0.179	0.112	0.568
TCGA_G9_6356	0.069	0.164	0.29	0.183	0.207	0.166	0.133	0.133	0.265	0.097	0.348	0.087	0	0.077	0.166	0.1	0.008	0.192	0.045	0.123	0.065	0.107	0.205	0.109	0.654
TCGA_G9_6361	0.081	0.155	0.258	0.167	0.188	0.131	0.124	0.095	0.262	0.115	0.147	0.085	0	0.116	0.186	0.082	0.102	0.128	0.078	0.103	0.092	0.089	0.19	0.077	0.657
TCGA_G9_6362	0.105	0.097	0.341	0.153	0.034	0.183	0.035	0.1	0.256	0.124	0.213	0.113	0	0.1	0.178	0.068	0.04	0.157	0.07	0.139	0.075	0.125	0.188	0.108	0.653
TCGA_G9_6363	0.081	0.122	0.253	0.189	0.218	0.151	0.158	0.159	0.249	0.1	0.274	0.095	0	0.106	0.183	0.011	0.088	0.155	0.083	0.058	0.115	0.079	0.197	0.098	0.622
TCGA_G9_6364	0.09	0.162	0.29	0.189	0.224	0.14	0.163	0.114	0.246	0.097	0.231	0.074	0	0.11	0.186	0.075	0.048	0.21	0.087	0.159	0.005	0.046	0.208	0.081	0.674
TCGA_G9_6365	0.094	0.21	0.283	0.174	0.139	0.186	0.113	0.072	0.233	0.107	0.267	0.084	0	0.091	0.164	0.089	0.052	0.227	0.017	0.107	0.045	0.091	0.187	0.098	0.635
TCGA_G9_6366	0.088	0.09	0.327	0.192	0.182	0.147	0.132	0.089	0.276	0.118	0.257	0.095	0	0.104	0.177	0.077	0.091	0.22	0.053	0.135	0.069	0.1	0.181	0.098	0.713
TCGA_G9_6367	0.1	0.159	0.232	0.202	0.163	0.152	0.111	0.087	0.258	0.107	0.254	0.089	0	0.116	0.175	0.056	0.075	0.202	0.031	0.072	0.052	0.111	0.199	0.103	0.61
TCGA_G9_6369	0.015	0.106	0.286	0.198	0.07	0.192	0.06	0.027	0.271	0.138	0.057	0.045	0	0.008	0.073	0.074	0.067	0.161	0.115	0.098	0.06	0.07	0.071	0.112	0.586
TCGA_G9_6370	0.094	0.173	0.257	0.194	0.197	0.156	0.122	0.071	0.261	0.099	0.271	0.086	0	0.107	0.181	0.087	0.07	0.186	0.055	0.111	0.062	0.079	0.219	0.09	0.68
TCGA_G9_6371	0.108	0.078	0.194	0.2	0.198	0.155	0.147	0.11	0.278	0.12	0.283	0.11	0	0.127	0.17	0.027	0.053	0.143	0.079	0.065	0.048	0.092	0.164	0.106	0.53
TCGA_G9_6373	0.106	0.113	0.232	0.18	0.164	0.173	0.126	0.158	0.257	0.103	0.308	0.108	0	0.109	0.19	0.084	0.06	0.154	0.045	0.11	0.06	0.097	0.202	0.104	0.633
TCGA_G9_6377	0.106	0.127	0.248	0.179	0.244	0.161	0.179	0.103	0.269	0.099	0.249	0.093	0	0.116	0.176	0.056	0.029	0.143	0.087	0.109	0.055	0.097	0.217	0.099	0.614
TCGA_G9_6378	0.079	0.148	0.291	0.194	0.187	0.154	0.142	0.096	0.251	0.102	0.241	0.091	0	0.105	0.195	0.082	0.144	0.171	0.022	0.106	0.052	0.083	0.21	0.086	0.674
TCGA_G9_6379	0.073	0.136	0.248	0.177	0.159	0.153	0.106	0.141	0.26	0.084	0.383	0.062	0	0.151	0.181	0.121	0.054	0.168	0.07	0.123	0.092	0.099	0.173	0.123	0.714
TCGA_G9_6384	0.099	0.093	0.334	0.19	0.262	0.152	0.187	0.118	0.238	0.083	0.299	0.086	0	0.089	0.168	0.055	0.091	0.213	0.034	0.119	0.117	0.07	0.211	0.09	0.719
TCGA_G9_6385	0.111	0.113	0.226	0.189	0.19	0.157	0.147	0.077	0.239	0.119	0.242	0.094	0	0.116	0.18	0.068	0.077	0.189	0.073	0.072	0.046	0.075	0.2	0.092	0.631
TCGA_G9_6494	0.096	0.079	0.218	0.202	0.201	0.133	0.138	0.098	0.265	0.12	0.221	0.116	0	0.12	0.182	0.018	0.091	0.18	0.1	0.094	0.045	0.053	0.192	0.093	0.629
TCGA_G9_6496	0.07	0.215	0.27	0.189	0.169	0.167	0.109	0.063	0.254	0.092	0.2	0.06	0	0.105	0.182	0.104	0.165	0.23	0.059	0.109	0.075	0.074	0.208	0.079	0.794
TCGA_G9_6498	0.09	0.109	0.324	0.191	0.166	0.173	0.124	0.089	0.252	0.066	0.313	0.081	0	0.088	0.19	0.054	0.103	0.222	0.033	0.133	0.117	0.096	0.227	0.098	0.763
TCGA_G9_6499	0.1	0.137	0.254	0.157	0.215	0.147	0.128	0.053	0.281	0.114	0.236	0.095	0	0.115	0.168	0.06	0.072	0.175	0.087	0.064	0.057	0.134	0.195	0.096	0.623
TCGA_G9_7509	0.098	0.126	0.248	0.197	0.194	0.139	0.123	0.089	0.259	0.117	0.196	0.103	0	0.116	0.185	0.072	0.063	0.165	0.042	0.067	0.04	0.093	0.223	0.083	0.583
TCGA_G9_7510	0.087	0.148	0.293	0.18	0.237	0.153	0.157	0.079	0.239	0.103	0.261	0.08	0	0.096	0.185	0.085	0.079	0.201	0.078	0.124	0.087	0.068	0.213	0.09	0.74
TCGA_G9_7519	0.078	0.147	0.257	0.195	0.119	0.115	0.078	0.096	0.263	0.116	0.189	0.085	0	0.117	0.185	0.054	0.058	0.12	0.126	0.069	0.062	0.095	0.167	0.103	0.587
TCGA_G9_7521	0.104	0.061	0.278	0.172	0.262	0.159	0.197	0.133	0.271	0.061	0.327	0.087	0	0.084	0.164	0.075	0.092	0.154	0.042	0.093	0.132	0.091	0.242	0.108	0.725
TCGA_G9_7522	0.094	0.099	0.272	0.187	0.233	0.151	0.166	0.101	0.269	0.111	0.273	0.093	0	0.1	0.182	0.034	0.051	0.182	0.084	0.065	0.071	0.089	0.209	0.097	0.613
TCGA_G9_7523	0.104	0.143	0.226	0.159	0.254	0.156	0.18	0.11	0.218	0.088	0.34	0.073	0	0.095	0.204	0.056	0.125	0.116	0.091	0.075	0.093	0.073	0.237	0.087	0.68
TCGA_G9_7525	0.087	0.093	0.292	0.151	0.161	0.153	0.11	0.114	0.241	0.125	0.205	0.094	0	0.129	0.182	0.043	0.041	0.172	0.102	0.118	0.083	0.08	0.177	0.087	0.635
TCGA_G9_A9S0	0.081	0.146	0.31	0.179	0.243	0.142	0.166	0.159	0.244	0.084	0.239	0.1	0	0.106	0.172	0.073	0.033	0.176	0.07	0.158	0.033	0.096	0.216	0.103	0.666
TCGA_G9_A9S7	0.096	0.045	0.317	0.169	0.202	0.16	0.149	0.098	0.258	0.113	0.274	0.102	0	0.105	0.176	0.053	0.083	0.211	0.058	0.125	0.048	0.102	0.225	0.103	0.701
TCGA_H9_7775	0.083	0.106	0.289	0.151	0.176	0.141	0.13	0.086	0.254	0.133	0.202	0.096	0	0.112	0.169	0.027	0.109	0.165	0.102	0.102	0.118	0.066	0.2	0.08	0.698
TCGA_H9_A6BX	0.098	0.146	0.28	0.177	0.249	0.149	0.16	0.114	0.252	0.059	0.294	0.075	0	0.101	0.178	0.063	0.093	0.172	0.073	0.092	0.095	0.075	0.23	0.089	0.7
TCGA_H9_A6BY	0.074	0.135	0.212	0.115	0.021	0.082	0.019	0.084	0.284	0.147	0.172	0.062	0	0.147	0.097	0.094	0.085	0.104	0.046	0.104	0.047	0.126	0.093	0.098	0.518
TCGA_HC_7075	0.1	0.114	0.153	0.206	0.252	0.154	0.192	0.129	0.254	0.13	0.332	0.113	0	0.109	0.168	0.056	0.117	0.15	0.067	0.085	0.078	0.055	0.217	0.101	0.674
TCGA_HC_7077	0.104	0.106	0.107	0.195	0.197	0.153	0.14	0.123	0.225	0.134	0.131	0.124	0	0.133	0.177	0.077	0.021	0.095	0.106	0.11	0.028	0.082	0.2	0.106	0.575
TCGA_HC_7078	0.081	0.135	0.319	0.176	0.234	0.146	0.163	0.098	0.238	0.098	0.306	0.074	0	0.099	0.175	0.074	0.084	0.21	0.06	0.125	0.163	0.056	0.222	0.087	0.792
TCGA_HC_7079	0.09	0.125	0.3	0.174	0.269	0.166	0.202	0.082	0.197	0.043	0.385	0.044	0	0.143	0.155	0.089	0.18	0.202	0.055	0.111	0.168	0.055	0.274	0.086	0.9
TCGA_HC_7080	0.084	0.154	0.258	0.187	0.203	0.158	0.143	0.103	0.177	0.151	0.204	0.099	0	0.104	0.182	0.068	0.016	0.135	0.085	0.168	0.082	0.08	0.214	0.077	0.653
TCGA_HC_7081	0.104	0.145	0.291	0.137	0.233	0.146	0.164	0.122	0.212	0.106	0.319	0.085	0	0.109	0.197	0.051	0.056	0.148	0.103	0.127	0.123	0.063	0.229	0.076	0.705
TCGA_HC_7209	0.091	0.111	0.304	0.161	0.239	0.141	0.16	0.102	0.246	0.088	0.263	0.097	0	0.121	0.159	0.063	0	0.232	0.076	0.118	0.087	0.078	0.204	0.086	0.669
TCGA_HC_7210	0.107	0.137	0.249	0.186	0.262	0.149	0.181	0.04	0.233	0.093	0.261	0.078	0	0.101	0.184	0.092	0.131	0.189	0.051	0.099	0.12	0.062	0.227	0.079	0.763
TCGA_HC_7211	0.093	0.154	0.13	0.182	0.256	0.124	0.165	0.074	0.224	0.108	0.24	0.099	0	0.172	0.161	0.089	0.089	0.185	0.07	0.116	0.215	0.046	0.224	0.063	0.813
TCGA_HC_7212	0.114	0.096	0.175	0.162	0.13	0.167	0.102	0.119	0.229	0.13	0.24	0.112	0	0.116	0.186	0.077	0.046	0.139	0.088	0.081	0.11	0.075	0.226	0.084	0.658
TCGA_HC_7213	0.098	0.098	0.198	0.196	0.263	0.157	0.178	0.132	0.243	0.098	0.304	0.104	0	0.119	0.188	0.049	0.038	0.136	0.085	0.075	0.13	0.079	0.231	0.077	0.635
TCGA_HC_7230	0.094	0.144	0.197	0.162	0.203	0.102	0.1	0.097	0.252	0.134	0.158	0.113	0	0.119	0.174	0.105	0.027	0.157	0.078	0.118	0.106	0.073	0.19	0.095	0.677
TCGA_HC_7231	0.105	0.068	0.305	0.164	0.252	0.15	0.183	0.124	0.24	0.101	0.333	0.099	0	0.107	0.16	0.057	0.04	0.204	0.07	0.117	0.109	0.063	0.243	0.094	0.721
TCGA_HC_7232	0.105	0.124	0.244	0.153	0.202	0.162	0.146	0.077	0.234	0.126	0.253	0.107	0	0.114	0.167	0.095	0.118	0.166	0.06	0.1	0.093	0.092	0.173	0.086	0.688
TCGA_HC_7233	0.097	0.104	0.29	0.182	0.257	0.148	0.199	0.117	0.245	0.074	0.346	0.088	0	0.087	0.174	0.08	0.039	0.181	0.07	0.106	0.096	0.096	0.222	0.095	0.687
TCGA_HC_7736	0.102	0.106	0.265	0.155	0.268	0.144	0.182	0.071	0.237	0.107	0.279	0.086	0	0.095	0.161	0.06	0.137	0.215	0.059	0.101	0.138	0.07	0.23	0.077	0.787
TCGA_HC_7737	0.103	0.1	0.313	0.187	0.264	0.152	0.185	0.055	0.243	0.105	0.279	0.079	0	0.104	0.17	0.073	0.062	0.208	0.061	0.118	0.127	0.076	0.242	0.086	0.755
TCGA_HC_7738	0.099	0.141	0.217	0.198	0.22	0.139	0.139	0.074	0.261	0.118	0.222	0.101	0	0.103	0.165	0.066	0.091	0.124	0.096	0.103	0.092	0.071	0.224	0.091	0.685
TCGA_HC_7740	0.082	0.18	0.307	0.122	0.131	0.069	0.055	0.009	0.201	0.135	0.147	0.02	0	0.066	0.086	0.04	0.112	0.261	0.079	0.08	0.079	0.084	0.161	0.027	0.648
TCGA_HC_7742	0.066	0.199	0.279	0.159	0.169	0.118	0.12	0.036	0.256	0.109	0.228	0.073	0	0.111	0.182	0.092	0.074	0.232	0.052	0.127	0.089	0.081	0.177	0.097	0.727
TCGA_HC_7744	0.087	0.1	0.197	0.187	0.188	0.126	0.107	0.112	0.234	0.122	0.175	0.117	0	0.135	0.172	0.059	0.047	0.183	0.076	0.079	0.078	0.092	0.164	0.085	0.596
TCGA_HC_7745	0.127	0.158	0.25	0.156	0.043	0.13	0.051	0	0.214	0.121	0.221	0.087	0	0.109	0.198	0.057	0.103	0.233	0.051	0.068	0.054	0.094	0.171	0.096	0.643
TCGA_HC_7747	0.082	0.156	0.254	0.183	0.252	0.147	0.173	0.128	0.245	0.096	0.349	0.077	0	0.144	0.161	0.099	0.08	0.183	0.039	0.117	0.111	0.084	0.211	0.093	0.721
TCGA_HC_7748	0.106	0.122	0.269	0.171	0.261	0.146	0.185	0.108	0.237	0.1	0.311	0.088	0	0.094	0.172	0.069	0.061	0.189	0.059	0.085	0.122	0.067	0.23	0.078	0.689
TCGA_HC_7749	0.098	0.09	0.251	0.151	0.247	0.153	0.175	0.114	0.25	0.103	0.289	0.096	0	0.114	0.169	0.069	0.058	0.178	0.097	0.061	0.083	0.085	0.202	0.092	0.648
TCGA_HC_7750	0.085	0.157	0.223	0.197	0.199	0.146	0.139	0.09	0.26	0.104	0.234	0.087	0	0.108	0.182	0.092	0.085	0.184	0.072	0.099	0.067	0.06	0.196	0.089	0.683
TCGA_HC_7752	0.086	0.176	0.279	0.183	0.244	0.147	0.163	0.108	0.242	0.081	0.316	0.061	0	0.077	0.181	0.104	0.12	0.177	0.046	0.105	0.118	0.08	0.217	0.094	0.758
TCGA_HC_7817	0.088	0.132	0.275	0.171	0.259	0.146	0.16	0.126	0.253	0.088	0.319	0.074	0	0.108	0.17	0.071	0.083	0.176	0.08	0.138	0.122	0.076	0.229	0.083	0.759
TCGA_HC_7819	0.101	0.068	0.201	0.2	0.224	0.12	0.146	0.128	0.242	0.124	0.205	0.104	0	0.113	0.175	0.061	0.054	0.179	0.074	0.069	0.103	0.066	0.192	0.092	0.636
TCGA_HC_7820	0.102	0.09	0.233	0.2	0.192	0.145	0.152	0.086	0.267	0.116	0.249	0.105	0	0.106	0.185	0.068	0.05	0.14	0.071	0.071	0.065	0.095	0.221	0.095	0.604
TCGA_HC_7821	0.107	0.139	0.216	0.158	0.25	0.16	0.182	0.142	0.242	0.103	0.318	0.084	0	0.099	0.184	0.09	0.08	0.129	0.081	0.102	0.132	0.06	0.227	0.09	0.72
TCGA_HC_8213	0.087	0.096	0.179	0.217	0.196	0.14	0.133	0.095	0.18	0.147	0.221	0.128	0	0.09	0.142	0.061	0.068	0.123	0.098	0.115	0.103	0.068	0.17	0.096	0.645
TCGA_HC_8216	0.076	0.126	0.348	0.163	0.233	0.147	0.169	0.117	0.25	0.091	0.322	0.093	0	0.099	0.161	0.088	0.01	0.211	0.088	0.175	0.064	0.087	0.208	0.092	0.722
TCGA_HC_8256	0.096	0.118	0.277	0.18	0.23	0.149	0.17	0.115	0.273	0.113	0.304	0.1	0	0.111	0.156	0.051	0.035	0.16	0.066	0.074	0.038	0.095	0.211	0.099	0.567
TCGA_HC_8257	0.097	0.147	0.283	0.175	0.254	0.146	0.183	0.138	0.222	0.096	0.306	0.09	0	0.094	0.169	0.085	0.029	0.193	0.034	0.133	0.077	0.106	0.203	0.1	0.661
TCGA_HC_8259	0.093	0.125	0.224	0.209	0.185	0.15	0.135	0.102	0.252	0.136	0.174	0.097	0	0.104	0.149	0.036	0.061	0.106	0.089	0.079	0.059	0.067	0.217	0.076	0.558
TCGA_HC_8260	0.099	0.213	0.219	0.199	0.186	0.092	0.074	0.075	0.245	0.112	0.184	0.071	0	0.11	0.185	0.091	0.082	0.172	0.032	0.111	0.055	0.068	0.218	0.086	0.655
TCGA_HC_8261	0.089	0.181	0.264	0.182	0.235	0.149	0.173	0.099	0.248	0.102	0.287	0.082	0	0.109	0.162	0.087	0.031	0.132	0.079	0.12	0.083	0.099	0.203	0.095	0.641
TCGA_HC_8262	0.09	0.202	0.231	0.171	0.218	0.164	0.136	0.086	0.243	0.098	0.305	0.078	0	0.132	0.188	0.051	0.106	0.223	0.01	0.088	0.2	0.04	0.214	0.088	0.758
TCGA_HC_8264	0.122	0.111	0.239	0.17	0.134	0.142	0.136	0.114	0.045	0.11	0.22	0.077	0	0.121	0.179	0.112	0.109	0.158	0.082	0.092	0.11	0.079	0.185	0.097	0.729
TCGA_HC_8265	0.081	0.168	0.338	0.166	0.25	0.144	0.166	0.106	0.23	0.102	0.284	0.071	0	0.088	0.167	0.098	0.089	0.206	0.054	0.175	0.095	0.089	0.207	0.094	0.786
TCGA_HC_8266	0.089	0.164	0.287	0.178	0.263	0.151	0.194	0.104	0.238	0.072	0.373	0.06	0	0.093	0.166	0.088	0.087	0.191	0.018	0.123	0.159	0.092	0.25	0.095	0.781
TCGA_HC_A48F	0.102	0.119	0.182	0.159	0.119	0.119	0.057	0.106	0.062	0.133	0.11	0.083	0	0.083	0.149	0.051	0.14	0.244	0.091	0.122	0.112	0.057	0.178	0.059	0.77
TCGA_HC_A4ZV	0.093	0.102	0.268	0.16	0.26	0.152	0.177	0.109	0.243	0.068	0.335	0.082	0	0.12	0.19	0.077	0.151	0.115	0.067	0.086	0.098	0.081	0.237	0.106	0.724
TCGA_HC_A631	0.08	0.06	0.336	0.147	0.21	0.137	0.124	0.136	0.18	0.114	0.176	0.1	0	0.118	0.172	0.067	0.082	0.199	0.091	0.111	0.057	0.119	0.176	0.089	0.675
TCGA_HC_A632	0.113	0.056	0.246	0.167	0.259	0.153	0.183	0.12	0.21	0.091	0.365	0.086	0	0.085	0.178	0.062	0.164	0.13	0.058	0.068	0.097	0.087	0.255	0.1	0.722
TCGA_HC_A6AL	0.057	0.103	0.239	0.159	0.204	0.161	0.143	0.179	0.246	0.104	0.279	0.078	0	0.115	0.175	0.122	0.126	0.165	0.079	0.125	0.09	0.09	0.206	0.102	0.785
TCGA_HC_A6AN	0.02	0.108	0.24	0.191	0.038	0.184	0.042	0.151	0.262	0.101	0.239	0.072	0	0.137	0.179	0.066	0.072	0.116	0.126	0.032	0.112	0.126	0.153	0.124	0.618
TCGA_HC_A6AO	0.042	0.13	0.234	0.16	0.148	0.164	0.104	0.144	0.247	0.108	0.28	0.081	0	0.179	0.178	0.072	0.081	0.131	0.118	0.13	0.231	0.113	0.177	0.109	0.81
TCGA_HC_A6AP	0.057	0.177	0.312	0.177	0.125	0.176	0.093	0.1	0.248	0.096	0.244	0.059	0	0.102	0.174	0.088	0.067	0.211	0.11	0.169	0.089	0.099	0.153	0.11	0.77
TCGA_HC_A6AQ	0.022	0.133	0.286	0.196	0.133	0.18	0.107	0.125	0.264	0.12	0.272	0.055	0	0.115	0.175	0.096	0.045	0.168	0.071	0.066	0.019	0.119	0.181	0.122	0.594
TCGA_HC_A6HX	0.01	0.184	0.262	0.18	0.168	0.178	0.1	0.126	0.245	0.108	0.271	0.007	0	0.108	0.094	0.105	0.047	0.177	0.054	0.081	0.049	0.096	0.137	0.121	0.595
TCGA_HC_A6HY	0.016	0.127	0.278	0.19	0.138	0.153	0.088	0.12	0.266	0.119	0.242	0.073	0	0.12	0.18	0.1	0.064	0.133	0.042	0.068	0.071	0.124	0.194	0.114	0.609
TCGA_HC_A76W	0.07	0.197	0.305	0.153	0.246	0.141	0.158	0.06	0.226	0.091	0.224	0.064	0	0.079	0.179	0.091	0.074	0.241	0.087	0.161	0.077	0.069	0.21	0.08	0.788
TCGA_HC_A76X	0.098	0.111	0.166	0.158	0.152	0.123	0.091	0.111	0.225	0.145	0.16	0.116	0	0.143	0.188	0.042	0.055	0.118	0.093	0.069	0.078	0.089	0.21	0.085	0.579
TCGA_HC_A8CY	0.094	0.081	0.219	0.178	0.26	0.173	0.189	0.133	0.24	0.099	0.293	0.104	0	0.092	0.163	0.073	0.052	0.147	0.07	0.117	0.038	0.114	0.253	0.112	0.666
TCGA_HC_A8D0	0.1	0.117	0.272	0.166	0.237	0.155	0.162	0.115	0.247	0.098	0.316	0.084	0	0.102	0.179	0.091	0.083	0.178	0.073	0.108	0.099	0.082	0.228	0.097	0.739
TCGA_HC_A8D1	0.105	0.104	0.274	0.181	0.248	0.15	0.178	0.075	0.237	0.099	0.293	0.085	0	0.09	0.171	0.073	0.043	0.2	0.051	0.08	0.09	0.087	0.232	0.093	0.666
TCGA_HC_A9TE	0.107	0.134	0.264	0.154	0.252	0.153	0.188	0.131	0.237	0.079	0.361	0.084	0	0.14	0.179	0.089	0.075	0.135	0.059	0.124	0.094	0.083	0.254	0.099	0.718
TCGA_HC_A9TH	0.101	0.099	0.291	0.147	0.248	0.153	0.174	0.123	0.242	0.093	0.303	0.084	0	0.096	0.175	0.06	0.09	0.218	0.076	0.126	0.097	0.084	0.244	0.08	0.767
TCGA_HI_7168	0.084	0.194	0.193	0.163	0.215	0.131	0.122	0.081	0.26	0.102	0.177	0.071	0	0.077	0.183	0.117	0.127	0.18	0.031	0.124	0.125	0.028	0.23	0.055	0.764
TCGA_HI_7169	0.1	0.144	0.231	0.206	0.134	0.164	0.105	0.096	0.266	0.099	0.17	0.096	0	0.09	0.207	0.07	0.166	0.105	0	0.084	0.038	0.078	0.203	0.106	0.596
TCGA_HI_7170	0.092	0.131	0.264	0.192	0.251	0.151	0.188	0.047	0.255	0.087	0.25	0.072	0	0.097	0.193	0.065	0.121	0.191	0.069	0.062	0.116	0.068	0.215	0.097	0.723
TCGA_HI_7171	0.109	0.129	0.203	0.178	0.236	0.163	0.168	0.097	0.27	0.113	0.246	0.113	0	0.124	0.19	0.025	0.079	0.145	0.064	0.063	0.052	0.068	0.221	0.106	0.583
TCGA_J4_8198	0.103	0.135	0.274	0.175	0.231	0.139	0.157	0.081	0.248	0.115	0.256	0.097	0	0.087	0.174	0.045	0.1	0.162	0.052	0.056	0.074	0.083	0.234	0.077	0.618
TCGA_J4_8200	0.099	0.103	0.251	0.176	0.216	0.115	0.156	0.092	0.247	0.11	0.2	0.078	0	0.117	0.178	0.082	0.116	0.177	0.081	0.086	0.14	0.042	0.211	0.07	0.743
TCGA_J4_A67K	0.073	0.09	0.25	0.175	0.241	0.153	0.162	0.155	0.243	0.104	0.346	0.084	0	0.089	0.169	0.1	0.076	0.183	0.057	0.105	0.076	0.115	0.216	0.113	0.715
TCGA_J4_A67L	0.066	0.087	0.337	0.172	0.182	0.163	0.127	0.164	0.258	0.098	0.331	0.082	0	0.101	0.166	0.071	0.079	0.161	0.084	0.171	0.114	0.109	0.212	0.117	0.78
TCGA_J4_A67M	0.079	0.111	0.264	0.167	0.22	0.159	0.147	0.139	0.252	0.095	0.346	0.068	0	0.109	0.186	0.105	0.091	0.186	0.077	0.136	0.119	0.092	0.21	0.097	0.789
TCGA_J4_A67N	0.03	0.124	0.256	0.196	0.106	0.177	0.089	0.145	0.26	0.094	0.261	0.07	0	0.113	0.175	0.129	0.042	0.151	0.112	0.115	0.076	0.101	0.157	0.123	0.698
TCGA_J4_A67O	0.072	0.137	0.275	0.183	0.092	0.085	0.017	0.123	0.249	0.111	0.237	0.056	0	0.106	0.164	0.133	0.121	0.178	0.076	0.138	0.143	0.105	0.164	0.105	0.817
TCGA_J4_A67Q	0.084	0.107	0.255	0.189	0.099	0.174	0.094	0.153	0.251	0.089	0.337	0.067	0	0.098	0.179	0.098	0.103	0.157	0.107	0.118	0.083	0.103	0.188	0.108	0.743
TCGA_J4_A67R	0.081	0.141	0.268	0.17	0.204	0.17	0.149	0.143	0.231	0.096	0.328	0.061	0	0.1	0.171	0.113	0.103	0.191	0.044	0.114	0.073	0.081	0.219	0.099	0.74
TCGA_J4_A67S	0.067	0.152	0.229	0.185	0.219	0.16	0.156	0.138	0.238	0.109	0.314	0.081	0	0.107	0.165	0.089	0.074	0.166	0.053	0.125	0.096	0.106	0.23	0.11	0.728
TCGA_J4_A67T	0.085	0.139	0.213	0.183	0.219	0.142	0.135	0.075	0.252	0.111	0.23	0.082	0	0.105	0.172	0.089	0.091	0.193	0.079	0.105	0.181	0.073	0.216	0.085	0.802
TCGA_J4_A6G1	0.093	0.142	0.288	0.176	0.26	0.156	0.185	0.112	0.221	0.04	0.381	0.053	0	0.128	0.171	0.081	0.209	0.162	0.014	0.119	0.16	0.067	0.271	0.091	0.855
TCGA_J4_A6M7	0.102	0.109	0.155	0.188	0.204	0.138	0.123	0.089	0.22	0.135	0.15	0.095	0	0.118	0.181	0.025	0.073	0.089	0.094	0.042	0.097	0.054	0.198	0.095	0.551
TCGA_J4_A83I	0.096	0.106	0.267	0.179	0.254	0.16	0.177	0.156	0.232	0.096	0.312	0.088	0	0.082	0.186	0.074	0.067	0.176	0.058	0.101	0.061	0.092	0.256	0.082	0.676
TCGA_J4_A83J	0.082	0.197	0.283	0.166	0.258	0.151	0.172	0.093	0.227	0.09	0.333	0.057	0	0.092	0.173	0.076	0.121	0.186	0.045	0.113	0.154	0.064	0.248	0.084	0.793
TCGA_J4_A83K	0.095	0.125	0.207	0.188	0.216	0.138	0.149	0.082	0.234	0.122	0.225	0.099	0	0.1	0.184	0.085	0.07	0.194	0.072	0.087	0.072	0.036	0.233	0.086	0.695
TCGA_J4_A83L	0.076	0.133	0.285	0.178	0.236	0.124	0.16	0.063	0.232	0.118	0.184	0.09	0	0.091	0.166	0.048	0.142	0.17	0.071	0.1	0.155	0.066	0.225	0.079	0.765
TCGA_J4_A83M	0.102	0.089	0.252	0.16	0.254	0.153	0.184	0.117	0.232	0.111	0.302	0.096	0	0.093	0.165	0.054	0.062	0.176	0.063	0.089	0.061	0.107	0.23	0.101	0.645
TCGA_J4_A83N	0.083	0.134	0.154	0.209	0.259	0.131	0.169	0.122	0.246	0.116	0.25	0.105	0	0.11	0.174	0.084	0.065	0.166	0.068	0.112	0.075	0.053	0.21	0.094	0.675
TCGA_J4_AATV	0.08	0.186	0.21	0.169	0.265	0.144	0.179	0.089	0.201	0.098	0.254	0.069	0	0.091	0.164	0.089	0.102	0.199	0.055	0.124	0.182	0.035	0.246	0.076	0.829
TCGA_J4_AATZ	0.087	0.135	0.201	0.182	0.219	0.139	0.14	0.069	0.24	0.119	0.239	0.114	0	0.112	0.188	0.074	0.086	0.174	0.073	0.108	0.1	0.068	0.214	0.094	0.712
TCGA_J4_AAU2	0.104	0.09	0.227	0.192	0.245	0.15	0.183	0.089	0.266	0.108	0.278	0.099	0	0.118	0.174	0.075	0.098	0.146	0.053	0.075	0.089	0.08	0.209	0.101	0.653
TCGA_J9_A52B	0.095	0.133	0.254	0.193	0.243	0.159	0.159	0.154	0.219	0.093	0.276	0.093	0	0.101	0.191	0.098	0.087	0.164	0.04	0.107	0.065	0.081	0.222	0.096	0.679
TCGA_J9_A52C	0.092	0.156	0.286	0.169	0.253	0.14	0.152	0.056	0.233	0.081	0.26	0.065	0	0.081	0.175	0.1	0.103	0.197	0.084	0.122	0.175	0.091	0.221	0.084	0.84
TCGA_J9_A52E	0.08	0.11	0.302	0.177	0.246	0.153	0.181	0.087	0.223	0.083	0.219	0.072	0	0.091	0.203	0.106	0.09	0.171	0.081	0.112	0.059	0.098	0.229	0.105	0.736
TCGA_J9_A8CK	0.076	0.144	0.269	0.179	0.22	0.134	0.136	0.113	0.216	0.107	0.136	0.062	0	0.106	0.19	0.126	0.068	0.178	0.082	0.106	0.085	0.091	0.22	0.079	0.73
TCGA_J9_A8CL	0.077	0.156	0.298	0.161	0.245	0.151	0.163	0.143	0.215	0.076	0.337	0.076	0	0.105	0.18	0.074	0.062	0.147	0.084	0.104	0.075	0.083	0.231	0.098	0.677
TCGA_J9_A8CM	0.095	0.134	0.234	0.162	0.191	0.159	0.131	0.08	0.252	0.103	0.233	0.091	0	0.111	0.196	0.087	0.067	0.118	0.122	0.1	0.049	0.082	0.223	0.093	0.664
TCGA_J9_A8CN	0.077	0.073	0.276	0.217	0.192	0.085	0.095	0.092	0.137	0.124	0.184	0.094	0	0.107	0.187	0.039	0.122	0.19	0.054	0.148	0.204	0.078	0.205	0.083	0.807
TCGA_J9_A8CP	0.062	0.137	0.239	0.199	0.191	0.152	0.118	0.074	0.22	0.104	0.213	0.085	0	0.115	0.176	0.083	0.053	0.166	0.07	0.15	0.117	0.09	0.234	0.087	0.741
TCGA_KC_A4BL	0.101	0.075	0.294	0.17	0.237	0.153	0.171	0.059	0.261	0.1	0.293	0.079	0	0.113	0.184	0.07	0.114	0.202	0.056	0.082	0.108	0.069	0.234	0.091	0.74
TCGA_KC_A4BN	0.099	0.114	0.202	0.195	0.204	0.134	0.132	0.096	0.254	0.12	0.228	0.108	0	0.11	0.183	0.064	0.046	0.173	0.023	0.085	0.152	0.062	0.225	0.088	0.661
TCGA_KC_A4BV	0.107	0.092	0.232	0.162	0.259	0.156	0.17	0.124	0.233	0.086	0.331	0.091	0	0.116	0.188	0.087	0.078	0.149	0.053	0.076	0.087	0.101	0.226	0.108	0.668
TCGA_KC_A7F3	0.07	0.137	0.314	0.177	0.236	0.119	0.131	0.07	0.26	0.114	0.21	0.079	0	0.112	0.168	0.091	0.057	0.242	0.057	0.19	0.108	0.063	0.209	0.082	0.801
TCGA_KC_A7F6	0.102	0.096	0.291	0.15	0.183	0.161	0.131	0.082	0.242	0.109	0.268	0.096	0	0.113	0.172	0.061	0.091	0.211	0.054	0.099	0.136	0.095	0.212	0.101	0.745
TCGA_KC_A7FA	0.079	0.15	0.271	0.173	0.219	0.14	0.157	0.078	0.249	0.113	0.27	0.087	0	0.088	0.17	0.078	0.048	0.116	0.086	0.129	0.113	0.112	0.227	0.092	0.686
TCGA_KC_A7FD	0.087	0.094	0.149	0.185	0.198	0.116	0.123	0.098	0.285	0.119	0.19	0.118	0	0.126	0.177	0.078	0.07	0.18	0.083	0.107	0.133	0.048	0.216	0.087	0.737
TCGA_KK_A59V	0.079	0.084	0.349	0.181	0.248	0.163	0.191	0.123	0.231	0.06	0.397	0.068	0	0.136	0.165	0.066	0.119	0.132	0.036	0.165	0.16	0.116	0.255	0.106	0.803
TCGA_KK_A59X	0.093	0.105	0.194	0.134	0.23	0.142	0.149	0.066	0.273	0.126	0.121	0.098	0	0.003	0.106	0.062	0.042	0.102	0.147	0.078	0.104	0.083	0.227	0.058	0.634
TCGA_KK_A59Y	0.091	0.069	0.263	0.187	0.254	0.152	0.166	0.094	0.269	0.122	0.218	0.114	0	0.115	0.178	0.033	0.046	0.143	0.083	0.109	0.04	0.087	0.239	0.086	0.602
TCGA_KK_A59Z	0.092	0.151	0.266	0.161	0.227	0.142	0.16	0.098	0.227	0.069	0.179	0.05	0	0.099	0.175	0.072	0.121	0.236	0.085	0.119	0.147	0.062	0.198	0.088	0.824
TCGA_KK_A6DY	0.098	0.101	0.246	0.167	0.258	0.137	0.174	0.105	0.257	0.108	0.291	0.093	0	0.099	0.17	0.068	0.103	0.158	0.072	0.093	0.155	0.083	0.226	0.093	0.747
TCGA_KK_A6E0	0.071	0.105	0.28	0.187	0.204	0.154	0.138	0.122	0.256	0.078	0.223	0.094	0	0.115	0.175	0.065	0.014	0.214	0.069	0.118	0.107	0.081	0.196	0.098	0.68
TCGA_KK_A6E1	0.072	0.137	0.256	0.164	0.246	0.122	0.14	0.092	0.23	0.119	0.152	0.11	0	0.116	0.174	0.049	0.072	0.103	0.09	0.103	0.117	0.103	0.22	0.09	0.653
TCGA_KK_A6E2	0.115	0.087	0.171	0.168	0.237	0.166	0.175	0.15	0.224	0.114	0.347	0.127	0	0.117	0.193	0.023	0.034	0.122	0.067	0.079	0.03	0.086	0.222	0.101	0.523
TCGA_KK_A6E3	0.082	0.128	0.266	0.197	0.233	0.152	0.166	0.138	0.26	0.084	0.354	0.059	0	0.108	0.169	0.106	0.098	0.143	0.084	0.11	0.068	0.102	0.222	0.094	0.714
TCGA_KK_A6E4	0.06	0.12	0.219	0.202	0.24	0.146	0.15	0.152	0.264	0.112	0.269	0.087	0	0.104	0.162	0.073	0.099	0.105	0.071	0.1	0.068	0.12	0.208	0.103	0.64
TCGA_KK_A6E5	0.091	0.136	0.238	0.189	0.242	0.139	0.171	0.127	0.261	0.098	0.293	0.098	0	0.105	0.176	0.081	0.068	0.135	0.069	0.122	0.032	0.091	0.216	0.101	0.637
TCGA_KK_A6E6	0.098	0.113	0.234	0.191	0.25	0.149	0.169	0.134	0.24	0.093	0.311	0.104	0	0.109	0.184	0.046	0.075	0.141	0.064	0.066	0.093	0.093	0.204	0.099	0.609
TCGA_KK_A6E7	0.033	0.114	0.207	0.162	0.103	0.151	0.076	0.139	0.246	0.126	0.213	0.02	0	0.146	0.105	0.056	0.055	0.092	0.144	0.004	0.1	0.111	0.102	0.118	0.517
TCGA_KK_A6E8	0.087	0.095	0.229	0.17	0.091	0.136	0.048	0.081	0.273	0.134	0.16	0.074	0	0.091	0.065	0.086	0.062	0.174	0.112	0.096	0.072	0.111	0.152	0.094	0.655
TCGA_KK_A7AP	0.09	0	0.212	0.148	0.091	0.164	0.058	0.188	0.281	0.147	0.155	0.107	0	0.101	0.15	0.021	0.074	0.095	0.086	0.016	0.115	0.127	0.196	0.055	0.507
TCGA_KK_A7AQ	0.059	0.074	0.306	0.17	0.13	0.177	0.121	0.126	0.261	0.108	0.244	0.077	0	0.118	0.179	0.088	0.063	0.225	0.07	0.143	0.126	0.104	0.19	0.098	0.775
TCGA_KK_A7AU	0	0.09	0.285	0.18	0.117	0.159	0.072	0.145	0.241	0.129	0.235	0.055	0	0.121	0.161	0.085	0.03	0.174	0.064	0.111	0.063	0.138	0.096	0.129	0.581
TCGA_KK_A7AV	0.093	0.164	0.272	0.182	0.254	0.15	0.178	0.114	0.231	0.085	0.354	0.067	0	0.082	0.172	0.103	0.093	0.176	0.052	0.14	0.094	0.083	0.245	0.096	0.772
TCGA_KK_A7AW	0.078	0.015	0.331	0.18	0.162	0.175	0.122	0.168	0.246	0.092	0.371	0.069	0	0.099	0.14	0.074	0.134	0.216	0.08	0.142	0.109	0.12	0.163	0.124	0.805
TCGA_KK_A7AY	0.012	0.105	0.239	0.202	0.11	0.173	0.078	0.131	0.239	0.105	0.228	0.082	0	0.117	0.168	0.112	0.052	0.142	0.08	0.079	0.066	0.135	0.133	0.121	0.606
TCGA_KK_A7AZ	0.082	0.119	0.19	0.204	0.172	0.169	0.137	0.117	0.264	0.102	0.219	0.117	0	0.112	0.184	0.075	0.045	0.094	0.078	0.111	0.051	0.077	0.238	0.098	0.61
TCGA_KK_A7B0	0.071	0.128	0.306	0.153	0.199	0.157	0.151	0.151	0.248	0.068	0.361	0.062	0	0.093	0.181	0.102	0.099	0.215	0.07	0.162	0.09	0.092	0.21	0.116	0.821
TCGA_KK_A7B1	0.094	0.152	0.321	0.144	0.177	0.092	0.083	0.084	0.228	0.118	0.228	0.082	0	0.11	0.174	0.073	0.069	0.252	0.061	0.146	0.124	0.078	0.219	0.082	0.793
TCGA_KK_A7B2	0.066	0.159	0.36	0.167	0.248	0.151	0.169	0.106	0.212	0.098	0.323	0.051	0	0.072	0.168	0.104	0.048	0.26	0.063	0.191	0.124	0.076	0.223	0.097	0.859
TCGA_KK_A7B3	0.087	0.098	0.344	0.144	0.247	0.148	0.174	0.116	0.227	0.096	0.323	0.08	0	0.113	0.175	0.091	0.066	0.209	0.08	0.183	0.09	0.089	0.237	0.097	0.812
TCGA_KK_A7B4	0.093	0.089	0.237	0.167	0.252	0.16	0.182	0.148	0.253	0.106	0.339	0.104	0	0.109	0.171	0.066	0.042	0.14	0.067	0.069	0.049	0.101	0.245	0.106	0.606
TCGA_KK_A8I4	0.08	0.152	0.344	0.162	0.26	0.154	0.172	0.099	0.225	0.079	0.349	0.062	0	0.071	0.183	0.101	0.078	0.205	0.046	0.177	0.133	0.074	0.248	0.093	0.835
TCGA_KK_A8I5	0.069	0.137	0.296	0.176	0.231	0.124	0.149	0.108	0.209	0.124	0.168	0.083	0	0.127	0.173	0.041	0.071	0.14	0.103	0.128	0.104	0.086	0.206	0.085	0.678
TCGA_KK_A8I6	0.096	0.163	0.248	0.165	0.221	0.143	0.146	0.094	0.24	0.118	0.189	0.088	0	0.124	0.174	0.099	0.035	0.181	0.058	0.122	0.066	0.091	0.212	0.095	0.67
TCGA_KK_A8I7	0.093	0.118	0.279	0.166	0.233	0.149	0.148	0.101	0.226	0.099	0.28	0.086	0	0.122	0.188	0.078	0.063	0.193	0.052	0.087	0.12	0.09	0.225	0.088	0.7
TCGA_KK_A8I8	0.096	0.068	0.25	0.168	0.224	0.149	0.155	0.127	0.281	0.12	0.274	0.114	0	0.102	0.176	0.071	0.069	0.158	0.062	0.088	0.055	0.095	0.231	0.103	0.646
TCGA_KK_A8I9	0.08	0.18	0.288	0.162	0.237	0.148	0.157	0.101	0.242	0.097	0.293	0.066	0	0.113	0.175	0.098	0.075	0.209	0.066	0.179	0.191	0.083	0.217	0.081	0.861
TCGA_KK_A8IA	0.071	0.113	0.246	0.131	0.207	0.146	0.127	0.145	0.244	0.123	0.178	0.096	0	0.12	0.175	0.093	0.09	0.182	0.101	0.102	0.083	0.092	0.198	0.076	0.715
TCGA_KK_A8IB	0.08	0.13	0.287	0.153	0.215	0.16	0.159	0.127	0.26	0.097	0.302	0.074	0	0.1	0.182	0.1	0.105	0.187	0.061	0.15	0.139	0.085	0.211	0.101	0.815
TCGA_KK_A8IC	0.091	0.147	0.321	0.17	0.249	0.146	0.166	0.108	0.227	0.099	0.259	0.082	0	0.1	0.179	0.092	0.057	0.236	0.033	0.158	0.123	0.06	0.228	0.083	0.78
TCGA_KK_A8ID	0.102	0.093	0.192	0.194	0.216	0.166	0.174	0.124	0.244	0.124	0.317	0.108	0	0.097	0.184	0.08	0.064	0.136	0.073	0.095	0.06	0.087	0.214	0.1	0.635
TCGA_KK_A8IF	0.074	0.073	0.249	0.17	0.123	0.106	0.074	0.201	0.094	0.144	0.16	0.08	0	0.124	0.206	0.081	0.079	0.123	0.102	0.104	0.059	0.089	0.123	0.087	0.586
TCGA_KK_A8IG	0.09	0.108	0.257	0.173	0.248	0.123	0.159	0.073	0.234	0.105	0.235	0.073	0	0.097	0.181	0.065	0.145	0.175	0.079	0.08	0.143	0.079	0.217	0.082	0.761
TCGA_KK_A8IH	0.084	0.119	0.215	0.151	0.251	0.152	0.185	0.119	0.222	0.101	0.29	0.086	0	0.104	0.16	0.07	0.121	0.188	0.056	0.083	0.142	0.072	0.264	0.08	0.775
TCGA_KK_A8II	0.091	0.16	0.142	0.163	0.144	0.129	0.09	0.149	0.189	0.143	0.17	0.125	0	0.127	0.155	0.039	0.034	0.101	0.082	0.092	0.118	0.102	0.224	0.097	0.609
TCGA_KK_A8IJ	0.077	0.163	0.153	0.182	0.214	0.09	0.13	0.104	0.261	0.129	0.107	0.087	0	0.131	0.179	0.056	0.11	0.147	0.095	0.11	0.15	0.049	0.206	0.08	0.736
TCGA_KK_A8IK	0.055	0.083	0.132	0.132	0.04	0.136	0.015	0.129	0.187	0.163	0.042	0.1	0.002	0.136	0.2	0	0.109	0.09	0.128	0.008	0.136	0.025	0.15	0.073	0.535
TCGA_KK_A8IL	0.081	0.127	0.328	0.178	0.258	0.162	0.191	0.102	0.243	0.086	0.314	0.079	0	0.085	0.166	0.058	0.046	0.217	0.059	0.137	0.15	0.088	0.239	0.087	0.767
TCGA_KK_A8IM	0.095	0.162	0.271	0.162	0.256	0.144	0.184	0.098	0.239	0.086	0.288	0.082	0	0.092	0.165	0.102	0.055	0.182	0.051	0.121	0.075	0.088	0.227	0.091	0.698
TCGA_M7_A71Y	0.09	0.164	0.232	0.165	0.17	0.168	0.113	0.096	0.264	0.1	0.247	0.085	0	0.112	0.178	0.096	0.061	0.19	0.067	0.119	0.06	0.075	0.209	0.099	0.696
TCGA_M7_A71Z	0.044	0.105	0.11	0.177	0.083	0.104	0.042	0.096	0.23	0.175	0.067	0.071	0	0.051	0.109	0.053	0.119	0.069	0.115	0.052	0.074	0.077	0.116	0.08	0.525
TCGA_M7_A720	0.089	0.18	0.299	0.176	0.207	0.148	0.129	0.099	0.248	0.101	0.285	0.077	0	0.092	0.179	0.077	0.088	0.251	0.043	0.157	0.074	0.049	0.224	0.083	0.77
TCGA_M7_A721	0.081	0.15	0.274	0.182	0.196	0.155	0.134	0.107	0.245	0.109	0.276	0.085	0	0.107	0.182	0.102	0.066	0.209	0.074	0.126	0.07	0.063	0.205	0.083	0.722
TCGA_M7_A722	0	0.063	0.227	0.143	0.035	0.171	0.053	0.172	0.14	0.151	0.143	0.026	0	0.139	0.17	0.049	0.038	0.209	0.124	0.057	0.057	0.116	0.085	0.118	0.569
TCGA_M7_A724	0.02	0.023	0	0	0	0.067	0	0.077	0.011	0.181	0.042	0.103	0	0.145	0	0.065	0.113	0.069	0.144	0.047	0.13	0.099	0.112	0.026	0.545
TCGA_M7_A725	0.072	0.102	0.231	0.157	0.22	0.12	0.127	0.129	0.259	0.107	0.158	0.09	0	0.11	0.148	0.078	0.022	0.239	0.094	0.122	0.089	0.065	0.203	0.077	0.714
TCGA_MG_AAMC	0.073	0.119	0.225	0.185	0.066	0.131	0.033	0.124	0.26	0.135	0.203	0.121	0	0.107	0.146	0.096	0.054	0.182	0.096	0.086	0.064	0.112	0.141	0.089	0.624
TCGA_QU_A6IL	0.039	0.157	0.286	0.174	0.202	0.112	0.098	0.141	0.257	0.106	0.266	0.073	0	0.1	0.168	0.106	0.041	0.13	0.085	0.109	0.052	0.123	0.194	0.099	0.63
TCGA_QU_A6IM	0.052	0.154	0.322	0.179	0.154	0.128	0.078	0.123	0.24	0.089	0.235	0.073	0	0.094	0.173	0.102	0.063	0.228	0.072	0.15	0.052	0.133	0.171	0.128	0.746
TCGA_QU_A6IN	0.026	0.063	0.327	0.202	0.133	0.099	0.008	0.174	0.26	0.128	0.204	0.026	0	0.12	0.09	0.092	0.109	0.187	0.086	0.074	0.104	0.115	0.09	0.111	0.658
TCGA_QU_A6IO	0.072	0.14	0.239	0.188	0.097	0.187	0.094	0.092	0.253	0.104	0.275	0.078	0	0.111	0.177	0.114	0.076	0.173	0.062	0.12	0.068	0.117	0.162	0.122	0.693
TCGA_QU_A6IP	0.087	0.133	0.231	0.19	0.232	0.157	0.153	0.107	0.205	0.108	0.261	0.096	0	0.111	0.172	0.088	0.057	0.174	0.065	0.117	0.079	0.074	0.231	0.089	0.694
TCGA_SU_A7E7	0.105	0.12	0.26	0.18	0.253	0.145	0.178	0.092	0.248	0.098	0.288	0.083	0	0.088	0.167	0.084	0.117	0.183	0.029	0.129	0.146	0.089	0.242	0.089	0.787
TCGA_TK_A8OK	0.092	0.139	0.237	0.158	0.219	0.126	0.153	0.037	0.224	0.097	0.16	0.067	0	0.077	0.192	0.102	0.13	0.211	0.082	0.117	0.11	0.066	0.22	0.07	0.806
TCGA_TP_A8TT	0.105	0.097	0.275	0.189	0.259	0.141	0.187	0.11	0.207	0.093	0.328	0.083	0	0.083	0.164	0.091	0.052	0.181	0.066	0.114	0.095	0.089	0.244	0.095	0.725
TCGA_TP_A8TV	0.103	0.121	0.223	0.167	0.18	0.125	0.117	0.097	0.155	0.127	0.209	0.109	0	0.118	0.156	0.1	0.079	0.177	0.088	0.156	0.099	0.057	0.165	0.089	0.735
TCGA_V1_A8MF	0.068	0.147	0.293	0.17	0.259	0.147	0.178	0.08	0.235	0.094	0.261	0.073	0	0.096	0.169	0.113	0.067	0.168	0.044	0.14	0.13	0.09	0.24	0.101	0.775
TCGA_V1_A8MG	0.092	0.169	0.273	0.188	0.25	0.145	0.171	0.121	0.243	0.078	0.346	0.072	0	0.089	0.179	0.093	0.075	0.167	0.027	0.137	0.128	0.083	0.224	0.09	0.727
TCGA_V1_A8MJ	0.087	0.147	0.289	0.176	0.258	0.15	0.184	0.135	0.239	0.083	0.333	0.073	0	0.099	0.17	0.093	0.05	0.213	0.055	0.162	0.061	0.089	0.233	0.1	0.747
TCGA_V1_A8ML	0.077	0.102	0.299	0.196	0.214	0.155	0.143	0.102	0.238	0.11	0.242	0.092	0	0.105	0.18	0.077	0.024	0.208	0.071	0.133	0.059	0.078	0.2	0.095	0.671
TCGA_V1_A8MM	0.083	0.101	0.24	0.197	0.244	0.162	0.172	0.111	0.228	0.105	0.314	0.094	0	0.106	0.193	0.083	0.115	0.102	0.076	0.115	0.121	0.104	0.214	0.102	0.718
TCGA_V1_A8MU	0.083	0.201	0.283	0.173	0.237	0.153	0.161	0.098	0.249	0.078	0.337	0.064	0	0.102	0.171	0.103	0.078	0.171	0.045	0.132	0.103	0.082	0.23	0.088	0.733
TCGA_V1_A8WL	0.088	0.181	0.272	0.188	0.264	0.149	0.185	0.074	0.261	0.097	0.318	0.072	0	0.097	0.176	0.055	0.113	0.178	0.028	0.11	0.083	0.073	0.258	0.106	0.719
TCGA_V1_A8WN	0.097	0.128	0.272	0.183	0.248	0.118	0.157	0.082	0.265	0.078	0.271	0.088	0	0.101	0.168	0.059	0.065	0.21	0.016	0.06	0.098	0.095	0.233	0.09	0.642
TCGA_V1_A8WS	0.075	0.15	0.139	0.187	0.201	0.161	0.141	0.109	0.264	0.126	0.21	0.115	0	0.115	0.179	0.056	0.088	0.137	0.06	0.109	0.082	0.064	0.2	0.107	0.649
TCGA_V1_A8WV	0.078	0.154	0.282	0.139	0.249	0.149	0.161	0.107	0.244	0.06	0.33	0.077	0	0.111	0.169	0.097	0.097	0.208	0.022	0.127	0.113	0.102	0.233	0.099	0.769
TCGA_V1_A8WW	0.085	0.114	0.346	0.133	0.201	0.139	0.127	0.183	0.232	0.095	0.273	0.082	0	0.105	0.174	0.098	0.088	0.223	0.071	0.151	0.064	0.107	0.217	0.082	0.769
TCGA_V1_A8X3	0.099	0.094	0.187	0.203	0.248	0.143	0.166	0.137	0.251	0.098	0.303	0.094	0	0.102	0.176	0.056	0.139	0.151	0.072	0.079	0.092	0.051	0.216	0.092	0.693
TCGA_V1_A9O5	0.116	0.087	0.298	0.151	0.27	0.168	0.198	0.132	0.259	0.031	0.36	0.092	0	0	0.163	0.071	0.019	0.124	0.049	0.121	0.085	0.096	0.242	0.114	0.637
TCGA_V1_A9O7	0.095	0.144	0.275	0.175	0.261	0.15	0.172	0.053	0.234	0.094	0.278	0.067	0	0.073	0.173	0.109	0.105	0.181	0.056	0.136	0.172	0.064	0.244	0.084	0.84
TCGA_V1_A9O9	0.093	0.155	0.286	0.173	0.269	0.152	0.194	0.127	0.225	0.062	0.365	0.073	0	0.126	0.165	0.076	0.09	0.162	0.047	0.126	0.093	0.08	0.26	0.097	0.735
TCGA_V1_A9OA	0.095	0.125	0.25	0.161	0.241	0.136	0.147	0.128	0.225	0.075	0.299	0.076	0	0.104	0.191	0.094	0.152	0.215	0.054	0.113	0.109	0.071	0.217	0.086	0.803
TCGA_V1_A9OF	0.097	0.146	0.241	0.204	0.202	0.159	0.132	0.073	0.233	0.107	0.258	0.097	0	0.109	0.17	0.078	0.053	0.186	0.057	0.117	0.114	0.064	0.216	0.098	0.71
TCGA_V1_A9OH	0.101	0.11	0.267	0.165	0.23	0.135	0.155	0.076	0.266	0.102	0.211	0.081	0	0.113	0.182	0.081	0.058	0.191	0.078	0.095	0.082	0.092	0.2	0.093	0.679
TCGA_V1_A9OL	0.094	0.111	0.303	0.148	0.249	0.158	0.161	0.12	0.246	0.076	0.316	0.096	0	0.092	0.158	0.064	0.065	0.157	0.074	0.149	0.106	0.09	0.245	0.097	0.739
TCGA_V1_A9OQ	0.085	0.134	0.323	0.187	0.216	0.155	0.152	0.104	0.23	0.1	0.282	0.076	0	0.129	0.188	0.083	0.118	0.166	0.052	0.137	0.103	0.097	0.192	0.101	0.735
TCGA_V1_A9OT	0.087	0.136	0.282	0.168	0.186	0.161	0.118	0.116	0.224	0.095	0.289	0.092	0	0.095	0.172	0.079	0.093	0.136	0.041	0.115	0.092	0.117	0.24	0.115	0.704
TCGA_V1_A9OX	0.084	0.144	0.287	0.17	0.221	0.158	0.149	0.116	0.222	0.094	0.318	0.071	0	0.1	0.168	0.106	0.108	0.184	0.053	0.141	0.116	0.08	0.223	0.092	0.79
TCGA_V1_A9OY	0.102	0.136	0.273	0.173	0.243	0.148	0.165	0.123	0.244	0.099	0.314	0.083	0	0.098	0.19	0.092	0.058	0.176	0.043	0.131	0.069	0.091	0.238	0.094	0.695
TCGA_V1_A9Z7	0.068	0.2	0.303	0.158	0.232	0.148	0.147	0.122	0.206	0.068	0.316	0.079	0	0.099	0.178	0.095	0.078	0.198	0.11	0.158	0.089	0.055	0.208	0.081	0.787
TCGA_V1_A9Z8	0.097	0.096	0.252	0.189	0.208	0.155	0.149	0.129	0.26	0.108	0.308	0.088	0	0.109	0.192	0.067	0.068	0.168	0.065	0.067	0.12	0.106	0.207	0.1	0.666
TCGA_V1_A9Z9	0.088	0.127	0.298	0.173	0.178	0.158	0.13	0.068	0.241	0.106	0.196	0.083	0	0.123	0.154	0.08	0.09	0.168	0.084	0.157	0.068	0.094	0.202	0.09	0.726
TCGA_V1_A9ZG	0.077	0.122	0.213	0.171	0.211	0.158	0.132	0.094	0.242	0.093	0.163	0.081	0	0.117	0.197	0.114	0.065	0.187	0.056	0.096	0.149	0.08	0.215	0.094	0.755
TCGA_V1_A9ZI	0.075	0.151	0.301	0.149	0.246	0.132	0.148	0.079	0.239	0.036	0.272	0.089	0	0.104	0.178	0.105	0.047	0.148	0.114	0.169	0.089	0.104	0.197	0.094	0.744
TCGA_V1_A9ZK	0.086	0.156	0.291	0.169	0.185	0.152	0.133	0.082	0.259	0.107	0.245	0.09	0	0.097	0.172	0.094	0.054	0.205	0.041	0.149	0.101	0.079	0.207	0.084	0.723
TCGA_V1_A9ZR	0.104	0.073	0.258	0.142	0.239	0.155	0.162	0.119	0.208	0.096	0.344	0.086	0	0.101	0.179	0.083	0.12	0.164	0.083	0.074	0.135	0.094	0.237	0.099	0.769
TCGA_VN_A88I	0.095	0.124	0.295	0.152	0.235	0.147	0.155	0.097	0.244	0.08	0.328	0.068	0	0.085	0.198	0.106	0.141	0.18	0.044	0.126	0.114	0.071	0.245	0.092	0.81
TCGA_VN_A88K	0.124	0.095	0.247	0.14	0.207	0.113	0.124	0.105	0.218	0.114	0.213	0.114	0	0.127	0.191	0.044	0.089	0.106	0.045	0.074	0.09	0.112	0.249	0.081	0.602
TCGA_VN_A88L	0.084	0.172	0.331	0.155	0.158	0.121	0.081	0.079	0.218	0.117	0.13	0.061	0	0.088	0.164	0.107	0.072	0.253	0.063	0.153	0.107	0.076	0.188	0.068	0.781
TCGA_VN_A88M	0.095	0.125	0.254	0.219	0.198	0.127	0.117	0.043	0.275	0.125	0.224	0.122	0	0.006	0.083	0.063	0.049	0.087	0.023	0.116	0.07	0.121	0.21	0.12	0.57
TCGA_VN_A88N	0.094	0.151	0.258	0.178	0.143	0.167	0.101	0.054	0.266	0.121	0.251	0.1	0	0.108	0.153	0.108	0.091	0.168	0.033	0.129	0.102	0.096	0.219	0.102	0.735
TCGA_VN_A88O	0.084	0.141	0.227	0.195	0.173	0.167	0.134	0.09	0.253	0.105	0.26	0.091	0	0.097	0.162	0.11	0.077	0.152	0.052	0.126	0.116	0.104	0.219	0.108	0.742
TCGA_VN_A88P	0.102	0.097	0.223	0.163	0.245	0.155	0.182	0.102	0.23	0.112	0.298	0.083	0	0.118	0.176	0.065	0.163	0.149	0.077	0.113	0.117	0.065	0.23	0.093	0.779
TCGA_VN_A88Q	0.082	0.178	0.21	0.163	0.236	0.131	0.14	0.093	0.195	0.134	0.211	0.098	0	0.114	0.17	0.082	0.058	0.179	0.091	0.12	0.123	0.05	0.205	0.092	0.735
TCGA_VN_A88R	0.015	0.149	0.311	0.195	0.083	0.188	0.081	0.1	0.23	0.128	0.099	0.043	0	0.106	0.143	0.127	0.067	0.148	0.111	0.115	0.055	0.079	0.172	0.087	0.681
TCGA_VN_A943	0.102	0.131	0.112	0.197	0.184	0.123	0.11	0.028	0.244	0.169	0.158	0.129	0	0.006	0.065	0.035	0.027	0.08	0.069	0.07	0.06	0.041	0.157	0.074	0.443
TCGA_VP_A872	0.085	0.144	0.318	0.154	0.26	0.155	0.173	0.131	0.221	0.096	0.303	0.08	0	0.115	0.176	0.076	0.112	0.163	0.062	0.157	0.102	0.076	0.252	0.091	0.784
TCGA_VP_A875	0.089	0.133	0.069	0.189	0.178	0.155	0.121	0.134	0.193	0.158	0.133	0.121	0	0.116	0.158	0.017	0.074	0.076	0.097	0.032	0.088	0	0.221	0.096	0.541
TCGA_VP_A876	0.106	0.149	0.235	0.163	0.176	0.158	0.138	0.105	0.232	0.127	0.229	0.116	0	0.107	0.156	0.078	0.043	0.143	0.065	0.113	0.026	0.083	0.208	0.098	0.598
TCGA_VP_A878	0.083	0.146	0.31	0.164	0.215	0.141	0.142	0.053	0.244	0.105	0.26	0.075	0	0.106	0.157	0.094	0.08	0.266	0.06	0.176	0.156	0.072	0.209	0.08	0.867
TCGA_VP_A879	0.066	0.182	0.199	0.184	0.208	0.121	0.133	0.075	0.175	0.116	0.179	0.08	0	0.115	0.184	0.089	0.107	0.185	0.04	0.112	0.107	0.047	0.196	0.088	0.714
TCGA_VP_A87B	0.078	0.102	0.284	0.176	0.233	0.144	0.177	0.093	0.244	0.118	0.18	0.096	0	0.111	0.161	0.074	0.05	0.179	0.094	0.144	0.102	0.077	0.207	0.091	0.726
TCGA_VP_A87C	0.095	0.119	0.276	0.184	0.273	0.162	0.209	0.115	0.197	0.046	0.378	0.065	0	0.073	0.173	0.091	0.151	0.155	0.034	0.13	0.087	0.076	0.275	0.102	0.793
TCGA_VP_A87D	0.098	0.106	0.242	0.142	0.236	0.158	0.162	0.105	0.238	0.114	0.267	0.103	0	0.095	0.176	0.078	0.118	0.21	0.047	0.136	0.067	0.059	0.223	0.078	0.739
TCGA_VP_A87E	0.091	0.15	0.273	0.176	0.267	0.138	0.196	0.089	0.218	0.073	0.334	0.061	0	0.133	0.171	0.09	0.132	0.162	0.042	0.12	0.176	0.084	0.255	0.08	0.816
TCGA_VP_A87H	0.074	0.164	0.257	0.179	0.242	0.139	0.17	0.094	0.255	0.108	0.231	0.089	0	0.111	0.162	0.083	0.05	0.216	0.06	0.147	0.113	0.073	0.22	0.084	0.751
TCGA_VP_A87J	0.097	0.128	0.213	0.161	0.26	0.122	0.172	0.106	0.23	0.099	0.198	0.103	0	0.117	0.152	0.076	0.076	0.147	0.086	0.076	0.098	0.014	0.218	0.075	0.658
TCGA_VP_A87K	0.097	0.146	0.224	0.183	0.228	0.155	0.156	0.129	0.22	0.113	0.27	0.108	0	0.107	0.178	0.068	0.09	0.078	0.05	0.111	0.054	0.079	0.214	0.109	0.597
TCGA_VP_AA1N	0.091	0.104	0.276	0.162	0.241	0.148	0.173	0.095	0.248	0.111	0.274	0.071	0	0.091	0.175	0.07	0.099	0.185	0.104	0.084	0.083	0.094	0.214	0.091	0.718
TCGA_WW_A8ZI	0.064	0.15	0.262	0.193	0.232	0.141	0.14	0.071	0.22	0.111	0.245	0.1	0	0.161	0.17	0.091	0.06	0.129	0.068	0.113	0.182	0.098	0.217	0.09	0.734
TCGA_X4_A8KQ	0.064	0.13	0.261	0.198	0.152	0.177	0.103	0.095	0.247	0.102	0.211	0.079	0	0.1	0.181	0.096	0.055	0.185	0.078	0.102	0.108	0.096	0.215	0.092	0.72
TCGA_X4_A8KS	0.095	0.157	0.36	0.178	0.103	0.168	0.081	0.116	0.245	0.083	0.315	0.07	0	0.073	0.166	0.089	0.036	0.268	0.045	0.162	0.006	0.108	0.189	0.105	0.695
TCGA_XA_A8JR	0.088	0.094	0.217	0.199	0.254	0.133	0.178	0.088	0.255	0.11	0.218	0.09	0	0.09	0.163	0.082	0.101	0.158	0.076	0.079	0.108	0.068	0.227	0.089	0.712
TCGA_XJ_A83F	0.009	0.144	0.179	0.206	0.147	0.146	0.097	0.124	0.2	0.14	0.173	0.028	0	0.121	0.198	0.095	0.076	0.06	0.107	0.054	0.101	0.049	0.152	0.068	0.55
TCGA_XJ_A83G	0.08	0.154	0.286	0.183	0.171	0.141	0.103	0.081	0.248	0.106	0.132	0.078	0	0.11	0.187	0.086	0.046	0.209	0.069	0.162	0.059	0.104	0.185	0.098	0.706
TCGA_XJ_A83H	0.096	0.141	0.198	0.192	0.247	0.121	0.159	0.094	0.24	0.102	0.244	0.089	0	0.103	0.177	0.088	0.077	0.189	0.059	0.123	0.104	0.072	0.217	0.094	0.734
TCGA_XJ_A9DI	0.102	0.065	0.334	0.15	0.251	0.149	0.169	0.084	0.24	0.088	0.341	0.079	0	0.11	0.186	0.09	0.058	0.218	0.049	0.113	0.121	0.09	0.243	0.104	0.769
TCGA_XJ_A9DK	0.093	0.197	0.223	0.174	0.205	0.146	0.153	0.08	0.249	0.104	0.282	0.08	0	0.087	0.173	0.101	0.074	0.188	0.059	0.12	0.089	0.072	0.237	0.089	0.739
TCGA_XJ_A9DQ	0.092	0.174	0.242	0.203	0.104	0.154	0.089	0.106	0.262	0.115	0.263	0.09	0	0.105	0.18	0.089	0.092	0.187	0.029	0.114	0.074	0.075	0.179	0.105	0.672
TCGA_XJ_A9DX	0.077	0.18	0.282	0.152	0.114	0.179	0.084	0.11	0.217	0.122	0.228	0.078	0	0.097	0.18	0.11	0.079	0.166	0.062	0.151	0.114	0.096	0.157	0.101	0.726
TCGA_XK_AAIR	0.089	0.134	0.345	0.159	0.208	0.156	0.144	0.078	0.239	0.095	0.303	0.082	0	0.098	0.159	0.092	0.071	0.233	0.065	0.163	0.057	0.083	0.216	0.094	0.766
TCGA_XK_AAIV	0.078	0.155	0.363	0.156	0.274	0.154	0.186	0.121	0.235	0.064	0.302	0.057	0	0.092	0.164	0.079	0.116	0.216	0.072	0.181	0.14	0.071	0.254	0.086	0.884
TCGA_XK_AAIW	0.074	0.089	0.238	0.186	0.226	0.169	0.177	0.115	0.264	0.108	0.352	0.092	0	0.138	0.174	0.088	0.056	0.128	0.045	0.128	0.096	0.128	0.18	0.128	0.656
TCGA_XK_AAJA	0.063	0.126	0.201	0.19	0.251	0.147	0.182	0.093	0.236	0.118	0.24	0.084	0	0.089	0.166	0.086	0.044	0.177	0.066	0.112	0.12	0.1	0.225	0.095	0.715
TCGA_XK_AAJP	0.104	0.096	0.259	0.16	0.182	0.17	0.135	0.117	0.247	0.126	0.266	0.114	0	0.108	0.14	0.059	0.039	0.152	0.08	0.105	0.083	0.103	0.186	0.107	0.627
TCGA_XK_AAJR	0.085	0.145	0.196	0.143	0.105	0.15	0.069	0.078	0.108	0.13	0.176	0.086	0	0.12	0.165	0.095	0.107	0.193	0.064	0.082	0.118	0.075	0.162	0.069	0.688
TCGA_XK_AAJT	0.09	0.138	0.259	0.18	0.227	0.152	0.155	0.113	0.221	0.088	0.329	0.074	0	0.097	0.184	0.104	0.034	0.189	0.07	0.112	0.079	0.081	0.216	0.087	0.689
TCGA_XK_AAJU	0.093	0.147	0.277	0.174	0.213	0.145	0.14	0.119	0.25	0.092	0.319	0.085	0	0.104	0.161	0.088	0.051	0.175	0.047	0.124	0.094	0.087	0.222	0.102	0.697
TCGA_XQ_A8TA	0	0.128	0.182	0.082	0.159	0	0.073	0.056	0.078	0.08	0	0	0	0.109	0.072	0.074	0.108	0.104	0.119	0.032	0.135	0.012	0	0	0.441
TCGA_XQ_A8TB	0.097	0.146	0.222	0.156	0.258	0.134	0.173	0.082	0.23	0.118	0.233	0.1	0	0.108	0.187	0.077	0.054	0.144	0.083	0.112	0.114	0.066	0.221	0.085	0.688
TCGA_Y6_A8TL	0.103	0.149	0.299	0.202	0.221	0.141	0.15	0.102	0.25	0.111	0.276	0.106	0	0.11	0.177	0.023	0.077	0.154	0.021	0.107	0.087	0.032	0.225	0.097	0.611
TCGA_Y6_A9XI	0.088	0.097	0.202	0.169	0.197	0.144	0.137	0.096	0.237	0.127	0.246	0.107	0	0.104	0.167	0.076	0.067	0.163	0.079	0.08	0.099	0.084	0.211	0.102	0.678
TCGA_YJ_A8SW	0.07	0.107	0.279	0.158	0.199	0.143	0.143	0.119	0.238	0.134	0.208	0.094	0	0.093	0.154	0.085	0.084	0.2	0.078	0.17	0.085	0.05	0.186	0.086	0.753
TCGA_YL_A8HJ	0.102	0.134	0.272	0.162	0.256	0.146	0.175	0.124	0.207	0.105	0.327	0.072	0	0.087	0.179	0.093	0.128	0.143	0.113	0.11	0.082	0.068	0.236	0.092	0.77
TCGA_YL_A8HK	0.096	0.144	0.33	0.151	0.248	0.143	0.175	0.11	0.24	0.098	0.284	0.078	0	0.107	0.174	0.109	0.042	0.186	0.063	0.174	0.091	0.066	0.249	0.08	0.768
TCGA_YL_A8HL	0.09	0.158	0.121	0.188	0.194	0.117	0.106	0.117	0.145	0.136	0.07	0.102	0	0.113	0.18	0.118	0.08	0.088	0.111	0.121	0.081	0.053	0.17	0.079	0.655
TCGA_YL_A8HM	0.092	0.113	0.276	0.162	0.183	0.166	0.145	0.157	0.234	0.066	0.356	0.094	0	0.106	0.16	0.075	0.031	0.18	0.083	0.123	0.051	0.128	0.21	0.119	0.673
TCGA_YL_A8HO	0.082	0.187	0.3	0.153	0.243	0.143	0.166	0.097	0.222	0.085	0.337	0.052	0	0.087	0.174	0.095	0.101	0.209	0.072	0.143	0.109	0.073	0.235	0.091	0.815
TCGA_YL_A8S8	0.087	0.099	0.325	0.157	0.253	0.13	0.182	0.123	0.226	0.103	0.236	0.088	0	0.093	0.171	0.042	0.084	0.22	0.076	0.099	0.146	0.043	0.214	0.081	0.743
TCGA_YL_A8S9	0.102	0.042	0.036	0.171	0.157	0.13	0.089	0.048	0.099	0.176	0.04	0.09	0	0.019	0.019	0.042	0.116	0.121	0.149	0	0.132	0	0.126	0.047	0.566
TCGA_YL_A8SA	0.087	0.085	0.272	0.178	0.239	0.16	0.158	0.127	0.237	0.124	0.221	0.112	0	0.093	0.156	0.03	0.026	0.196	0.063	0.128	0.045	0.079	0.224	0.054	0.591
TCGA_YL_A8SB	0.103	0.153	0.254	0.172	0.221	0.156	0.147	0.076	0.246	0.094	0.292	0.087	0	0.099	0.189	0.089	0.069	0.16	0.073	0.116	0.099	0.074	0.238	0.088	0.72
TCGA_YL_A8SC	0.095	0.135	0.241	0.175	0.26	0.161	0.18	0.137	0.244	0.096	0.305	0.099	0	0.09	0.173	0.071	0.038	0.13	0.08	0.119	0.103	0.093	0.218	0.104	0.668
TCGA_YL_A8SF	0.093	0.09	0.227	0.158	0.227	0.159	0.156	0.133	0.225	0.118	0.294	0.105	0	0.111	0.193	0.056	0.074	0.129	0.105	0.068	0.069	0.073	0.218	0.095	0.628
TCGA_YL_A8SH	0.093	0.163	0.253	0.17	0.223	0.15	0.159	0.063	0.232	0.103	0.264	0.093	0	0.099	0.174	0.094	0.079	0.147	0.068	0.116	0.125	0.079	0.209	0.083	0.711
TCGA_YL_A8SI	0.079	0.186	0.203	0.185	0.224	0.136	0.146	0.1	0.229	0.098	0.246	0.072	0	0.105	0.177	0.093	0.159	0.143	0.07	0.135	0.185	0.054	0.218	0.081	0.838
TCGA_YL_A8SJ	0.094	0.229	0.239	0.173	0.14	0.151	0.095	0.024	0.222	0.095	0.205	0.084	0	0.066	0.145	0.079	0.095	0.137	0.083	0.085	0.128	0.043	0.182	0.07	0.664
TCGA_YL_A8SK	0.086	0.254	0.287	0.164	0.243	0.159	0.156	0.062	0.24	0.094	0.288	0.067	0	0.076	0.152	0.109	0.045	0.178	0.015	0.129	0.109	0.082	0.226	0.087	0.693
TCGA_YL_A8SL	0.095	0.094	0.146	0.169	0.185	0.155	0.137	0.161	0.241	0.13	0.219	0.099	0	0.126	0.169	0.048	0.046	0.101	0.096	0.073	0.082	0.082	0.182	0.099	0.561
TCGA_YL_A8SO	0.075	0.133	0.306	0.153	0.212	0.14	0.16	0.101	0.258	0.101	0.162	0.069	0	0.095	0.185	0.094	0.083	0.178	0.092	0.177	0.146	0.069	0.2	0.087	0.817
TCGA_YL_A8SP	0.121	0.157	0.11	0.163	0.101	0.13	0.054	0.093	0	0.158	0.129	0.114	0	0.079	0.148	0.058	0.088	0.095	0.081	0.079	0.118	0	0.166	0.065	0.579
TCGA_YL_A8SQ	0.086	0.169	0.254	0.17	0.243	0.144	0.167	0.114	0.217	0.086	0.313	0.07	0	0.11	0.168	0.097	0.104	0.193	0.048	0.117	0.079	0.064	0.229	0.088	0.738
TCGA_YL_A8SR	0.074	0.13	0.296	0.179	0.21	0.097	0.113	0.075	0.237	0.13	0.179	0.087	0	0.13	0.173	0.059	0.078	0.146	0.044	0.106	0.15	0.098	0.214	0.085	0.68
TCGA_YL_A9WH	0.073	0.099	0.18	0.16	0.233	0.148	0.154	0.177	0.198	0.108	0.242	0.102	0	0.121	0.175	0.09	0.095	0.174	0.088	0.109	0.091	0.077	0.216	0.078	0.726
TCGA_YL_A9WI	0.08	0.053	0.21	0.165	0.207	0.152	0.176	0.165	0.246	0.115	0.228	0.112	0	0.116	0.178	0.067	0.044	0.177	0.086	0.112	0.08	0.071	0.202	0.098	0.67
TCGA_YL_A9WJ	0.092	0.133	0.314	0.144	0.251	0.15	0.174	0.127	0.236	0.088	0.315	0.078	0	0.088	0.166	0.104	0.065	0.228	0.064	0.152	0.091	0.069	0.232	0.08	0.785
TCGA_YL_A9WK	0.088	0.125	0.342	0.148	0.254	0.153	0.163	0.092	0.227	0.086	0.308	0.063	0	0.107	0.169	0.087	0.15	0.261	0.029	0.164	0.163	0.05	0.224	0.079	0.893
TCGA_YL_A9WL	0.101	0.095	0.18	0.165	0.191	0.155	0.135	0.168	0.203	0.132	0.145	0.111	0	0.113	0.176	0.052	0.078	0.177	0.082	0.133	0.085	0.034	0.204	0.079	0.689
TCGA_YL_A9WX	0.104	0.106	0.258	0.175	0.26	0.148	0.175	0.1	0.255	0.098	0.327	0.075	0	0.105	0.172	0.054	0.121	0.173	0.052	0.079	0.129	0.075	0.253	0.088	0.733
TCGA_YL_A9WY	0.101	0.085	0.27	0.167	0.259	0.158	0.182	0.112	0.251	0.06	0.333	0.072	0	0.109	0.18	0.068	0.071	0.185	0.093	0.086	0.108	0.097	0.254	0.095	0.742
TCGA_ZG_A8QW	0.088	0.125	0.344	0.173	0.255	0.146	0.167	0.13	0.226	0.084	0.329	0.07	0	0.106	0.173	0.081	0.029	0.226	0.069	0.137	0.1	0.078	0.214	0.092	0.732
TCGA_ZG_A8QX	0.093	0.138	0.258	0.186	0.234	0.153	0.162	0.115	0.224	0.111	0.284	0.088	0	0.1	0.157	0.084	0.115	0.144	0.066	0.121	0.013	0.079	0.217	0.096	0.661
TCGA_ZG_A8QY	0.082	0.187	0.289	0.164	0.226	0.152	0.132	0.084	0.209	0.091	0.213	0.088	0	0.104	0.184	0.11	0.099	0.186	0.042	0.149	0.075	0.041	0.209	0.067	0.724
TCGA_ZG_A8QZ	0.095	0.121	0.259	0.152	0.253	0.146	0.183	0.121	0.229	0.092	0.347	0.083	0	0.106	0.175	0.09	0.068	0.184	0.064	0.103	0.088	0.084	0.23	0.095	0.712
TCGA_ZG_A9KY	0.062	0.146	0.288	0.171	0.25	0.154	0.194	0.165	0.222	0.096	0.318	0.082	0	0.107	0.16	0.035	0.123	0.12	0.042	0.14	0.147	0.094	0.232	0.111	0.734
TCGA_ZG_A9L0	0.082	0.133	0.279	0.148	0.234	0.16	0.171	0.117	0.235	0.099	0.336	0.075	0	0.083	0.174	0.084	0.073	0.173	0.102	0.081	0.139	0.081	0.238	0.095	0.761
TCGA_ZG_A9L1	0.073	0.158	0.11	0.172	0.206	0.12	0.09	0.125	0.153	0.11	0.091	0.096	0	0.106	0.157	0.029	0.098	0.092	0.077	0.066	0.115	0.012	0.171	0.053	0.542
TCGA_ZG_A9L2	0.105	0.092	0.261	0.182	0.259	0.156	0.186	0.172	0.225	0.075	0.362	0.08	0	0.116	0.177	0.092	0.138	0.138	0.02	0.108	0.036	0.08	0.248	0.097	0.679
TCGA_ZG_A9L4	0.094	0.075	0.278	0.152	0.256	0.155	0.174	0.105	0.243	0.098	0.282	0.094	0	0.104	0.177	0.075	0.029	0.184	0.059	0.073	0.122	0.094	0.225	0.093	0.665
TCGA_ZG_A9L5	0.103	0.121	0.209	0.175	0.249	0.153	0.171	0.135	0.215	0	0.241	0.11	0	0.113	0.176	0.039	0.069	0.112	0.084	0.071	0.103	0.078	0.219	0.1	0.614
TCGA_ZG_A9L6	0.089	0.191	0.244	0.181	0.223	0.147	0.158	0.103	0.228	0.094	0.309	0.068	0	0.101	0.155	0.085	0.068	0.168	0.105	0.096	0.102	0.078	0.221	0.094	0.726
TCGA_ZG_A9L9	0.096	0.118	0.254	0.171	0.178	0.182	0.134	0.187	0.243	0.082	0.329	0.081	0	0.098	0.188	0.103	0.045	0.134	0.076	0.101	0.054	0.1	0.229	0.102	0.652
TCGA_ZG_A9LB	0.079	0.164	0.348	0.163	0.251	0.144	0.173	0.105	0.245	0.062	0.294	0.067	0	0.067	0.176	0.085	0.062	0.202	0.065	0.162	0.063	0.103	0.222	0.103	0.744
TCGA_ZG_A9LM	0.076	0.148	0.216	0.173	0.23	0.16	0.157	0.143	0.256	0.101	0.294	0.09	0	0.099	0.165	0.082	0.053	0.154	0.093	0.093	0.059	0.099	0.226	0.104	0.667
TCGA_ZG_A9LN	0.09	0.104	0.354	0.163	0.264	0.154	0.195	0.117	0.23	0.056	0.366	0.059	0	0.08	0.163	0.084	0.142	0.221	0.039	0.155	0.119	0.082	0.248	0.1	0.856
TCGA_ZG_A9LS	0.105	0.087	0.28	0.16	0.262	0.154	0.19	0.139	0.251	0.092	0.365	0.077	0	0.1	0.183	0.054	0.14	0.099	0.067	0.103	0.11	0.084	0.257	0.105	0.722
TCGA_ZG_A9LU	0.074	0.133	0.319	0.16	0.237	0.155	0.157	0.147	0.2	0.086	0.32	0.071	0	0.135	0.176	0.1	0.052	0.23	0.052	0.159	0.083	0.084	0.225	0.093	0.768
TCGA_ZG_A9LY	0.098	0.126	0.317	0.147	0.226	0.141	0.16	0.098	0.23	0.094	0.307	0.079	0	0.092	0.167	0.074	0.047	0.241	0.073	0.134	0.087	0.061	0.213	0.081	0.733
TCGA_ZG_A9LZ	0.072	0.162	0.255	0.173	0.247	0.157	0.159	0.148	0.263	0.1	0.314	0.093	0	0.087	0.166	0.071	0.024	0.161	0.071	0.111	0.066	0.108	0.219	0.098	0.634
TCGA_ZG_A9M4	0.106	0.079	0.289	0.164	0.25	0.155	0.194	0.117	0.276	0.045	0.368	0.089	0	0.077	0.17	0.072	0.094	0.182	0.029	0.072	0.093	0.101	0.252	0.105	0.696
TCGA_ZG_A9MC	0.094	0.132	0.273	0.15	0.261	0.152	0.192	0.128	0.226	0.051	0.375	0.067	0	0.08	0.178	0.107	0.104	0.174	0.066	0.121	0.091	0.076	0.264	0.095	0.788
TCGA_ZG_A9N3	0.124	0.045	0.282	0.152	0.261	0.175	0.195	0.156	0.24	0.08	0.312	0.087	0	0.097	0.144	0.038	0.179	0.128	0.023	0.054	0.1	0.086	0.251	0.092	0.668
TCGA_ZG_A9ND	0.104	0.076	0.252	0.181	0.112	0.159	0.096	0.117	0.156	0.121	0.213	0.105	0	0.108	0.163	0.051	0.032	0.197	0.061	0.127	0.057	0.13	0.152	0.121	0.617
TCGA_ZG_A9NI	0.074	0.162	0.199	0.149	0.249	0.114	0.154	0.115	0.208	0.079	0.232	0.09	0	0.104	0.197	0.056	0.092	0.135	0.095	0.064	0.099	0.063	0.208	0.064	0.628

## Sheet: CIBERSORT
Table S6.4 Immune cell fractions based on CIBERSORT algorithm
sample	B cells naive	B cells memory	Plasma cells	T cells CD8	T cells CD4 naive	T cells CD4 memory resting	T cells CD4 memory activated	T cells follicular helper	T cells regulatory (Tregs)	T cells gamma delta	NK cells resting	NK cells activated	Monocytes	Macrophages M0	Macrophages M1	Macrophages M2	Dendritic cells resting	Dendritic cells activated	Mast cells resting	Mast cells activated	Eosinophils	Neutrophils
TCGA_2A_A8VL	0.146491	0	0.380338	0.0860337	0	0.0928876	0	0.0891412	0.00022723	0	0	0.0447621	0.00886335	0	0.0396921	0.078871	0	0	0.0326928	0	0	0
TCGA_2A_A8VO	0.02555	0	0.18247	0.0324578	0	0.207423	0	0.085196	0.0170796	0	0	0.0454349	0.0553348	0.148858	0.0253743	0.0793152	0	0	0.0955059	0	0	0
TCGA_2A_A8VT	0	0	0	0.0630014	0	0.193152	0	0.127068	0.0350669	0	0	0.0434879	0.0233268	0.111995	0.107844	0.186532	0	0	0.108526	0	0	0
TCGA_2A_A8VV	0.139684	0	0.0710796	0.109574	0	0.283698	0	0.0388487	0	0	0.0167475	0	0.0172597	0	0.0556475	0.151265	0	0	0.116196	0	0	0
TCGA_2A_A8VX	0.203961	0	0.0470583	0.14326	0	0.0664845	0	0.163143	0	0	0	0.0708672	0.0132303	0	0.019419	0.237809	0	0	0.0152867	0.0194817	0	0
TCGA_2A_A8W1	0.112536	0	0	0.0459161	0	0.212895	0	0.140866	0	0	0	0.0157129	0.0423432	0.0247442	0.0608174	0.221687	0	0.0314429	0.0678892	0.00120291	0	0.0219478
TCGA_2A_A8W3	0.0233548	0	0.05744	0.0187154	0	0.275346	0	0.0896101	0.008307	0	0.0317674	0.025064	0.0385187	0.0361963	0.0285612	0.188617	0	0	0.178502	0	0	0
TCGA_2A_AAYF	0.0437671	0	0.260133	0	0	0.0651677	0	0.115356	0	0	0	0.0544619	0.0501752	0.139091	0.0264853	0.0966492	0	0	0.148713	0	0	0
TCGA_2A_AAYO	0.17116	0	0.0819255	0.0760755	0	0.075848	0	0.114978	0.0446942	0	0.00776789	0.0182414	0.0159852	0.072741	0.0528105	0.0992907	0	0	0.168482	0	0	0
TCGA_2A_AAYU	0.149135	0	0.0220921	0.110639	0	0.156176	0	0.0470158	0	0	0	0.0200206	0.00556153	0.0988569	0.0325801	0.172076	0	0	0.185846	0	0	0
TCGA_4L_AA1F	0.0962228	0	0	0.0209507	0	0.148853	0	0.0108969	0	0	0.0283805	0	0	0.446734	0.0733223	0.152118	0	0	0.0225222	0	0	0
TCGA_CH_5737	0.0393634	0	0.380977	0	0	0.0794587	0	0.0834651	0	0	0	0.0463251	0	0.166268	0.0269318	0.101888	0	0.0178802	0.057443	0	0	0
TCGA_CH_5738	0.0702142	0	0.0404744	0	0	0.228657	0	0.0883832	0	0	0.0195222	0.0166568	0.0636234	0.145522	0.0113261	0.244481	0	0.0115304	0	0.0436964	0	0.0159136
TCGA_CH_5739	0.0766249	0	0.200079	0	0	0.237065	0	0.0708642	0	0	0.00204658	0.025868	0.0460308	0	0.105622	0.178238	0	0	0.0560489	0	0.00151257	0
TCGA_CH_5740	0.150729	0	0.250382	0.0433612	0	0.153786	0	0.111054	0	0	0	0.0087235	0.0121789	0	0.0889906	0.123056	0	0	0.057739	0	0	0
TCGA_CH_5741	0.0853296	0	0.0289764	0.077353	0	0.176973	0	0.0885063	0	0	0	0.0140801	0.0090769	0	0.0247495	0.215888	0	0.0246576	0.25441	0	0	0
TCGA_CH_5744	0.102773	0	0.142563	0.0528411	0	0.184899	0	0.10443	0	0	0	0.0166791	0.0149618	0.0530063	0.0665789	0.156977	0.0235199	0	0.0575994	0.0231715	0	0
TCGA_CH_5746	0	0	0.324233	0.000299929	0	0.167597	0	0.145378	0	0	0	0.0849368	0.0272181	0.131485	0.00165375	0.0121102	0	0.00449919	0.100258	0	0.000330539	0
TCGA_CH_5748	0.0842465	0	0.306291	0	0	0.115078	0	0.0872471	0.00253364	0	0	0.0631068	0.0263936	0.0848966	0.0616161	0.0642764	0	0	0.104314	0	0	0
TCGA_CH_5750	0.255957	0	0.0125952	0.0696464	0	0.18396	0.00160131	0.133579	0	0.0158525	0.0158468	0	0	0.123061	0.0824168	0.0950695	0	0	0	0.0104125	0	0
TCGA_CH_5751	0.289241	0	0.0194017	0.0740692	0	0.165501	0	0.129244	0.0106503	0.0304798	0.0118505	0	0.0112692	0.0528363	0.0842434	0.117637	0	0	0.00357638	0	0	0
TCGA_CH_5752	0.0693103	0	0.098623	0	0	0.301112	0	0.0652355	0	0	0	0.0331742	0.0550082	0	0.039131	0.333464	0	0	0	0	0.00494119	0
TCGA_CH_5753	0.142619	0	0	0.0253745	0	0.253217	0	0.133859	0.0165312	0.0032091	0	0.0163997	0.0182797	0.0863705	0.0902745	0.164135	0	0.0136047	0.0196608	0.0164652	0	0
TCGA_CH_5754	0.0919388	0	0.141041	0.0704677	0	0.197855	0.00724793	0.11222	0	0	0.0288677	0	0.00843479	0.0736776	0.123706	0.0841354	0	0.0300881	0.0303192	0	0	0
TCGA_CH_5761	0.00238326	0	0	0	0	0.371027	0	0.0294581	0.0647642	0	0.0400219	0.0068815	0	0.323197	0.023502	0.0545496	0.000334439	0	0.0688544	0	0.0150269	0
TCGA_CH_5762	0.141249	0	0.0658189	0.0539941	0	0.259999	0	0.0712905	0	0	0.026885	0	0.0214657	0.0405394	0.0844057	0.117983	0	0.0165119	0.0756426	0.0242161	0	0
TCGA_CH_5764	0.118921	0	0.213279	0.0855707	0	0.260639	0	0.0482626	0	0	0	0.00214726	0.00906107	0.0233588	0.0667195	0.11027	0.00352443	0.00995349	0.0382801	0.00891088	0	0.00110203
TCGA_CH_5765	0.00443725	0	0.11759	0	0	0.284859	0	0.120766	0	0	0	0.0380533	0.0392483	0.19093	0.0133541	0.0900825	0	0.00171266	0.0989674	0	0	0
TCGA_CH_5766	0.119686	0	0.15158	0	0	0.287572	0	0.124189	0	0	0	0.020643	0.00776543	0.0379354	0.0911976	0.131434	0	0	0.0279962	0	0	0
TCGA_CH_5767	0.0337591	0	0.330393	0.00386332	0	0.197877	0	0.0855245	0.00933772	0	0	0.0445094	0.0118972	0.0313824	0.00302539	0.156138	0	0.0250482	0.057744	0.00950082	0	0
TCGA_CH_5768	0.016584	0	0.492784	0.0362081	0.0435146	0.076007	0	0	0	0	0	0.0582129	0.0116923	0.0715532	0.00535848	0	0	0.00328463	0.1848	0	0	0
TCGA_CH_5769	0.129448	0	0.0520635	0.0551557	0	0.206548	0	0.0815615	0	0	0	0.0219778	0.0198838	0.0388386	0.0941594	0.17525	0.0205545	0.0111379	0.0934212	0	0	0
TCGA_CH_5772	0.0629765	0	0.245155	0.00568257	0	0.165555	0	0.0874016	0	0	0	0.0718163	0.0222415	0.00608935	0.0628056	0.107948	0	0	0.162328	0	0	0
TCGA_CH_5788	0.102052	0	0.343089	0	0	0.13392	0	0.0424814	0.00965149	0	0	0.0104269	0.003033	0.15458	0.0410122	0.107107	0	0	0.0526478	0	0	0
TCGA_CH_5789	0	0	0.312752	0.00769028	0	0.156216	0	0.0690083	0	0	0	0.0650416	0.110163	0.0152148	0.00619706	0.157296	0	0.0136333	0.0867879	0	0	0
TCGA_CH_5790	0.132109	0	0.107853	0.06133	0	0.138134	0	0.0676652	0	0	0.00636177	0.00207229	0.0749879	0.174395	0.0388722	0.14305	0	0	0.0531695	0	0	0
TCGA_CH_5791	0.074861	0	0	0	0	0.220808	0	0.0322234	0.0230612	0	0.00316602	0.0148269	0.109312	0.0408814	0.0799021	0.200035	0	0.0300855	0.170838	0	0	0
TCGA_CH_5792	0.0809622	0	0.137776	0.0683087	0	0.220591	0	0.0317668	0.0168511	0	0.040281	0	0.0397959	0.0713471	0.0761639	0.162473	0.000335262	0	0.0533474	0	0	0
TCGA_CH_5794	0.0339424	0	0.015438	0	0	0.23446	0	0.120497	0.0230764	0	0	0.0627176	0.0412723	0.219024	0.0668386	0.10094	0	0	0.0817938	0	0	0
TCGA_EJ_5494	0.0900205	0	0.0319908	0.0845937	0	0.246897	0	0.0425856	0.00796471	0	0	0.0192985	0.0241214	0.0439454	0.0532612	0.213491	0	0	0.14183	0	0	0
TCGA_EJ_5495	0.0997452	0	0.162374	0.0265954	0	0.138285	0	0.0895426	0.00146813	0	0	0.0173781	0.0122063	0.123773	0.101349	0.11865	0	0	0.108633	0	0	0
TCGA_EJ_5496	0.0152586	0	0.324319	0.0343655	0	0.160841	0	0.0493045	0	0	0	0.0688074	0.0303634	0.115307	0.040581	0.0330827	0	0.00216526	0.125604	0	0	0
TCGA_EJ_5497	0.0221491	0	0.235802	0	0	0.327205	0	0.0192432	0	0	0.0366541	0	0.0346087	0.117553	0.0120274	0.0644471	0	0	0.13031	0	0	0
TCGA_EJ_5498	0.0844014	0	0.310366	0.0795371	0	0.206662	0	0.0133041	0	0	0	0.0237751	0.0260424	0.0237131	0.0392261	0.109	0	0	0.0839729	0	0	0
TCGA_EJ_5499	0.082593	0	0.081496	0.0546378	0	0.216314	0	0.0657289	0.00943823	0	0	0.00680258	0.00618181	0	0.0927405	0.205448	0.00283532	0.0332379	0.142546	0	0	0
TCGA_EJ_5501	0.00538389	0	0.279966	0.00353399	0	0.244393	0	0.110945	0.0328105	0	0	0.0448215	0.0155653	0.051029	0.054587	0.0864716	0	0	0.0704928	0	0	0
TCGA_EJ_5502	0.0968881	0	0.2314	0.053467	0	0.222142	0	0.0153759	0.0181188	0	0.0161267	0.0015366	0.0892117	0.0382071	0.0444551	0.12064	0	0.0064936	0.0459374	0	0	0
TCGA_EJ_5503	0.0668095	0	0.340685	0.00852861	0	0.153674	0	0.0483314	0	0	0	0.0530275	0.0215391	0.124507	0.0172524	0.0638122	0	0	0.101834	0	0	0
TCGA_EJ_5504	0.105614	0	0.244452	0.0410424	0	0.129869	0	0.0134146	0.0022469	0	0	0.0200173	0.0188074	0.00064591	0.0611204	0.246607	0	0	0.116164	0	0	0
TCGA_EJ_5505	0.102894	0	0.223534	0.105135	0	0.139442	0	0.0173064	0	0	0	0.0374062	0.00169065	0	0.015727	0.159882	0	0	0.196982	0	0	0
TCGA_EJ_5507	0.141166	0	0.103145	0.0166188	0	0.256204	0.0154144	0.0483413	0	0	0.0124236	0	0.00887005	0.0454637	0.142278	0.102528	0.0371921	0.0122787	0.0580776	0	0	0
TCGA_EJ_5508	0.158556	0	0.14043	0.0462136	0	0.214034	0	0.0356019	0	0	0	0.00258409	0.0100743	0.0873216	0.0612173	0.168426	0.0082374	0	0.0673046	0	0	0
TCGA_EJ_5509	0.00442387	0.0145062	0.0556857	0.0597443	0	0.217837	0	0.0361846	0.0755215	0	0	0.0385425	0	0.347608	0.0100826	0.0590197	0.00317266	0	0.0650623	0	0.0126095	0
TCGA_EJ_5510	0.070645	0	0.154178	0.0633244	0	0.238775	0	0.0785362	0.00189964	0	0	0.0153387	0.0286815	0	0.0589803	0.0998594	0.0164312	0.0124097	0.160941	0	0	0
TCGA_EJ_5511	0.106878	0	0.280929	0.0249233	0	0.104531	0	0.0541197	0	0	0	0.0285416	0.0297178	0.0283119	0.0387925	0.127497	0.00556692	0	0.170191	0	0	0
TCGA_EJ_5512	0.0411187	0	0.340787	0.0249597	0	0.200605	0	0.0680635	0.00287169	0	0	0.0699939	0.0275741	0.0885987	0.0477275	0	0	0.014121	0.0735785	0	0	0
TCGA_EJ_5514	0.0214998	0	0.0922334	0	0	0.295756	0	0.0464342	0	0	0	0.0274267	0.0103221	0.0700618	0.0633199	0.258182	0	0.00738985	0.107375	0	0	0
TCGA_EJ_5516	0.151623	0	0.313702	0.0162025	0	0.144647	0	0.0220013	0	0	0	0.0134491	0	0	0.104691	0.128655	0.00802607	0	0.0928673	0	0	0.00413747
TCGA_EJ_5517	0.150926	0	0.16624	0.0143782	0	0.287555	0	0.0806389	0	0	0	0.0207897	0.0124501	0.0480992	0.0405984	0.0818205	0	0.000134888	0.0963699	0	0	0
TCGA_EJ_5518	0.12377	0	0.0538154	0.0131105	0	0.265408	0	0.0285125	0	0	0	0.0120311	0.0245112	0.0188273	0.0619942	0.296048	0	0	0.101972	0	0	0
TCGA_EJ_5519	0.0132833	0	0.0298406	0	0	0.235377	0	0.105258	0.012924	0	5.4781e-05	0.0374331	0.0521413	0.210686	0.0231833	0.181703	0	0.0223638	0.0757521	0	0	0
TCGA_EJ_5521	0.0967009	0	0.19038	0.0575482	0	0.158011	0	0.0573093	0	0	0	0.027687	0.00588778	0.0619971	0.0593841	0.19579	0.00045065	0.00203677	0.0868176	0	0	0
TCGA_EJ_5522	0.0461358	0	0.283588	0.0224315	0	0.201924	0	0.0508508	0	0	0	0.0413168	0.0291992	0.0233433	0.0723581	0.100362	0	0	0.12849	0	0	0
TCGA_EJ_5524	0.0843545	0	0.0323495	0.0425949	0	0.369332	0	0.0318215	0	0	0	0	0.0149542	0	0.0611413	0.225378	0	0.0258123	0.112262	0	0	0
TCGA_EJ_5525	0.199587	0	0.0101801	0	0	0.225885	0	0.0381473	0.0137438	0	0	0.0181819	0	0.100861	0.0373449	0.265494	0.0335051	0	0.0570703	0	0	0
TCGA_EJ_5526	0.0342962	0	0.302569	0	0	0.215439	0	0.0146811	0	0	0	0.0222585	0.00627121	0.10322	0.0230027	0.149646	0	0.0120396	0.116577	0	0	0
TCGA_EJ_5527	0.139803	0	0.198185	0.0355235	0	0.242867	0	0.0314448	0	0	0	0	0.0142933	0.00426868	0.0406658	0.155039	0.0238018	0.0229576	0.0911503	0	0	0
TCGA_EJ_5530	0.0338633	0	0.34141	0.0166905	0	0.134784	0	0.0961364	0	0	0	0.0643045	0.0344004	0.0627686	0.0210275	0.0403704	0.00943945	0	0.144805	0	0	0
TCGA_EJ_5531	0.0801829	0	0.122479	0.0602396	0	0.0915338	0	0.0525441	0.0125312	0	0.0391348	0	0.0367776	0.252411	0.0172044	0.149729	0	0.00106423	0.0841681	0	0	0
TCGA_EJ_5532	0.10961	0	0.0360837	0.00230148	0	0.296404	0	0.072969	0	0	0	0.0314372	0.0322183	0.0350562	0.0799151	0.160705	0	0.00806044	0.13524	0	0	0
TCGA_EJ_5542	0.0465217	0	0.265143	0.0144157	0	0.258628	0	0.0253182	0	0	0	0.0448034	0.0279532	0.00947828	0.0453135	0.133748	0.0183451	0	0.110333	0	0	0
TCGA_EJ_7115	0.151997	0	0.0557268	0.0732648	0	0.22606	0	0.013181	0.00658877	0	0.00855579	0.00405276	0.0174763	0	0.0112958	0.248071	0	0.0142545	0.169476	0	0	0
TCGA_EJ_7123	0.0512041	0	0.329676	0	0	0.106275	0	0.0954165	0	0	0	0.054444	0.0181256	0.124427	0.0244459	0.0903777	0	0.000402395	0.105206	0	0	0
TCGA_EJ_7125	0.0715406	0	0.225255	0.0780091	0	0.146671	0	0.0995166	0	0	0	0.0234007	0.0153475	0	0.0592443	0.133308	0.0274127	0	0.120294	0	0	0
TCGA_EJ_7218	0.0812999	0	0.198506	0.0265716	0	0.0943546	0	0.1186	0.00188717	0	0	0.0669062	0.0280393	0.0943345	0.0645171	0.0704932	0	0	0.154491	0	0	0
TCGA_EJ_7312	0.0755569	0	0	0.150791	0	0.124965	0	0.0443729	0.0156955	0	0.00722199	0.0313317	0.0221177	0.00371152	0.00954771	0.331296	0	0	0.183392	0	0	0
TCGA_EJ_7314	0	0	0.38486	0.136693	0	0.0947274	0	0.0623401	0	0	0	0.0698134	0.031159	0.0442182	0.0468802	0.0404933	0	0.00500352	0.0838127	0	0	0
TCGA_EJ_7315	0.140648	0.090375	0	0.0617589	0	0.271409	0	0.080083	0.0734411	0	0.0377384	0	0.0166551	0.0525563	0.0573302	0.0856879	0	0	0.0323172	0	0	0
TCGA_EJ_7317	0.0121071	0	0.369739	0	0	0.233373	0	0.04717	0	0	0	0.0497839	0.0401574	0	0.00688319	0.09532	0	0.0113007	0.134167	0	0	0
TCGA_EJ_7318	0.0265765	0	0.213633	0.112111	0	0.12351	0	0.0323938	0.0355512	0	0	0.0215864	0.0427409	0	0.113583	0.176007	0	0	0.102306	0	0	0
TCGA_EJ_7321	0.167486	0	0.068017	0.087258	0	0.208393	0.00513079	0.133483	0	0.000247037	0	0	0	0.0391245	0.126364	0.104013	0	0.00911357	0.0513707	0	0	0
TCGA_EJ_7325	0.0380077	0	0.0753018	0.102859	0	0.191937	0	0.0355028	0.0187036	0	0	0.0438327	0.0136716	0.174071	0.00294037	0.217802	0	0	0.0853699	0	0	0
TCGA_EJ_7327	0.115041	0	0.286641	0.0328444	0	0.179597	0	0.00034916	0.0183523	0	0.00249311	0.00762366	0.0377284	0.00240113	0.0717767	0.152558	0	0	0.0925947	0	0	0
TCGA_EJ_7328	0.0274384	0	0.219386	0	0	0.349978	0	0.0480688	0	0	0	0.0424016	0.0456377	0.000115836	0.0813514	0.0827538	0	0	0.102868	0	0	0
TCGA_EJ_7330	0.085937	0	0.124876	0.0963053	0	0.187643	0	0.0255988	0	0	0	0.0091751	0.0644173	0.00710539	0.0249192	0.189259	0.0210781	0.0024191	0.154705	0	0	0.0065619
TCGA_EJ_7331	0.0828167	0	0.289519	0.0147	0	0.194084	0	0.0575134	0	0	0	0.0486024	0.0420052	0.00761776	0.0303294	0.122486	0	0.00121426	0.109111	0	0	0
TCGA_EJ_7781	0.0978082	0	0.145966	0.0802285	0	0.197625	0	0.0879031	0	0	0	0.0248254	0.012874	0.0169722	0.027553	0.180936	0.011815	0	0.115494	0	0	0
TCGA_EJ_7782	0.119579	0	0.160001	0.0273984	0	0.268653	0	0.0917547	0	0	0.0161898	0	0.00140592	0.0267646	0.101881	0.101976	0	0.0100575	0.0743402	0	0	0
TCGA_EJ_7783	0.0226923	0	0.0656344	0	0	0.219361	0	0.108378	0	0	0	0.0357404	0.0914684	0.0173411	0.00795078	0.1095	0	0	0.321934	0	0	0
TCGA_EJ_7784	0.139557	0	0.115389	0.0631412	0	0.250611	0	0.062974	0	0	0.0124664	0	0.0211571	0.0193788	0.0872237	0.114817	0	0.0229765	0.0903091	0	0	0
TCGA_EJ_7785	0.121167	0	0.209013	0.0500393	0	0.137147	0	0.0741547	0	0	0	0.0147996	0.0419363	0	0.0327278	0.133059	0	0.000349908	0.185607	0	0	0
TCGA_EJ_7786	0.149651	0	0.25969	0.0180234	0	0.211677	0	0.0496972	0	0	0	0.0136154	0.0194685	0.0278454	0.0390799	0.0827671	0	0	0.128484	0	0	0
TCGA_EJ_7788	0.0886504	0	0.0362252	0.0505253	0	0.247864	0	0.0238175	0	0	0	0	0.0230212	0	0.0585756	0.247747	0.019096	0	0.204477	0	0	0
TCGA_EJ_7789	0.00600258	0.00455413	0	0.0510326	0	0.324932	0	0.030909	0.0803938	0	0.0172795	0.00202981	0.0735474	0.0635848	0.0202307	0.0833014	0	0	0.242203	0	0	0
TCGA_EJ_7792	0.0507997	0	0.271329	0	0	0.265221	0	0.0519044	0	0	0.0217029	0.0269255	0.0350792	0.00630115	0.0321042	0.115113	0	0.00576533	0.117755	0	0	0
TCGA_EJ_7793	0.007881	0	0.295309	0.064652	0	0.211901	0	0.0135266	0	0	0.00936676	0.0274617	0.0220165	0.125024	0.035921	0.0887803	0	0	0.0981597	0	0	0
TCGA_EJ_7794	0.0507021	0	0.126866	0.0475842	0	0.20109	0	0.0291623	0.0134544	0	0.0342334	0	0.0900412	0.0483058	0.0390933	0.164489	0	0	0.15113	0	0	0.00384895
TCGA_EJ_7797	0.0473712	0	0.25033	0.0303085	0	0.138857	0	0.0448813	0.0082119	0	0	0.040352	0.041986	0.0830172	0.0982533	0.0515534	0	0	0.164879	0	0	0
TCGA_EJ_8468	0.112416	0	0.0413764	0.0528245	0	0.300664	0	0.0231467	0	0	0.00103159	0.00846994	0.0240696	0	0.0298494	0.257399	0	0.00405658	0.134206	0.00163775	0	0.00885132
TCGA_EJ_8469	0.00453324	0.0106623	0.0100611	0	0	0.234389	0	0.0915922	0.0265944	0	0.0130872	0.0239267	0.0514981	0.21167	0.0417345	0.068649	0.0174597	0	0.194142	0	0	0
TCGA_EJ_8470	0.102106	0	0.0989362	0.0468333	0	0.208966	0	0.115284	0.000880079	0	0	0.0128768	0	0.126681	0.129923	0.128742	0	0	0.0287711	0	0	0
TCGA_EJ_8472	0.0342439	0	0	0	0	0.231273	0	0.1636	0	0	0	0.0699572	0.0308739	0.12652	0	0.231351	0	0.0248265	0.0873545	0	0	0
TCGA_EJ_8474	0.109483	0	0.0339452	0.054804	0	0.180912	0	0.0473182	0.0120298	0	0	0.0137069	0	0.128916	0.0406193	0.26912	0	0	0.109145	0	0	0
TCGA_EJ_A46B	0	0	0.404471	0.0344606	0	0.15997	0	0.0322221	0	0	0	0.0699748	0.0255983	0.0832317	0.0158749	0.0333742	0	0	0.140822	0	0	0
TCGA_EJ_A46D	0.107243	0	0.345504	0.101617	0	0.0908206	0	0.0827636	0	0	0	0.023703	0.0186711	0	0.00645098	0.125526	0.0128929	0.00125827	0.0835491	0	0	0
TCGA_EJ_A46F	0.127927	0	0.0283682	0.0708413	0	0.101247	0	0.135755	0	0	0	0.0704869	0.0164415	0.0853114	0.0473914	0.180682	0	0	0.135548	0	0	0
TCGA_EJ_A46G	0.163932	0	0.248361	0.0289009	0	0.141134	0	0.0891116	0.0127764	0	0	0.0232138	0.0133398	0	0.113411	0.119706	0	0	0.0461142	0	0	0
TCGA_EJ_A46H	0.059667	0	0.271124	0.0857264	0	0.248449	0	0.0236585	0	0	0.051844	0	0.0173449	0	0.00103223	0.0987321	0	0.0365216	0.0361445	0.0697557	0	0
TCGA_EJ_A65B	0.0861727	0	0.22849	0.0299528	0	0.0551918	0	0.0314903	0	0	0	0.0377949	0.00243363	0.246391	0	0.195876	0	0.00968245	0.0765246	0	0	0
TCGA_EJ_A65D	0.117138	0	0.445541	0.0274108	0	0.0359739	0	0.115294	0	0	0	0.0506989	0.0103896	0.055069	0.0210213	0.0825178	0	0	0.0389458	0	0	0
TCGA_EJ_A65E	0.0231625	0	0.126405	0.0163846	0	0.292775	0	0.142269	0	0	0	0.0627654	0.0199369	0.0340114	0.0463407	0.148017	0	0	0.0879327	0	0	0
TCGA_EJ_A65F	0.100159	0	0	0.0752124	0	0.235601	0	0.0684931	0	0	0	0.0417378	0.0169505	0.0446447	0.0411239	0.174301	0.0036669	0	0.196918	0.00119185	0	0
TCGA_EJ_A65G	0.0176757	0	0.299168	0.0536902	0	0.0965682	0	0.142831	0	0	0	0.0591111	0.0330614	0.0398818	0.00494145	0.0824793	0	0.00569205	0.164899	0	0	0
TCGA_EJ_A65J	0.131194	0	0.199832	0.00398773	0	0.149846	0	0.0834156	0	0	0	0.00819796	0.00916804	0	0.0548295	0.275814	0	0.0141491	0.0695655	0	0	0
TCGA_EJ_A65M	0.0339854	0	0.101574	0.0833958	0	0.18688	0	0.0591545	0.00319839	0	0.012023	0.0140837	0.0175241	0.0503288	0.0315012	0.260434	0	0	0.145918	0	0	0
TCGA_EJ_A6RA	0.0920076	0	0.254279	0.106169	0	0.138692	0	0.0712244	0.016099	0	0.00634012	0.00778199	0.0135024	0	0.0449303	0.160355	0	0	0.0886189	0	0	0
TCGA_EJ_A6RC	0.127443	0.0327569	0.156272	0.0649592	0	0.134407	0	0.132905	0.00199697	0	0.0136124	0.00417267	0.0362507	0.0478718	0.0225324	0.10218	0	0	0.12264	0	0	0
TCGA_EJ_A7NF	0.0883729	0	0.239076	0.0570463	0	0.108271	0	0.117349	0	0	0.00484641	0.0260459	0.00647422	0.191404	0.0537355	0.0687553	0	0	0.038623	0	0	0
TCGA_EJ_A7NG	0.122228	0	0.194403	0.0640101	0	0.152548	0	0.126665	0	0	0	0.0423128	0.0183362	0.0530807	0.0104201	0.104385	0	0.0086167	0.102994	0	0	0
TCGA_EJ_A7NH	0.0848156	0	0.307363	0.117072	0	0.121443	0	0.0555492	0	0	0.0153625	0.0145063	0.0174596	0	0.0245108	0.102945	0	0.00142584	0.137547	0	0	0
TCGA_EJ_A7NJ	0.0635685	0	0.235682	0.130092	0	0.127659	0	0.160091	0.00524893	0	0.00976824	0.00936827	0.0144131	0.0452719	0.084554	0.0809395	0	0.00453443	0.0288089	0	0	0
TCGA_EJ_A7NK	0.104713	0	0.266516	0.0874047	0	0.0555837	0	0.143166	0.0175314	0	0.00409758	0.0382915	0.0133435	0	0.0416201	0.169484	0	0.0118913	0.0463584	0	0	0
TCGA_EJ_A7NM	0.0678803	0.0595841	0	0.114565	0	0.239301	0	0.111826	0.0657181	0	0.0193063	0.0165463	0.0307118	0.0448399	0.0712694	0.106714	0	0	0.0517368	0	0	0
TCGA_EJ_A8FN	0.110392	0	0.0541544	0.065773	0	0.205253	0	0.0824557	0	0	0	0.0227142	0.0214033	0.169063	0.0405461	0.123931	0	0	0.104314	0	0	0
TCGA_EJ_A8FO	0.135386	0	0	0.0861908	0	0.17218	0	0.0665095	0	0	0	0.0160905	0.011305	0	0.0355026	0.220333	0.0224931	0.021266	0.212743	0	0	0
TCGA_EJ_A8FP	0.00699921	0	0.350707	0.032774	0	0.149981	0	0.104081	0.00168067	0	0	0.0699919	0.0238214	0.0248859	0.0203031	0.0996216	0	0.0118624	0.10329	0	0	0
TCGA_EJ_A8FS	0.100507	0	0.0492276	0.0900409	0	0.14852	0	0.0668709	0	0	0	0.0286997	0.0124695	0.149815	0.0391506	0.175517	0	0	0.139182	0	0	0
TCGA_EJ_A8FU	0.00705823	0	0.259504	0	0	0.183074	0	0.0534407	0	0	0	0.0596565	0.0487883	0.0188569	0.0536782	0.0969164	0.0222434	0	0.196784	0	0	0
TCGA_EJ_AB20	0.0819853	0	0.0596542	0.160939	0	0.17817	0	0.131143	0.00328264	0	0	0.117103	0.00961602	0	0.0100721	0.147584	0	0.0134753	0.0691333	0.0178422	0	0
TCGA_EJ_AB27	0.112961	0	0.182442	0.0661539	0	0.238588	0	0.144511	0.018817	0	0	0.0203983	0.00396547	0.0553342	0.0504667	0.0245055	0	0.0118821	0.0699757	0	0	0
TCGA_FC_7708	0.0924904	0	0.252572	0.065339	0	0.266806	0	0.00418796	0	0	0.0178965	0	0.0148609	0.0114928	0.0786818	0.0902987	0.00284383	0	0.10253	0	0	0
TCGA_FC_7961	0.109788	0	0.0422312	0.0417285	0	0.257041	0	0.0161248	0	0	0.01394	0.00793122	0.00777725	0.00293827	0.0249267	0.259339	0.00784678	0.00886303	0.199525	0	0	0
TCGA_FC_A4JI	0.0787367	0	0.0751501	0.179707	0	0.117666	0	0.0960321	0.0317757	0	0.0574568	0.0323585	0.015586	0.063787	0.0471215	0.113241	0	0.0610601	0.0294841	0	0	0.000837282
TCGA_FC_A5OB	0.0946369	0	0	0.00824663	0	0.180686	0	0.0255599	0	0	0	0.0172471	0.00933405	0	0.000808158	0.431959	0	0.0720509	0.159471	0	0	0
TCGA_FC_A66V	0.0449538	0	0.199167	0.159413	0	0.0396051	0	0.0604629	0	0	0.0152761	0.0238998	0.0128662	0.049688	0.0240126	0.325721	0	0.00195884	0.0429754	0	0	0
TCGA_FC_A6HD	0.0286143	0.00489751	0.144445	0.168919	0	0.0695698	0	0.15635	0.00300207	0	0.00477725	0.00279829	0.0277833	0.0316211	0.0135119	0.16159	0	0	0.182121	0	0	0
TCGA_FC_A8O0	0.128615	0	0	0.0580994	0	0.0366675	0	0.15583	0	0	0	0.0779228	0.0227243	0.00652931	0.0222499	0.124996	0	0.00478895	0.361576	0	0	0
TCGA_G9_6329	0.100578	0	0.0241349	0.149086	0	0.191986	0	0.109776	0.00979243	0	0	0.0309638	0.00785022	0	0.100702	0.152839	0.00689491	0	0.115397	0	0	0
TCGA_G9_6332	0.110249	0	0.0391539	0.142919	0	0.151636	0	0.0483972	0	0	0	0.0262879	0	0.144354	0.0443839	0.104829	0.0228828	0	0.164907	0	0	0
TCGA_G9_6333	0.195414	0	0.14516	0.127919	0	0.135431	0	0	0.0383599	0	0	0.0255119	0.0127011	0	0.0204088	0.209198	0	0.00876777	0.0811294	0	0	0
TCGA_G9_6338	0.0684904	0	0.0941112	0.140756	0	0.167124	0	0.109418	0.011707	0	0	0.0126102	0.0478665	0.0830998	0.026308	0.10326	0	0.0215711	0.113678	0	0	0
TCGA_G9_6339	0.0734651	0	0.219448	0.146475	0	0.150224	0	0.087949	0.0228319	0	0.0359621	0.0289875	0.0179625	0	0.0895065	0.0853349	0	0.00245179	0.0394017	0	0	0
TCGA_G9_6342	0.116055	0	0.323448	0.0510121	0	0.150009	0	0.0620699	0.00689127	0	0.0124947	0.0155442	0.00773838	0.10097	0.0455539	0.0631551	0.0113295	0	0.0337292	0	0	0
TCGA_G9_6343	0.0914562	0	0.318202	0.113473	0	0.128181	0	0.00759276	0.0111834	0	0	0.0152234	0.0112571	0.02827	0.0179037	0.18111	0	0	0.0761483	0	0	0
TCGA_G9_6347	0.113357	0	0.10243	0.124126	0	0.175819	0	0.119873	0.0367879	0	0	0.0524159	0.0129454	0.021529	0.00862655	0.163241	0	0.0123193	0.0565295	0	0	0
TCGA_G9_6348	0.108643	0	0.232186	0.0839736	0	0.248643	0.00305947	0.0253433	0	0	0.0171335	0.00173431	0.00754849	0.00169744	0.0439887	0.161654	0.00137758	0	0.0630168	0	0	0
TCGA_G9_6351	0.125829	0	0.449052	0.0807269	0	0.15946	0	0.0254188	0	0	0.0135646	0.00702757	0.0172365	0	0.0084467	0.0844918	0	0.00800555	0.0207394	0	0	0
TCGA_G9_6353	0	0	0.399047	0.127873	0	0.119544	0	0.040735	0	0	0	0.0679459	0.0233479	0.0365748	0.0150231	0.0321788	0	0	0.137731	0	0	0
TCGA_G9_6354	0.117902	0	0.257251	0.0569975	0	0.131563	0	0.0973286	0	0	0	0.0300558	0	0.115859	0.0693367	0.0830141	0	0.00116804	0.0395236	0	0	0
TCGA_G9_6356	0.0595588	0	0.350421	0.234213	0	0.0157694	0	0.0550826	0.0416965	0	0.0618723	0.0124408	0.0304518	0	0.082187	0.0285784	0	0.0214576	0	0.00627026	0	0
TCGA_G9_6361	0	0	0.047035	0.0605765	0	0.297618	0	0.0535093	0.0139949	0	0	0.0117512	0.00239929	0.126257	0.0664539	0.139427	0	0	0.180977	0	0	0
TCGA_G9_6362	0.0979889	0	0.0394513	0.108636	0	0.31601	0	0.00148361	0	0	0.0289147	0	0.0214115	0	0.138362	0.221028	0.00663714	0	0.0200769	0	0	0
TCGA_G9_6363	0.128144	0	0.0815165	0.00553287	0	0.268998	0	0.102527	0.00889402	0	0	0.0275492	0.000795779	0.0523187	0.120116	0.0844897	0	0	0.119119	0	0	0
TCGA_G9_6364	0.019977	0	0.169931	0	0	0.237381	0	0.0304444	0.0058666	0	0	0.0260414	0.0119142	0.240028	0.061531	0.0785429	0	0	0.118343	0	0	0
TCGA_G9_6365	0.0376042	0	0.15771	0.261233	0	0.223586	0	0.0522091	0.02486	0	0.023681	0.0252566	0.0318089	0	0	0.114186	0	0.0131681	0	0.0346963	0	0
TCGA_G9_6366	0.0373338	0	0.376055	0.0214967	0	0.149949	0	0.0913649	0	0	0	0.0451249	0.00575999	0.085219	0.0787498	0	0	0.00893952	0.100007	0	0	0
TCGA_G9_6367	0.00970291	0	0.358843	0.0747249	0	0.174263	0	0.0748083	0	0	0	0.0644617	0.0269784	0.0464408	0.0269853	0.0263279	0	0.00531288	0.111151	0	0	0
TCGA_G9_6369	0.0386184	0	0.0905868	0.0925599	0	0.194565	0	0.0946105	0.0060802	0	0	0.0603298	0.0254439	0	0.0494114	0.255199	0	0	0.0925948	0	0	0
TCGA_G9_6370	0.0657416	0	0.379559	0.0290624	0	0.166153	0	0.0386227	0	0	0	0.0334086	0.014319	0.0302101	0.037143	0.112773	0	0	0.0930086	0	0	0
TCGA_G9_6371	0.1224	0	0.308092	0.100358	0	0.151412	0	0.0136548	0.0297	0	0.00926674	0.000167149	0.0107096	0.0461067	0.0617779	0.0785578	0	0.009687	0.0581105	0	0	0
TCGA_G9_6373	0.0980748	0	0.0501261	0.106589	0	0.25404	0	0.113102	0.0294527	0	0	0.0104211	0.0168479	0	0.0873743	0.181391	0	0.0154561	0.0371248	0	0	0
TCGA_G9_6377	0.130052	0	0.011377	0.132703	0	0.277477	0.00712707	0.038051	0.0192141	0	0.0246433	0	0	0.0979246	0.0888868	0.110185	0	0.0129461	0.0494124	0	0	0
TCGA_G9_6378	0.106943	0	0.248187	0.0366237	0	0.183905	0	0.0668312	0	0	0	0.0111208	0.00713401	0	0.0422263	0.142294	0	0.0135554	0.141179	0	0	0
TCGA_G9_6379	0.013816	0.0197543	0.0604091	0.155453	0	0.18768	0	0.117145	0.0535141	0	0	0.0474068	0.0202952	0.0284268	0.0317356	0.216901	0	0.00931167	0.0381513	0	0	0
TCGA_G9_6384	0.138497	0	0.206618	0.0844901	0	0.183213	0	0.0248366	0.0452073	0	0.00450234	0.0110648	0.0121198	0	0.0839485	0.11022	0.0129369	0	0.0823463	0	0	0
TCGA_G9_6385	0.0162354	0	0.275511	0	0	0.142409	0	0.161535	0	0	0	0.0807782	0.0390674	0.078731	0.0234629	0.0427554	0	0.0167356	0.122778	0	0	0
TCGA_G9_6494	0.0125438	0	0.416719	0.0280773	0	0.130452	0	0.0930706	0	0	0	0.077113	0.02573	0.00896429	0.00909496	0.0725726	0	0.010302	0.115361	0	0	0
TCGA_G9_6496	0.17515	0	0.402356	0.110804	0	0.0726117	0	0.0202345	0	0	0	0.0260063	0.0124606	0	0.0152509	0.0872716	0	0.00693234	0.0709221	0	0	0
TCGA_G9_6498	0.177595	0	0.0372716	0.160664	0	0.239123	0	0.0941043	0.0469102	0	0.0242752	0	0	0.0209632	0.00815917	0.106549	0	0.0483227	0.0338498	0.00221263	0	0
TCGA_G9_6499	0.286895	0	0.102419	0.118783	0	0.118584	0	0.0975201	0.00141813	0	0.00526616	0.00487468	0.0101965	0.0351467	0.0166085	0.140036	0	0.00238603	0.0598666	0	0	0
TCGA_G9_7509	0.0452631	0	0.388888	0.0331128	0	0.18863	0	0.0813135	0	0	0	0.0502153	0.0203665	0.0267177	0.0169164	0.00755016	0.010421	0	0.130606	0	0	0
TCGA_G9_7510	0.127252	0	0.173591	0.0355743	0	0.211597	0	0.021422	0	0	0.0100018	0.0029175	0.00344995	0.155058	0.0562734	0.165067	0	0	0.0251847	0.0126111	0	0
TCGA_G9_7519	0.0451317	0	0.272711	0.0464716	0	0.133669	0	0.0538818	0	0	0	0.0461039	0.0161257	0.0214597	0.0220675	0.211318	0	0	0.131061	0	0	0
TCGA_G9_7521	0.082634	0	0.0208277	0.122876	0	0.303026	0.0248263	0.0577769	0.0357086	0	0	0.00153462	0.0155527	0	0.116822	0.132665	0	0.00776075	0.077989	0	0	0
TCGA_G9_7522	0.049861	0	0.317743	0	0	0.158255	0	0.0655788	0	0.00733649	0	0.0272202	0.00918481	0.135593	0.0801521	0.0643255	0	0	0.0847503	0	0	0
TCGA_G9_7523	0.0892319	0	0.0599962	0.109393	0	0.17853	0	0.0557068	0.0169075	0	0	0.0104603	0.00631934	0	0.0115693	0.267188	0	0.0550578	0.13964	0	0	0
TCGA_G9_7525	0.1216	0	0.0919153	0.0407411	0	0.191889	0	0	0.0225071	0	0.00100726	0.0022817	0.00634674	0.0330832	0.0188995	0.322371	0.0121814	0	0.135176	0	0	0
TCGA_G9_A9S0	0.0675509	0	0.00940376	0.134449	0	0.145807	0	0.0882539	0.103809	0	0	0.0504046	0.035625	0.0513528	0.0925961	0.150404	0	0	0.0703434	0	0	0
TCGA_G9_A9S7	0	0.0265297	0.0646401	0.0581787	0	0.215804	0	0.194844	0.0132159	0	0.0232499	0.0294341	0.0268799	0.0861502	0.110649	0.0546086	0.00485677	0	0.0909593	0	0	0
TCGA_H9_7775	0.111037	0	0.0324997	0.04629	0	0.17313	0	0.043449	0	0	0	0.0205631	0.0194295	0.126799	0.0234868	0.209509	0	0.00658703	0.18722	0	0	0
TCGA_H9_A6BX	0.0200842	0	0.175587	0	0	0.176091	0	0.0825607	0.000191652	0	0	0.0347956	0.00788102	0.25941	0.0404849	0.09172	0	0	0.111193	0	0	0
TCGA_H9_A6BY	0.0807618	0	0.38811	0.091266	0	0.084956	0	0.0441117	0	0	0	0.0673624	0.0125271	0	0.00490299	0.117392	0	0.00380499	0.104806	0	0	0
TCGA_HC_7075	0.137311	0	0.186922	0.039015	0	0.14415	0	0.107486	0.0112058	0	0.0138794	0	0.00731665	0.13268	0.0579827	0.0817647	0	0.0196374	0.0606504	0	0	0
TCGA_HC_7077	0	0	0.308324	0.0166576	0	0.136983	0	0.0899192	0.000106385	0	0	0.0544884	0	0.195031	0.0654303	0.0300808	0	0	0.102978	0	0	0
TCGA_HC_7078	0.0843127	0	0.249891	0.0516617	0	0.0994622	0	0.0894062	0	0	0.000822887	0.0161393	0	0.0542887	0.0305107	0.22136	0	0	0.102145	0	0	0
TCGA_HC_7079	0.035134	0.140642	0.0209725	0.0407484	0	0.171057	0.0126869	0.112047	0.0254269	0	0.0548922	0	0	0.201089	0.0733753	0.110435	0	0.000841616	0	0.000652747	0	0
TCGA_HC_7080	0.0347336	0	0.199098	0.0392197	0	0.0872046	0	0.0672785	0	0	0	0.0514389	0.025412	0.0137607	0.0407164	0.135471	0	0	0.305667	0	0	0
TCGA_HC_7081	0.0568868	0	0.0157141	0.0366901	0	0.226986	0.00437366	0	0	0	0.0200031	0.00837461	0.0313536	0.0557497	0.0265871	0.360982	0.028471	0	0.127829	0	0	0
TCGA_HC_7209	0.176214	0	0.195304	0.0836683	0	0.0759949	0	0.0387357	0	0	0	0.0241224	0.0153041	0.0180781	0.0845128	0.117726	0.0222033	0.0313096	0.116827	0	0	0
TCGA_HC_7210	0.0790874	0	0.199298	0.0459929	0	0.269723	0	0.0543233	0	0	0	0.0475639	0.0504099	0.0071658	0.040787	0.156837	0	0	0	0.0488121	0	0
TCGA_HC_7211	0.112407	0	0.159641	0.00199811	0	0.121035	0	0.0119584	0.00632981	0	0.0249927	0	0.126445	0.0709335	0.0187061	0.135389	0	0.0410292	0.0994541	0.0578507	0	0.0118303
TCGA_HC_7212	0.0879339	0	0.0638802	0.02008	0	0.270631	0	0.0231927	0	0	0.0187154	0.00386115	0.0391373	0	0.0714844	0.265895	0.00456825	0.00601746	0.124603	0	0	0
TCGA_HC_7213	0.0990866	0	0.127717	0.0099185	0	0.241564	0	0.0650516	0.00318027	0	0.0111628	0.0105211	0.0297218	0.00194903	0.0392798	0.23066	0.00464678	0.03745	0.0855897	0	0	0.00250099
TCGA_HC_7230	0.118042	0	0.0619278	0.062118	0	0.183896	0	0	0.0104486	0	0.0075922	0.0102458	0	0.114013	0.0952624	0.201756	0	0	0.134698	0	0	0
TCGA_HC_7231	0.0867143	0	0.064139	0.108647	0	0.225443	0.0110429	0.015429	0.00630906	0	0.0174614	0	0.00580983	0.144271	0.117929	0.0910354	0.00172946	0.0307783	0.0732606	0	0	0
TCGA_HC_7232	0.123071	0	0.0150158	0.0658232	0	0.182747	0	0.032928	0.0481746	0	0	0.0448892	0	0.0396447	0.0588202	0.254802	0	0	0.134085	0	0	0
TCGA_HC_7233	0.116397	0	0.196586	0.0684144	0	0.197575	0	0.0424401	0.0192836	0	0.0128933	0.00294414	0.0190722	0.0530183	0.0958657	0.135919	0	0	0.0395909	0	0	0
TCGA_HC_7736	0.0663362	0	0.0476046	0	0	0.366509	0	0.0304265	0	0	0.0328559	0	0.0518194	0.241447	0.0347322	0.0834191	0	0	0.0418936	0.00295676	0	0
TCGA_HC_7737	0.139775	0	0.208644	0.0525911	0	0.242801	0	0.0557976	0.0107577	0	0	0	0.00914151	0.00553658	0.0426517	0.16774	0	0.018614	0.0285997	0.0173498	0	0
TCGA_HC_7738	0.091545	0	0.146639	0.0614088	0	0.144899	0	0.034295	0.0040293	0	0.00407012	0.00577833	0	0.219522	0.0454013	0.163585	0	0	0.0788272	0	0	0
TCGA_HC_7740	0.119113	0	0.50949	0	0	0.0866549	0	0.037965	0.0161859	0	0	0.0712777	0.00818222	0.0174216	0.000418371	0.0464157	0	0	0.0868758	0	0	0
TCGA_HC_7742	0.0346821	0	0.338254	0.0587961	0	0.0918735	0	0.0593817	0.0123685	0	0	0.0575962	0.0311268	0.0744652	0.0158296	0.0787273	0	0	0.146899	0	0	0
TCGA_HC_7744	0.0572096	0	0.344268	0.0163879	0	0.109929	0	0.0677241	0	0	0	0.0294136	0	0.0628039	0.02404	0.153943	0.0244389	0.0156133	0.0942278	0	0	0
TCGA_HC_7745	0.0647012	0	0.504407	0.0413585	0	0.0710746	0	0.046401	0.0218553	0	0.00141136	0.039861	0.0265346	0	0	0.0796499	0	0.00219622	0.100549	0	0	0
TCGA_HC_7747	0.0361619	0	0.265451	0.0478418	0	0.139997	0	0.102649	0.00108057	0	0	0.0269001	0.0318252	0.0137518	0.128377	0.122356	0	0	0.083608	0	0	0
TCGA_HC_7748	0.126245	0	0.254376	0.0443176	0	0.210364	0	0.0236517	0	0	0.0145609	0	0.024461	0.0276883	0.0894872	0.103948	0.00656967	0	0.071706	0	0	0.0026255
TCGA_HC_7749	0.0667757	0	0.0415819	0.0858646	0	0.151861	0	0.0291441	0.0230977	0	0	0.0166238	0	0.0459453	0.0438121	0.297495	0	0	0.197798	0	0	0
TCGA_HC_7750	0.14227	0	0.250108	0.0347714	0	0.123292	0	0.0641638	0.0173216	0	0	0.0324368	0.0161791	0.0349555	0.00978151	0.0992941	0	0.00939845	0.166028	0	0	0
TCGA_HC_7752	0.0653504	0	0.213307	0.0808174	0	0.191248	0	0.0483028	0.0107966	0	0.00880757	0.0171522	0.020232	0	0.0868384	0.143858	0	0	0.113289	0	0	0
TCGA_HC_7817	0.0275052	0	0.113768	0.0592715	0	0.16681	0	0.0728747	0.00273075	0	0.021471	0.013601	0.0159484	0.0378555	0.0282161	0.27632	0.0225803	0.014667	0.12021	0	0	0.00617123
TCGA_HC_7819	0.107415	0	0.340667	0.0347266	0	0.100657	0	0.0737407	0	0	0	0.0242827	0	0.0482795	0.0496473	0.1312	0	0.010999	0.0783851	0	0	0
TCGA_HC_7820	0.0980678	0	0.309651	0.120655	0	0.136572	0	0.08657	0	0	0	0.00765923	0.0131422	0	0.0721217	0.0844531	0	0.00989212	0.0612151	0	0	0
TCGA_HC_7821	0.109988	0	0.0573709	0.0290658	0	0.267985	0	0.0930639	0	0	0.0219102	0	0.0926445	0	0.0670541	0.257421	0	0.00305537	0	0	0	0.000440873
TCGA_HC_8213	0.12356	0	0.347531	0.0589924	0	0.0931084	0	0.0333416	0	0	0	0.0115315	0	0.133992	0.053173	0.116667	0	0	0.0281026	0	0	0
TCGA_HC_8216	0.0839503	0	0.143777	0.0818048	0	0.18476	0.00643506	0.00660798	0.0234482	0	0.0128233	0	0.000642674	0.118128	0.0617434	0.198178	0	0	0.077701	0	0	0
TCGA_HC_8256	0.0281129	0	0.286695	0.0381845	0	0.132843	0	0.0798448	0	0	0	0.0482677	0.0222108	0.0621889	0.110261	0.043452	0	0	0.14794	0	0	0
TCGA_HC_8257	0.060823	0	0.193918	0.189807	0	0.0796935	0	0.0720035	0.0384959	0	0	0.0206293	0.0154513	0	0.0757651	0.164326	0.00278492	3.66162e-05	0.0862663	0	0	0
TCGA_HC_8259	0.108197	0	0.428656	0.0356736	0	0.135875	0	0.0298193	0	0	0.0113463	0.00363853	0	0.0103231	0.062844	0.140016	0	0	0.0336114	0	0	0
TCGA_HC_8260	0.0987767	0	0.329692	0.0778038	0	0.111262	0	0.105547	0	0	0.00921378	0.0312569	0.0141887	0	0.00763964	0.125927	0	0.00695191	0.0817406	0	0	0
TCGA_HC_8261	0.107144	0	0.180854	0.080646	0	0.111315	0	0.0562979	0.0309371	0	0.0334105	0	0.0129417	0.0320927	0.0791343	0.233415	0	0	0.0418117	0	0	0
TCGA_HC_8262	0.113719	0	0.250633	0.105761	0	0.117647	0	0.0599357	0	0	0.0247616	0.0071507	0.0420705	0	0.00330896	0.146147	0	0.0687082	0.0421759	0	0	0.0179807
TCGA_HC_8264	0.0151842	0	0.0113592	0.00942097	0	0.314286	0	0.0308739	0	0	0.0170311	0.00375465	0.0470794	0	0.0263634	0.35262	0	0.0264409	0.145587	0	0	0
TCGA_HC_8265	0.12115	0	0.256708	0.10262	0	0.0858379	0	0.0697621	0.0433847	0	0.00531501	0.00554872	0.0296912	0.0121147	0.0625753	0.125793	0	0.00394047	0.0755589	0	0	0
TCGA_HC_8266	0.022455	0.0250036	0.000535278	0.223433	0	0.25416	0.00638826	0.119592	0.00552685	0	0.0349003	0	0.0119221	0	0.125611	0.136615	0.0200832	0.00178792	0.0119862	0	0	0
TCGA_HC_A48F	0.0604316	0	0.406573	0.0254379	0	0.0555063	0	0.0368989	0	0	0	0.0425495	0.0057676	0.0562985	0.00298423	0.154511	0	0.00260723	0.150435	0	0	0
TCGA_HC_A4ZV	0.123475	0.0264797	0.0492997	0.110828	0	0.151219	0.000280949	0.0946898	0.000343274	0	0	0.00172289	0	0.17447	0.0356648	0.16533	0	0	0.0661957	0	0	0
TCGA_HC_A631	0.054506	0	0	0	0	0.293506	0	0.0579054	0.0251306	0	0	0.0593592	0.0128098	0.0554938	0.105468	0.160746	0	0.00814894	0.166926	0	0	0
TCGA_HC_A632	0.155435	0.121574	0	0.0467207	0	0.229494	0	0.0712011	0.0280535	0	0	0.00751107	0.00861294	0.019077	0.0211469	0.184736	0	0.0188875	0.0875497	0	0	0
TCGA_HC_A6AL	0.0192369	0.0106471	0.0175015	0.0874899	0	0.083443	0	0.082908	0.0580684	0	0	0.0334041	0.0179218	0.181097	0.021718	0.269876	0.0209532	0.00170541	0.0940294	0	0	0
TCGA_HC_A6AN	0.0763743	0	0.134286	0.0693167	0	0.0695093	0	0.0486245	0	0	0	0.0306485	0.0130919	0.255757	0.015608	0.223827	0	0	0.0629566	0	0	0
TCGA_HC_A6AO	0.0105009	0	0.0941683	0	0	0.0850265	0	0.0610823	0.0890573	0	0.0921331	0	0.156808	0.12847	0.0439115	0.0769963	0	0.0114635	0.142657	0	0	0.00772614
TCGA_HC_A6AP	0.00839808	0	0.129526	0.0280881	0	0.0804214	0	0.0700129	0.00418349	0	0.0347808	0.00559372	0.00258885	0.339594	0.0252542	0.204647	0.000713027	0	0.066198	0	0	0
TCGA_HC_A6AQ	0	0	0.237642	0.00675002	0	0.120855	0	0.0778295	0.00561664	0	0	0.072307	0	0.113124	0.0412724	0.0600259	0.0041945	0	0.260383	0	0	0
TCGA_HC_A6HX	0.00270854	0.0223891	0.0825295	0.210659	0	0.0473086	0	0.156458	0.00587805	0	0	0.0163155	0.0673755	0.187548	0.0263697	0.0346391	0.00851039	0	0.119095	0	0.0122163	0
TCGA_HC_A6HY	0.00641965	0	0.235801	0.173845	0	0.0169019	0	0.149657	0	0	0.0218007	0.0497676	0.0441995	0.044133	0.0444867	0.0648897	0	0	0.148099	0	0	0
TCGA_HC_A76W	0.0291459	0	0.0200107	0.0765052	0	0.19445	0	0.0694743	0.00245144	0	0	0.0376842	0.0465437	0.126367	0.0100444	0.250713	0.00126102	0.009456	0.125894	0	0	0
TCGA_HC_A76X	0.0882108	0	0.17799	0.0942598	0	0.084821	0	0.076953	0	0	0	0.0583256	0.0125897	0.151271	0.00191787	0.0996575	0	0.00218834	0.151816	0	0	0
TCGA_HC_A8CY	0.035745	0.0305	0.0181728	0.0872882	0	0.184193	0	0.138946	0.0535231	0	0	0.032854	0.0198403	0.117305	0.107734	0.103592	0	0	0.0703067	0	0	0
TCGA_HC_A8D0	0.107409	0	0.0712228	0.11269	0	0.134805	0	0.0582316	0.0466219	0	0	0.0131442	0.0135894	0.0256566	0.0141889	0.248855	0	0.0146214	0.138964	0	0	0
TCGA_HC_A8D1	0.0619836	0	0.24798	0.0212108	0	0.231218	0	0.135689	0	0	0.00641844	0.0374439	0.0213007	0.00809679	0.103817	0.0605701	0	0	0.0626963	0	0.00157463	0
TCGA_HC_A9TE	0.0629689	0	0.0623115	0.0753363	0	0.317094	0	0.0797577	0.0365984	0	0	0.0220399	0.0185068	0.0282869	0.0400687	0.155295	0	0.0467536	0.0549821	0	0	0
TCGA_HC_A9TH	0.0711864	0	0.096726	0.0481855	0	0.125343	0	0.0907588	0.0433162	0	0.005911	0.00231015	0.00531028	0.0953843	0.116346	0.195782	0	0.0327784	0.0706626	0	0	0
TCGA_HI_7168	0.150156	0	0.0891947	0.0203154	0	0.152299	0	0.0210211	0	0	0	0.0393542	0	0	0.0786458	0.380498	0	0	0.0685162	0	0	0
TCGA_HI_7169	0.0338545	0	0.308462	0.098971	0	0.106202	0	0.146878	0	0	0	0.0463578	0.0128015	0.0500481	0.0265025	0.0167631	0.00105034	0	0.15211	0	0	0
TCGA_HI_7170	0.0925276	0	0.231603	0.0775397	0	0.205407	0	0.0287184	0.00949951	0	0	0.00936285	0.021527	0	0.0407651	0.147388	0	0.0122955	0.123367	0	0	0
TCGA_HI_7171	0.124215	0	0.145193	0.151591	0	0.231314	0.00102327	0.0600166	0	0	0	0	0.00919292	0.0751227	0.0572732	0.082359	0	0.0105885	0.0521105	0	0	0
TCGA_J4_8198	0.180113	0	0.116296	0.0337762	0	0.273914	0	0.0267129	0	0	0.0167839	0.00410437	0.01864	0.0178188	0.054785	0.120013	0	0	0.137043	0	0	0
TCGA_J4_8200	0.184104	0	0.206726	0	0	0.169119	0	0.0113949	0	0	0	0.0137442	0	0.100887	0.0417604	0.189123	0	0	0.0772715	0	0	0.00586974
TCGA_J4_A67K	0.00544362	0.0280516	0.0786074	0.16235	0	0.214618	0	0.152781	0.0166907	0	0	0.0429172	0.0175055	0	0.0643233	0.171829	0.0322708	0	0.0126124	0	0	0
TCGA_J4_A67L	0.0111836	0.00911653	0.0175598	0.148596	0	0.15158	0	0.0545252	0.101266	0	0	0.0687844	0.0313382	0.14087	0.0599807	0.0516087	0.00755597	0	0.146034	0	0	0
TCGA_J4_A67M	0.0112582	0	0.0229594	0.0803405	0	0.267551	0	0.0698315	0.0652984	0	0.0221747	0	0.0767672	0.0849656	0.025178	0.140354	0	0	0.133321	0	0	0
TCGA_J4_A67N	0.0408718	0	0.0818777	0.0793863	0	0.0792297	0	0.048713	0	0	0	0.0172406	0	0.46189	0.0218561	0.133948	0	0	0.034986	0	0	0
TCGA_J4_A67O	0.0820876	0	0.27336	0.102798	0	0.11441	0	0.0887376	0	0	0	0.0544112	0.0350536	0	0.0187586	0.159158	0	0.0180723	0.0531525	0	0	0
TCGA_J4_A67Q	0.0417861	0	0.0637203	0.0914719	0	0.228588	0	0.0738575	0.0288631	0	0	0.0468777	0.0231149	0.0357652	0.0151164	0.216677	0	2.17697e-05	0.13414	0	0	0
TCGA_J4_A67R	0.132104	0	0.068527	0.0725517	0	0.259996	0	0.15804	0.0128194	0	0	0.0425746	0.0173358	0.0279429	0.0181139	0.145328	0	0.00918867	0.0354771	0	0	0
TCGA_J4_A67S	0	0.0150553	0.158506	0.1742	0	0.230592	0	0.146238	0.00386423	0	0.00360458	0.0253181	0.0111865	0.00728216	0.0467633	0.131209	0	0.0136714	0.0303614	0.00214833	0	0
TCGA_J4_A67T	0.0533324	0	0.282035	0.00356606	0	0.185551	0	0.0953088	0	0	0	0.0355003	0.0642985	0.164869	0.0485591	0.0050045	0	0.0385109	0.0234644	0	0	0
TCGA_J4_A6G1	0.229398	0.132132	0.0370833	0.0904749	0	0.110698	0	0.175751	0	0	0.0178669	0	0.00298389	0.0967658	0.0116126	0.076444	0	0.00677109	0.0120179	0	0	0
TCGA_J4_A6M7	0.101011	0	0.0149896	0.0650787	0	0.150701	0	0.121683	0	0	0	0.0513948	0.0110476	0.115235	0.0181424	0.131814	0	0	0.218903	0	0	0
TCGA_J4_A83I	0.0574016	0	0.191613	0	0	0.268335	0	0.0826766	0.0326091	0	0.00535092	0.0348924	0.0213919	0.0467218	0.0989118	0.103565	0	0.0170373	0.0394938	0	0	0
TCGA_J4_A83J	0.0289158	0	0.152612	0.0567176	0	0.26362	0	0.142654	0	0	0.0310698	0.0455496	0.046895	0	0.0082287	0.123662	0	0.0110077	0.0890682	0	0	0
TCGA_J4_A83K	0.104791	0	0.225863	0.0607324	0	0.141499	0	0.0671185	0	0	0	0.0296796	0.00597279	0.0870997	0.0122792	0.110998	0	0.0167588	0.13721	0	0	0
TCGA_J4_A83L	0.148832	0	0.119345	0.00670321	0	0.151441	0	0.0969744	0	0	0	0.0407086	0.0136518	0.0887286	0.0367928	0.0844028	0	0	0.172658	0.0227682	0	0.0169937
TCGA_J4_A83M	0.0925904	0	0	0.136325	0	0.278194	0	0.110779	0	0	0.0305178	0	0.0199558	0.114329	0.0664529	0.0830692	0	0.0112153	0.0565718	0	0	0
TCGA_J4_A83N	0.045782	0	0.162474	0.0338231	0	0.219681	0	0.103057	0.00340486	0	0.00936679	0.036143	0.0340828	0.226267	0.0141064	0.07374	0	0.0103954	0.0276767	0	0	0
TCGA_J4_AATV	0.0375066	0	0.17239	0.104215	0	0.110944	0	0.113162	0.0763699	0	0.0168248	0.0341026	0.111429	0.00896678	0.00305253	0.17857	0	0.0240313	0	0.00843473	0	0
TCGA_J4_AATZ	0.135513	0	0.184257	0.068737	0	0.144785	0	0.0441927	0.0233274	0	0.0192015	0.00288736	0.0078064	0.0596415	0.115684	0.158108	0	0.00548183	0.0303774	0	0	0
TCGA_J4_AAU2	0.0747812	0	0.258439	0.0540626	0	0.151344	0	0.192771	0	0	0	0.0743866	0.0135386	0.0432026	0.0355959	0.044074	0	0	0.0578048	0	0	0
TCGA_J9_A52B	0.0195951	0	0.0892292	0.0931966	0	0.119637	0	0.156474	0.013032	0	0.00317613	0.0240564	0.028502	0.0619605	0.123546	0.169347	0.00367881	0	0.0945698	0	0	0
TCGA_J9_A52C	0.0626131	0	0.0155209	0.105786	0	0.201036	0	0.0410943	0	0	0	0.028785	0	0.108713	0.0471483	0.283275	0.00581599	0	0.0719033	0.0283088	0	0
TCGA_J9_A52E	0.0488685	0	0.093241	0.0439838	0	0.0692988	0	0.100072	0.0772441	0	0	0.0309448	0	0.246375	0.0518672	0.184135	0	0	0.0539689	0	0	0
TCGA_J9_A8CK	0.0780259	0	0.206912	0.0371562	0	0.0846967	0	0.0441524	0.00514663	0	0	0.0333158	0.0058561	0	0.00453109	0.374627	0	0.013643	0.111937	0	0	0
TCGA_J9_A8CL	0.0681718	0	0	0.0799259	0	0.261604	0	0.0391492	0.0242487	0	0.00573507	0.0345966	0.0316597	0	0.0709922	0.284987	7.27828e-05	0	0.0988573	0	0	0
TCGA_J9_A8CM	0.0011517	0.00708977	0.0118563	0.0807033	0	0.216823	0	0.0119386	0.0706745	0	0.00116469	0.0392169	0.0633558	0.235358	0.0154037	0.0621945	0.0062003	0	0.176869	0	0	0
TCGA_J9_A8CN	0.113408	0	0.259076	0.0304624	0	0.158473	0	0.0971708	0	0	0	0.0870155	0.0922444	0.00964511	0.00629911	0.0441697	0	0	0.080392	0.0170189	0	0.0046262
TCGA_J9_A8CP	0.0532421	0	0.2314	0.0302018	0	0.0571411	0	0.0225332	0	0	0	0.0383942	0.00202457	0	0.00330949	0.0374579	0	0.00736464	0.516931	0	0	0
TCGA_KC_A4BL	0.13138	0	0.136673	0	0	0.19413	0	0.104156	0.0184297	0	0.0192291	0.0441557	0.0135921	0.108894	0.0352577	0.0736947	0	0.00645625	0.113951	0	0	0
TCGA_KC_A4BN	0.0493751	0	0.318099	0.122101	0	0.0905036	0	0.132038	0	0	0.0329309	0.0293724	0.0410074	0.0741834	0.0191086	0	0.00469835	0.0142491	0.0723327	0	0	0
TCGA_KC_A4BV	0.0806995	0	0.000654409	0.183362	0	0.236452	0	0.0721891	0.0117571	0	0	0.0159201	0.0169239	0	0.0746356	0.169586	0	0.0482181	0.0896022	0	0	0
TCGA_KC_A7F3	0.0621306	0	0.308061	0.0873105	0	0.156113	0	0.0539237	0	0	0.0251821	0.00928569	0.0198013	0	0.0134265	0.17461	0	0.0138052	0.076351	0	0	0
TCGA_KC_A7F6	0	0.0310263	0.0413226	0.163333	0	0.149389	0	0.14086	0	0	0.0493179	0.00619002	0.045422	0.121696	0.0172252	0.131287	0	0	0.102931	0	0	0
TCGA_KC_A7FA	0.0564482	0	0.0576451	0.108563	0	0.136431	0	0.100258	0	0	0	0.0273291	0	0.0352804	0.119687	0.246497	0	0	0.111861	0	0	0
TCGA_KC_A7FD	0.101655	0	0.191996	0.0740397	0	0.218142	0	0.0421801	0.0441833	0	0	0.00370879	0.0783443	0.0754028	0.0347011	0.0809189	0	0.0277461	0.0185096	0.00847232	0	0
TCGA_KK_A59V	0.07128	0	0	0.230041	0	0.11564	0.0455404	0.191006	0.086107	0	0	0	0.00424698	0.0982599	0.0687163	0.075972	0	0	0.0131912	0	0	0
TCGA_KK_A59X	0.107732	0	0.0501892	0.00586713	0	0.17453	0	0.0572975	0.0278648	0	0.0112964	0.0147625	0.00516441	0.0453452	0.0467338	0.3053	0.00834051	0	0.139568	0	0	0
TCGA_KK_A59Y	0.152686	0	0.226981	0.0425716	0	0.173127	0	0.0796658	0.024459	0	0.0106589	0.00878731	0	0.0947284	0.0497196	0.0730881	0.00748897	0.0109463	0.0450918	0	0	0
TCGA_KK_A59Z	0	0.0175983	0.0105403	0	0	0.248946	0	0.109549	0	0	0	0.0554083	0.0247436	0.144432	0.0151126	0.20191	0.013382	0.00853798	0.119272	0.0305689	0	0
TCGA_KK_A6DY	0.024325	0	0.0296145	0.0577387	0	0.140835	0	0.170898	0.0163214	0	0	0.0565066	0.0433764	0.335969	0.0500897	0	0.00292193	0	0.0546752	0	0.0167279	0
TCGA_KK_A6E0	0.0976713	0	0.404883	0.0296909	0	0.0780151	0	0.0594815	0	0	0	0.0305352	0.00902345	0	0.0479428	0.150852	0	0.0095644	0.08234	0	0	0
TCGA_KK_A6E1	0.134513	0	0.0927706	0.0451306	0	0.24132	0	0.0488285	0	0	0.042102	0.00320781	0.0191745	0	0.115988	0.171584	0.00988871	0.0174103	0.0580813	0	0	0
TCGA_KK_A6E2	0.118715	0	0.00215949	0	0	0.225963	0	0.184569	0	0	0	0.0549186	0.0179937	0.12195	0.111419	0.0317767	0.00206574	0	0.12847	0	0	0
TCGA_KK_A6E3	0.0028462	0	0.198176	0.0927803	0	0.120438	0	0.200089	0	0	0	0.0289455	0.0428544	0.0734395	0.0478677	0.048757	0.00431644	0	0.13949	0	0	0
TCGA_KK_A6E4	0.0525404	0	0.141695	0.103358	0	0.22384	0	0.115833	0	0	0	0.0548924	0.0143672	0.00171969	0.0781039	0.119963	0	0.0198608	0.073827	0	0	0
TCGA_KK_A6E5	0.0319231	0	0.375217	0	0	0.110379	0	0.0951766	0	0	0	0.0465749	0.00990341	0.0339121	0.0837442	0.125332	0	0	0.0878371	0	0	0
TCGA_KK_A6E6	0.122041	0	0.132583	0.0730765	0	0.217716	0	0.0595254	0	0	0	0.00996032	0.00823295	0	0.118889	0.13879	0.00856408	0	0.110621	0	0	0
TCGA_KK_A6E7	0.133832	0	0.068763	0.0422269	0	0.112569	0	0.068939	0	0	0.00352784	0.0232825	0.00320295	0.0587794	0.00511429	0.332284	0	0.015801	0.117971	0.0137068	0	0
TCGA_KK_A6E8	0.0629059	0	0.306695	0.125481	0	0.0252444	0	0.117341	0	0	0.00917787	0.0371962	0.0316696	0	0	0.1999	0	0.0184402	0.0659492	0	0	0
TCGA_KK_A7AP	0.0182393	0	0	0.0936164	0	0.149436	0	0.141381	0.0368462	0	0	0.0324401	0.0240658	0.110851	0.0630923	0.20605	0	0	0.123982	0	0	0
TCGA_KK_A7AQ	0.122468	0	0.137521	0.0556181	0	0.185288	0	0.0722218	0.0518698	0	0.0203237	0.0143866	0.0128594	0	0.0971325	0.16697	0	0	0.0633418	0	0	0
TCGA_KK_A7AU	0	0.000911876	0	0	0	0.175357	0	0.0585447	0.173836	0	0.12008	0	0.0374131	0.0698952	0.0940541	0.0518965	0.00813766	0	0.209875	0	0	0
TCGA_KK_A7AV	0.0973867	0	0.16447	0.100406	0	0.136822	0	0.0939524	0.0509207	0	0.0351544	0	0.0193645	0.036896	0.0763326	0.110849	0	0	0.0774452	0	0	0
TCGA_KK_A7AW	0.0149967	0.0319958	0.129852	0.112204	0	0.134169	0	0.12437	0.0558791	0	0.00423739	0.031117	0.0247907	0.0967955	0.0479071	0.13586	0	0	0.0558255	0	0	0
TCGA_KK_A7AY	0	0	0.129317	0.0399284	0	0.169541	0	0.151899	0.0178795	0	0	0.0848443	0.0253294	0.0711604	0.0514139	0.137837	0.0142535	0	0.106597	0	0	0
TCGA_KK_A7AZ	0.114624	0	0.28627	0.0818005	0	0.0890899	0	0.114176	0.00459207	0	0	0.0275834	0	0	0.020925	0.154751	0	0	0.106187	0	0	0
TCGA_KK_A7B0	0.0115764	0.0216559	0.032516	0.105331	0	0.183331	0	0.106408	0.047139	0	0	0.0350917	0.00340837	0.18119	0.0117235	0.153233	0	0.00372933	0.103666	0	0	0
TCGA_KK_A7B1	0	0	0.0184982	0.0116348	0	0.204265	0	0.10113	0	0	0.014996	0.0376374	0.0665111	0.0404548	0.00900987	0.181208	0.00123131	0.0445038	0.26892	0	0	0
TCGA_KK_A7B2	0.0334148	0	0.0701704	0.113806	0	0.229357	0	0.0269978	0.011482	0	0.0146233	0.0181883	0.00978522	0.0256456	0.0966969	0.251513	0.0216582	0	0.0766621	0	0	0
TCGA_KK_A7B3	0.0297557	0	0	0.117458	0	0.178206	0	0.0876211	0.0137309	0	0.0259208	0	0	0.287643	0.0537128	0.121107	0.0032992	0	0.0815461	0	0	0
TCGA_KK_A7B4	0.104634	0	0.0710548	0.126401	0	0.189866	0	0.119916	0.0265783	0	0.0139246	0.0111881	0.018508	0	0.0779383	0.170638	0.0212663	0	0.0480871	0	0	0
TCGA_KK_A8I4	0.106569	0	0.0066032	0.11576	0	0.20048	0.00731513	0.086372	0.0482567	0	0.0391477	0	0.00996252	0.0153108	0.0689974	0.18844	0	0.00116565	0.10562	0	0	0
TCGA_KK_A8I5	0.144885	0	0.228689	0.0183662	0	0.126882	0	0.0291006	0	0	0.00123848	0.0148765	0	0.175141	0.0291381	0.14251	0	0.000691218	0.0884823	0	0	0
TCGA_KK_A8I6	0.127116	0	0.0411735	0.0417499	0	0.169954	0	0.106387	0	0	0	0.0111582	0.00176711	0.05204	0.108962	0.203819	0	0	0.135874	0	0	0
TCGA_KK_A8I7	0.014472	0	0.272417	0	0	0.0975269	0	0.0948035	0.0128397	0	0.000945829	0.0570141	0.0745064	0	0.0519659	0.202374	0.0156939	0	0.105441	0	0	0
TCGA_KK_A8I8	0.107778	0	0.0487615	0.13521	0	0.205376	0	0.107187	0	0	0.0130357	0	0.0266166	0	0.104374	0.191455	0	0.0100968	0.0501091	0	0	0
TCGA_KK_A8I9	0.00793297	0	0.183824	0.00853025	0	0.173392	0	0.0765619	0.0322572	0	2.31531e-05	0.0448784	0.0579563	0.0348332	0.0429822	0.0911499	0	0.026254	0.219424	0	0	0
TCGA_KK_A8IA	0.0554138	0	0.00334672	0	0	0.217469	0	0.122251	0.0144867	0	0	0.0460189	0.0308364	0.160439	0.146752	0.0778779	0	0.00196689	0.123141	0	0	0
TCGA_KK_A8IB	0.0986339	0	0.0134614	0.129777	0	0.129949	0	0.089458	0.0467218	0	0	0.0415254	0.0506029	0.0421865	0.0280996	0.218691	0.00262993	0.0152225	0.0930422	0	0	0
TCGA_KK_A8IC	0.174212	0	0.242696	0.0450309	0	0.169981	0	0.0398817	0	0	0.0207373	0.00188356	0.0195775	0	0.0400458	0.154392	0.00580777	0.0175652	0.0681886	0	0	0
TCGA_KK_A8ID	0.0843943	0	0.0966375	0.0632522	0	0.205967	0	0.194915	0	0	0	0.0531828	0.0250187	0.0323777	0.0774726	0.11798	0	0.0205851	0.0282172	0	0	0
TCGA_KK_A8IF	0.224428	0	0.173146	0	0	0.104028	0	0.127068	0	0	0	0.0632435	0.00972565	0.0379998	0.0501263	0.154291	0	0	0.0559441	0	0	0
TCGA_KK_A8IG	0.0814954	0	0.228401	0.0562662	0	0.198785	0	0.0287095	0	0	0	0.0171924	0.0123471	0	0.0367905	0.189437	0	0	0.150576	0	0	0
TCGA_KK_A8IH	0.170893	0	0	0.0415907	0	0.260674	0	0.179294	0	0	0.00634139	0	0.0100952	0.0620722	0.101976	0.0843498	0	0.0193093	0.0634044	0	0	0
TCGA_KK_A8II	0.128156	0	0.0486346	0.148046	0	0.0832925	0	0.0883013	0	0	0.0105766	0.0215759	0.00422135	0.272887	0.100185	0.0551484	0	0	0.0389757	0	0	0
TCGA_KK_A8IJ	0.0964266	0	0.114954	0.0342965	0	0.18805	0	0.00511818	0	0	0	0.0142379	0.0277276	0.0344233	0.0108115	0.204353	0	0.0238709	0.20558	0.0401504	0	0
TCGA_KK_A8IK	0.132349	0	0.134433	0	0	0.0616005	0	0.0441003	0	0	0	0.0368429	0.041076	0.0260726	0.00112372	0.165945	0	0.00451908	0.351938	0	0	0
TCGA_KK_A8IL	0.0689053	0	0.174015	0.0848264	0	0.184329	0.0254522	0.0731433	0.0212889	0	0.0419518	0	0.0225888	0	0.0963938	0.156391	0.00250564	0.0206632	0.0275449	0	0	0
TCGA_KK_A8IM	0.0525529	0	0.0608238	0.0244678	0	0.248521	0	0.107559	0.056775	0	0.00666041	0.0390439	0.0367707	0.0292674	0.0705127	0.190327	0	0.00581665	0.0709012	0	0	0
TCGA_M7_A71Y	0.0883548	0	0.0226947	0.178067	0	0.117418	0	0.118515	0	0	0.0287417	0	0.0191245	0.0501694	0.0471178	0.225285	0.00712026	0	0.0973923	0	0	0
TCGA_M7_A71Z	0.101873	0	0.122877	0.0887802	0	0	0	0.175033	0	0	0	0.0915446	0.00877866	0	0.0134616	0.338194	0	0	0.0594586	0	0	0
TCGA_M7_A720	0.165533	0	0.249154	0.102252	0	0.0812718	0	0.0539095	0.00814	0	0.0177029	0.00260897	0.0144804	0.0734065	0.0184353	0.127235	0	0.00637425	0.079497	0	0	0
TCGA_M7_A721	0.098328	0	0.245648	0.0643335	0	0.140667	0	0.0435737	0	0	0.00111921	0.0212833	0.00932999	0.0538398	0.0418198	0.186951	0	0	0.0931067	0	0	0
TCGA_M7_A722	0.00231924	0	0.0726339	0.0840724	0	0.26581	0	0.0289362	0.0698126	0	0	0.0232628	0.0943585	0	0	0.195671	0.00583294	0	0.15729	0	0	0
TCGA_M7_A724	0.0550898	0	0.0150736	0	0	0.0934346	0	0.136567	0.0121765	0	0	0.0577876	0.0798152	0.0384581	0.012389	0.295499	0	0.0199888	0.150313	0.0334078	0	0
TCGA_M7_A725	0.131905	0	0.0668294	0.00559021	0	0.159229	0	0.0734857	0.0104394	0	0.0108712	0.0102594	0.0177446	0.095852	0.0901394	0.241174	0	0.00398394	0.0824974	0	0	0
TCGA_MG_AAMC	0.000495624	0	0.348396	0.1848	0	0	0.00155478	0.0164497	0.0713445	0	0.0751368	0	0.0465096	0.072665	0.0448905	0.0350378	0.0105576	0	0.0921619	0	0	0
TCGA_QU_A6IL	0.00159617	0	0.162045	0.176815	0	0	0	0.0934008	0.0257894	0	0	0.00299987	0	0.289404	0.0353386	0.0823914	0.00878916	0	0.0784156	0	0.0430154	0
TCGA_QU_A6IM	0	0	0.179423	0.314712	0	0.096603	0	0.144521	0.0263751	0	0.0170355	0.0408211	0.0275615	0	0.0324975	0.105358	0	0.0114062	0.0036859	0	0	0
TCGA_QU_A6IN	0.0595578	0	0.181182	0.273651	0	0.0209751	0	0.0662644	0.0481017	0	0	0.0582634	0.0105055	0.21151	0.0021579	0.0458743	0	0	0.0219568	0	0	0
TCGA_QU_A6IO	0	0	0.200067	0.192989	0	0.158882	0	0.126795	0.00975499	0	0	0.0295974	0.00884672	0.0154712	0.0391624	0.113952	0.000863512	0	0.103619	0	0	0
TCGA_QU_A6IP	0.102285	0	0.21516	0.0815191	0	0.189343	0	0.107944	0	0	0.0257409	0.0060178	0.0113517	0.131423	0.0188803	0.0781076	0	0	0.032227	0	0	0
TCGA_SU_A7E7	0.0334086	0	0.124974	0.0562908	0	0.2235	0	0.112372	0.00181245	0	0.00978683	0.0390531	0.0681554	0.119412	0.0354191	0.00265289	0	0.0175791	0.15389	0	0.00169294	0
TCGA_TK_A8OK	0.00326837	0	0.0776938	0	0	0.32852	0	0	0	0	0	0.0389412	0.0316865	0.0550584	0.0240012	0.219463	0.0136978	0.00365949	0.20401	0	0	0
TCGA_TP_A8TT	0.07527	0	0.0578487	0.132631	0	0.256075	0.0124929	0.0105989	0	0	0.0360265	0	0.00486554	0.088709	0.146999	0.101462	0.00920117	0	0.0678195	0	0	0
TCGA_TP_A8TV	0.0546357	0	0	0.0782013	0	0.174745	0	0.144639	0	0	0	0.0649224	0.0153891	0.0170124	0.0190419	0.262345	0	0.00735206	0.161716	0	0	0
TCGA_V1_A8MF	0.0996151	0	0.080737	0.0972579	0	0.188307	0	0.0181098	0	0	0	0.0156623	0.0121429	0	0.0470364	0.195601	0.00767748	0	0.237853	0	0	0
TCGA_V1_A8MG	0.0921979	0	0.287526	0.121883	0	0.159038	0	0.130165	0	0	0.00498475	0.0191899	0.0118777	0	0.0502349	0.0822288	0	0.0045813	0.0360922	0	0	0
TCGA_V1_A8MJ	0.0679751	0	0.0409292	0.110178	0	0.146069	0.0146778	0.0465438	0.0519994	0	0.0354203	0	0	0.285187	0.0830307	0.0940421	0	0	0.0239467	0	0	0
TCGA_V1_A8ML	0.114761	0	0.377352	0.0429305	0	0.118843	0	0.0540585	0.00198882	0	0	0.0231811	0.00230748	0	0.0195667	0.145568	0	0.00210076	0.0973428	0	0	0
TCGA_V1_A8MM	0.0978696	0	0.17782	0.0929296	0	0.135656	0.00757848	0.0610252	0.0353884	0	0.0301251	0	0.0124318	0	0.0673098	0.236536	0	0	0.0453301	0	0	0
TCGA_V1_A8MU	0.0830811	0	0.151487	0.131872	0	0.168797	0	0.0856017	0.00411895	0	0.00386321	0	0.00290638	0.048932	0.0393416	0.149101	0	0	0.130898	0	0	0
TCGA_V1_A8WL	0.180989	0	0.260067	0.0759518	0	0.173564	0	0.0733431	0	0	0	0	0	0.0263752	0.0682157	0.0633182	0	0.0145107	0.0636656	0	0	0
TCGA_V1_A8WN	0.0160369	0	0.392777	0.0174458	0	0.175629	0	0.132434	0	0	0	0.0695465	0.0363396	0.017506	0.0592073	0.0098688	0	0.00074536	0.0721437	0	0.000320037	0
TCGA_V1_A8WS	0.0631017	0	0.139276	0.0799728	0	0.210503	0	0.0666923	0	0	0	0.0474887	0.0405727	0.0314714	0.0968721	0.110446	0	0	0.113602	0	0	0
TCGA_V1_A8WV	0.165708	0	0.0200729	0.134839	0	0.193132	0	0.0890185	0.0442198	0	0	0.0383142	0.0141943	0.0092554	0.0859073	0.105595	0.00495853	0	0.0947853	0	0	0
TCGA_V1_A8WW	0.0856982	0	0.0450643	0.0125671	0	0.186107	0	0.126746	0	0	0	0.0844508	0	0.162912	0.111669	0.098829	0	0	0.0859568	0	0	0
TCGA_V1_A8X3	0.0073951	0	0.243244	0.0484355	0	0.26109	0	0.048478	0.00106653	0	0	0.0604284	0.0367113	0.0777264	0.0439455	0.0685663	0	0.00687287	0.09604	0	0	0
TCGA_V1_A9O5	0.136977	0.0133376	0.002001	0.127221	0	0.126693	0.000433387	0.130976	0.0406574	0	0.0295078	0	0.0207428	0.025045	0.0823923	0.216908	0.0164766	0	0.0306324	0	0	0
TCGA_V1_A9O7	0.107401	0	0.204722	0.0544547	0	0.123079	0	0.0247958	0	0	0	0.0342779	0.015769	0.043486	0.0482393	0.203702	0	0.0114155	0.110222	0.0184348	0	0
TCGA_V1_A9O9	0	0.104049	0.0733916	0.0692791	0	0.291832	0	0.11204	0.00206766	0	0.0551429	0	0.0180798	0.106149	0.130839	0.0209085	0	0	0.0162202	0	0	0
TCGA_V1_A9OA	0.0681818	0	0.0806443	0	0	0.189821	0	0.0618231	0.0100551	0	0.048508	0.017135	0.026186	0	0.0425434	0.340317	0	0	0.114786	0	0	0
TCGA_V1_A9OF	0.156575	0	0.281198	0.0842424	0	0.0996764	0	0.0169553	0.00555038	0	0.0172291	0.00254281	0.0112974	0	0.0236959	0.210707	0	0	0.0903303	0	0	0
TCGA_V1_A9OH	0.120729	0	0.20836	0.0955396	0	0.0982127	0	0.0491053	0	0	0.00535685	0.0122991	0.00703607	0	0.0592728	0.246586	0.00444029	0	0.093063	0	0	0
TCGA_V1_A9OL	0.0957044	0	0.0362277	0.115219	0	0.187553	0	0.0606034	0.0498427	0	0	0.000178872	0.00368363	0.0602245	0.0965722	0.228584	0	0.0150948	0.0505121	0	0	0
TCGA_V1_A9OQ	0.11516	0	0.269834	0.130076	0	0.124685	0	0.0896141	0	0	0.00446001	0.0142643	0.0134501	0.0131714	0.0187335	0.110209	0	0.00189848	0.0944433	0	0	0
TCGA_V1_A9OT	0.0938836	0	0.0734794	0.244492	0	0.166404	0	0.106792	0.0228052	0	0.00110415	0.0409753	0.0220293	0	0.00946607	0.133997	0	0	0.084571	0	0	0
TCGA_V1_A9OX	0.0526754	0	0.206352	0.0911464	0	0.0854738	0	0.126964	0.00370214	0	0.00996455	0.0180127	0.0010737	0.136811	0.0282857	0.161085	0	0	0.0784534	0	0	0
TCGA_V1_A9OY	0.096883	0	0.23637	0.0790293	0	0.168669	0	0.057973	0.006066	0	0.00584246	0	0.00111487	0.0721295	0.0614289	0.129006	0	0.00139269	0.0840955	0	0	0
TCGA_V1_A9Z7	0.11996	0	0.0531662	0.0521207	0	0.221619	0	0.0123754	0.00568405	0	0.00903928	0	0.00666165	0	0.0364225	0.399288	0	0.00230157	0.0813609	0	0	0
TCGA_V1_A9Z8	0.0734512	0	0.208103	0.057833	0	0.14262	0	0.0457341	0.0111483	0	0	0.0345572	0.00867073	0	0.00505524	0.164688	0	0.0130006	0.235138	0	0	0
TCGA_V1_A9Z9	0.0614439	0	0.0895149	0.0573648	0	0.143779	0	0.055152	0.00222068	0	0.0028868	0.0382181	0.00317066	0.0206893	0.041222	0.309263	0	0.00133218	0.173743	0	0	0
TCGA_V1_A9ZG	0.0232118	0	0.0678979	0.0425869	0	0.188422	0	0.0156576	0.0424021	0	0	0.0228716	0.0171681	0	0.0156374	0.292581	0	0.0219335	0.24963	0	0	0
TCGA_V1_A9ZI	0.026457	0	0.0337999	0.0572285	0	0.130227	0	0.0480647	0.00540553	0	0.0432692	0.00728706	0.0297447	0.0355329	0.0210237	0.492172	0	0	0.0697876	0	0	0
TCGA_V1_A9ZK	0.082749	0	0.265027	0.0749491	0	0.1385	0	0.0516752	0	0	0	0.0276451	0.0103865	0	0.025423	0.237192	0.000537544	0	0.0859151	0	0	0
TCGA_V1_A9ZR	0.0597269	0	0	0.0634062	0	0.205034	0	0.0559576	0.026362	0	0.0176669	0.0261627	0.0411522	0.107706	0.0407373	0.292672	0	0	0.0634165	0	0	0
TCGA_VN_A88I	0.13244	0	0.0119681	0.119069	0	0.259442	0	0.0321814	0.00584632	0	0	0.0377257	0.0119122	0	0.000658801	0.165139	0	0.00187954	0.221738	0	0	0
TCGA_VN_A88K	0.0206333	0	0.130636	0.0587499	0	0.169433	0	0.0802724	0	0	0.0547482	0.0132365	0.0262354	0.00785247	0.00434116	0.203899	0	0.00611304	0.223849	0	0	0
TCGA_VN_A88L	0.0428426	0	0.0348869	0.0270663	0	0.158142	0	0.136507	0	0	0	0.0728347	0.0277239	0.100872	0.0403771	0.118057	0.0168845	0	0.223806	0	0	0
TCGA_VN_A88M	0.0465372	0	0.313789	0.142303	0	0.0797154	0	0.168588	0	0	0.030389	0.0221287	0.0386299	0.0388711	0.0298818	0	0.00371405	0.00515367	0.0788821	0	0.00141673	0
TCGA_VN_A88N	0.122228	0	0.216686	0.133073	0	0.0798933	0	0.1437	0	0	0.00970694	0.00895367	0.011868	0	0.0536753	0.143336	0	0	0.0768808	0	0	0
TCGA_VN_A88O	0.136141	0	0.128502	0.095594	0	0.239785	0	0.0764198	0.0166283	0	0.0210366	0	0.000627853	0.0476564	0.0769535	0.124499	0	0	0.0361565	0	0	0
TCGA_VN_A88P	0.128599	0	0.0689102	0.0937974	0	0.294597	0	0.0487508	0.00475949	0	0	0.0048102	0.0108844	0	0.0560463	0.141864	0	0	0.146981	0	0	0
TCGA_VN_A88Q	0.0653184	0.0039554	0	0.0410472	0	0.106969	0	0.0904509	0.0418958	0	0.0406323	0	0	0.274205	0.0612639	0.142028	0	0	0.132234	0	0	0
TCGA_VN_A88R	0.0561177	0	0.294112	0.040938	0	0.0327473	0	0.0457145	0	0	0	0.0158492	0.00124178	0	0.00143042	0.358599	0	0.0233217	0.129928	0	0	0
TCGA_VN_A943	0.132659	0	0.265454	0.0986952	0	0.136054	0	0.0755484	0	0	0.0101921	0.00911151	0.00603108	0.0766768	0.0445862	0.0475933	0	0	0.0973989	0	0	0
TCGA_VP_A872	0.110441	0.0265777	0.101022	0.0753859	0	0.149652	0	0.135045	0.0554773	0	0.0150403	0.0072437	0.01508	0.0937913	0	0.120986	0	0.0633653	0.0308923	0	0	0
TCGA_VP_A875	0.175308	0	0.104602	0.0172972	0	0.148593	0	0.16546	0	0	0	0.0442737	0.0235306	0.0300336	0.0471727	0.165991	0	0.0387895	0.0389503	0	0	0
TCGA_VP_A876	0.117604	0	0.022821	0.148719	0	0.233735	0	0.10838	0	0	0	0.0201887	0.00891788	0.0877024	0.0851697	0.11673	0	0	0.0500328	0	0	0
TCGA_VP_A878	0.0707693	0	0.219606	0.0868503	0	0.0977462	0	0.041432	0.00550221	0	0	0.0137374	0.014356	0.0551484	0.0108344	0.184203	0	0.0089313	0.190883	0	0	0
TCGA_VP_A879	0.102907	0	0.332213	0.122754	0	0.0975961	0	0.0482527	0	0	0	0.0422538	0.0228721	0	0.00205597	0.134311	0	0.0118958	0.0828886	0	0	0
TCGA_VP_A87B	0.0925832	0	0.148592	0.0815392	0	0.103704	0	0.0699647	0	0	0	0.0279654	0.0186531	0.0551353	0.0301427	0.317017	0	0.00282754	0.0518754	0	0	0
TCGA_VP_A87C	0.118132	0	0.000269482	0.0345827	0	0.333721	0	0.195633	0.0144776	0	0	0.0232131	0.027486	0.0721011	0.0892444	0.0437698	0	0	0.0473701	0	0	0
TCGA_VP_A87D	0.111666	0	0	0.0666801	0	0.240849	0	0.106652	0.00527349	0	0.0179785	0.00812967	0.0144875	0	0.0768218	0.269244	0.0275381	0	0.0546796	0	0	0
TCGA_VP_A87E	0.174192	0	0.0962696	0.112262	0	0.199413	0	0.106994	0.011149	0	0.00340549	0.000612051	0.0197742	0.0162268	0.0923605	0.133645	0	0.000206685	0.0141857	0.0193035	0	0
TCGA_VP_A87H	0.0637989	0	0.131868	0	0	0.180091	0	0.133285	0.0260837	0	0	0.0422969	0.0754164	0.11671	0.0303736	0.0942397	0	0.0267048	0.0791334	0	0	0
TCGA_VP_A87J	0.0842097	0	0.0203119	0.0742475	0	0.222764	0	0.150402	0.00721576	0	0	0.0521237	0.0384494	0.107517	0.0388639	0.156408	0	0.0288039	0.0186842	0	0	0
TCGA_VP_A87K	0.0292347	0	0.224491	0.0510272	0	0.10692	0	0.135088	0	0	0	0.0396433	0.032892	0.0761659	0.0985563	0.124462	0	0.0022092	0.0793107	0	0	0
TCGA_VP_AA1N	0.0470835	0	0.0164776	0.0597229	0	0.269031	0	0.1345	0.00290448	0	0	0.0333056	0.0279963	0.00424314	0.0293919	0.321589	0	0.0106032	0	0.0431518	0	0
TCGA_WW_A8ZI	0.0194518	0	0.0707046	0.0957451	0	0.169085	0	0.129737	0	0	0	0.0422891	0.0147319	0.0777878	0.0660981	0.157314	0	0	0.157055	0	0	0
TCGA_X4_A8KQ	0.0760159	0	0.192296	0.0887061	0	0.155353	0	0.0544978	0.000105896	0	0	0.0494392	0.0251845	0.00136639	0.0286923	0.237232	0	0.000219369	0	0.0908909	0	0
TCGA_X4_A8KS	0.0889123	0	0.147076	0.167863	0	0.193293	0	0.0557529	0.0322368	0	0.00227131	0.0183066	0.0176153	0	0.0400814	0.204158	0	0.00104898	0.0313843	0	0	0
TCGA_XA_A8JR	0.0384069	0	0.0927224	0.00934273	0	0.1113	0	0.143036	0.00177368	0	0	0.0650705	0.0298742	0.0631871	0.0911429	0.161127	0	0	0.193017	0	0	0
TCGA_XJ_A83F	0.0974047	0	0.336474	0.0323811	0	0.0146056	0	0.0365634	0	0	0.0208058	0.0014501	0	0.238264	0.00752591	0.144347	0	0	0.0701782	0	0	0
TCGA_XJ_A83G	0.0668959	0	0.307992	0.0733624	0	0.047027	0	0.0772963	0	0	0.0149923	0.0149696	0	0.082156	0.0483874	0.118082	0	0	0.148839	0	0	0
TCGA_XJ_A83H	0.142435	0	0.274423	0.0842141	0	0.0740712	0	0.0808842	0	0	0.00130599	0.0347417	0.00870182	0	0.0503533	0.130804	0	0.0243691	0.0303189	0.0633768	0	0
TCGA_XJ_A9DI	0.0444928	0	0	0.14098	0	0.207366	0	0.0891116	0.0238364	0	0.0498987	0	0.00433834	0.134069	0.0451004	0.226694	0	8.4483e-05	0.0340276	0	0	0
TCGA_XJ_A9DK	0.152126	0	0.103737	0.100728	0	0.128381	0	0.0724027	0	0	0.0211599	0.0137515	0.00387745	0.244616	0.00448721	0.115378	0	0	0.0393564	0	0	0
TCGA_XJ_A9DQ	0.0977923	0	0.385205	0.128595	0	0.0838865	0	0.068562	0	0	0	0.0179461	0.0104347	0	0.00209536	0.119988	0	0.00248854	0.0830063	0	0	0
TCGA_XJ_A9DX	0.105471	0	0.0567035	0.0484022	0	0.187184	0	0.0521434	0.0311087	0	0.0137261	0.0172615	0.00268826	0	0.0616174	0.374714	0	0	0.0489802	0	0	0
TCGA_XK_AAIR	0.075336	0	0.0421129	0.084422	0	0.224154	0	0.0337123	0.0154093	0	0.00342319	0.0153175	0.0134085	0.087721	0.0380988	0.164078	0.0149171	0.0136375	0.174253	0	0	0
TCGA_XK_AAIV	0.0734176	0.0108673	0.0154531	0.0605711	0	0.241947	0	0.0695581	0.0483831	0	0.0251079	0	0.0173435	0.141649	0.0868608	0.148165	0	0.0229868	0.0376895	0	0	0
TCGA_XK_AAIW	0.0346486	0	0.0244291	0.37191	0	0.0397704	0.0454488	0.166817	0.0263949	0	0	0.0135008	0.0100532	0.00827902	0.0787455	0.140823	0	0	0.0391803	0	0	0
TCGA_XK_AAJA	0.0490484	0	0.223639	0.0734059	0	0.0924997	0	0.126641	0.000956244	0	0	0.0505715	0.0247925	0.111383	0.0116505	0.0268678	0	0.00640938	0.202134	0	0	0
TCGA_XK_AAJP	0.0637989	0	0.0975635	0.0300553	0	0.165909	0	0.0741095	0.0230077	0	0.00858623	0.0132887	0.103828	0	0.0285929	0.321929	0	0.00182264	0.0675087	0	0	0
TCGA_XK_AAJR	0.0608495	0	0.26331	0.0254443	0	0.0847496	0	0.0320187	0	0	0	0.0251027	0.0171636	0	0.00604397	0.238565	0	0.0121138	0.234638	0	0	0
TCGA_XK_AAJT	0.108264	0	0.303946	0.059749	0	0.188724	0	0.0337642	0	0	0.0115441	0.00154368	0.0150278	0	0.0621852	0.160814	0	0.00445775	0.0499806	0	0	0
TCGA_XK_AAJU	0.0510374	0	0.242597	0.124171	0	0.131224	0	0.0571622	0	0	0.0192887	0.0315323	0.0168344	0.00456207	0.0178317	0.153819	0.00301435	0	0.146926	0	0	0
TCGA_XQ_A8TA	0	0.0063846	0	0	0	0.197183	0	0.129112	0	0	0	0.0704956	0.0410954	0.183556	0	0.246516	0	0	0.125657	0	0	0
TCGA_XQ_A8TB	0.198486	0	0.00842922	0.0320419	0	0.308896	0	0.051565	0	0	0.00189223	5.6176e-05	0.00402222	0	0.0813963	0.254385	0	0	0	0.0588311	0	0
TCGA_Y6_A8TL	0.0461717	0	0.348184	0.0360627	0	0.252747	0	0.10183	0	0	0.0195446	0.0134665	0.0285686	0.0346356	0.00754596	0.0466566	0	0	0.0645866	0	0	0
TCGA_Y6_A9XI	0.057692	0	0.0512517	0.0515019	0	0.183939	0	0.0902791	0.0352187	0	0.0216788	0.0104716	0.0217884	0.0412697	0.0521077	0.211539	0	0.00253103	0.168731	0	0	0
TCGA_YJ_A8SW	0.0579191	0	0	0.0793333	0	0.212957	0	0.14712	0	0	0.0439457	0	0.0523425	0.0444791	0.0170798	0.233228	0	0.00231839	0.109276	0	0	0
TCGA_YL_A8HJ	0.0589681	0	0	0.070558	0	0.201484	0	0.0429972	0.0165835	0	0.0186346	0.0132085	0.0213917	0.257957	0.0728874	0.0968973	0	0	0.128433	0	0	0
TCGA_YL_A8HK	0.139442	0	0.00427653	0.0570858	0	0.194384	0	0.12038	0	0	0.0165523	0	0.000989715	0.128646	0.125347	0.13219	0.00207229	0	0.0786349	0	0	0
TCGA_YL_A8HL	0.094591	0	0.338819	0	0	0.109663	0	0.0975904	0	0	0	0.035944	0.00763836	0.0537058	0.0658017	0.147109	0	0	0.0491382	0	0	0
TCGA_YL_A8HM	0.053808	0	0.00343546	0.264897	0	0.131892	0	0.100583	0.0676596	0	0.0130224	0.016241	0.0310844	0	0.0506438	0.213144	0.0188027	0.00201827	0.032769	0	0	0
TCGA_YL_A8HO	0.110528	0	0	0.0843186	0	0.177808	0	0.0900666	0	0	0.0148603	0	0.00525612	0	0.0288868	0.413592	0	0.0040146	0.0706697	0	0	0
TCGA_YL_A8S8	0.0557373	0	0.0651909	0	0	0.278803	0	0.128766	0.00287929	0	0	0.0390587	0.0506402	0.0737464	0.0507784	0.15647	0	0.010889	0.0870405	0	0	0
TCGA_YL_A8S9	0.153354	0	0.24918	0	0	0.110623	0	0.0835504	0	0	0	0.0436148	0.00491633	0.0219332	0	0.139336	0	0.0599233	0.133569	0	0	0
TCGA_YL_A8SA	0.11063	0	0.171186	0.0548657	0	0.0974793	0	0.171853	0.0166121	0	0.0117968	0.0106835	0.0116044	0.036993	0.0910038	0.140227	0.00504627	0	0.0700182	0	0	0
TCGA_YL_A8SB	0.0307734	0	0.267493	0.0140296	0	0.168392	0	0.11018	0	0	0	0.0554246	0.0259068	0	0.00254264	0.174942	0	0.00412953	0.146187	0	0	0
TCGA_YL_A8SC	0.0678767	0	0.0219017	0.117691	0	0.162455	0	0.109855	0.0374629	0	0	0.0240276	0.0167928	0.082821	0.0666252	0.228669	0	0	0.0638219	0	0	0
TCGA_YL_A8SF	0.115689	0	0.0275595	0.0723313	0	0.133172	0	0.0373141	0.0506759	0	0.0127246	0	0.00941908	0.0972721	0.0192693	0.359888	0	0	0.0646858	0	0	0
TCGA_YL_A8SH	0.126126	0	0.255459	0.0642246	0	0.192833	0	0.104007	0	0	0.00343786	0.0117511	0.00952637	0	0.0282458	0.17461	0	0.0022653	0.0275135	0	0	0
TCGA_YL_A8SI	0.111584	0	0.183356	0.054892	0	0.112206	0	0.0944189	0	0	0	0.0182444	0.0579976	0.0335567	0.0264337	0.132488	0	0.00339884	0.13639	0	0	0.0350339
TCGA_YL_A8SJ	0.0478693	0	0.378228	0.00962584	0	0.140358	0	0.0294809	0	0	0	0.0603014	0.026012	0.0820141	0.022471	0.148337	0	0	0.0553028	0	0	0
TCGA_YL_A8SK	0.0929547	0	0.0536235	0.117133	0	0.243264	0	0.0972375	0	0	0.047842	0	0.0122374	0	0.0770054	0.17946	0	0.0200601	0	0.0591821	0	0
TCGA_YL_A8SL	0.187719	0	0.0117016	0.112789	0	0.118674	0	0.177274	0	0	0	0.0462409	0.0230837	0.0754444	0.0525572	0.165392	0	0	0.0291249	0	0	0
TCGA_YL_A8SO	0.109947	0	0.123672	0.0678339	0	0.10533	0	0.0586426	0	0	0.00747882	0.00763452	0.00356742	0.130301	0.0207336	0.313158	0	0	0.0517005	0	0	0
TCGA_YL_A8SP	0.127826	0	0.336456	0.00429733	0	0.0799119	0	0.0521851	0	0	0	0.0313429	0.0094573	0	0.00873667	0.247847	0	0	0.10194	0	0	0
TCGA_YL_A8SQ	0.182834	0	0.0364423	0.0457667	0	0.211439	0	0.0656522	0	0	0	0.0124114	0.00630943	0	0.0571983	0.205358	0	0	0.17659	0	0	0
TCGA_YL_A8SR	0.0938602	0	0.359559	0.0616381	0	0.105697	0	0.0251255	0	0	0.00976845	0.0264089	0.00791018	0	0.0254849	0.112471	0	0	0.172077	0	0	0
TCGA_YL_A9WH	0.0753043	0	0.0489976	0.00935039	0	0.129427	0	0.099849	0	0	0	0.0413163	0	0.192394	0.0418107	0.150796	0	0.0984461	0.11231	0	0	0
TCGA_YL_A9WI	0.112129	0	0.0356232	0.0428884	0	0.156773	0	0.0970393	0.0189567	0	0	0.037289	0.00931787	0.0057404	0.0790762	0.247478	0.00257364	0.00212592	0.152989	0	0	0
TCGA_YL_A9WJ	0.0676783	0	0	0.0724764	0	0.216981	0	0.0820128	0	0	0.0136348	0.00654218	0.0458344	0.0532977	0.0499549	0.273272	0	0.0071524	0.082921	0.0282419	0	0
TCGA_YL_A9WK	0.123122	0	0	0.112703	0	0.213619	0	0.126498	0	0	0	0.0327122	0.0268149	0	0.0535712	0.21096	0	0.00730014	0.0855836	0.0071155	0	0
TCGA_YL_A9WL	0.0959994	0	0.100285	0.103683	0	0.106245	0	0.10911	0.0412203	0	0	0.04816	0.0122455	0.0687428	0.0735174	0.178781	0	0	0.06201	0	0	0
TCGA_YL_A9WX	0.166635	0	0.242242	0.0741884	0	0.128061	0	0.107986	0	0	0	0.0108291	0.0171181	0.0144255	0.0151806	0.1348	0	0.0103132	0.0746817	0.00353982	0	0
TCGA_YL_A9WY	0.0103587	0	0.0103296	0.0847253	0	0.266365	0	0.0604163	0.0237347	0	0	0.00433901	0.00161492	0.145656	0.0819523	0.235139	0.0129049	0	0.0624645	0	0	0
TCGA_ZG_A8QW	0.0132061	0	0.00722572	0.0689613	0	0.122651	0	0.116408	0.0507498	0	0	0.051591	0.0481664	0.17795	0.0687276	0.106863	0.0170192	0	0.142577	0	0.00790327	0
TCGA_ZG_A8QX	0.158779	0	0.375532	0.0477617	0	0.122347	0	0.0640316	0	0	0	0.0395568	0.0120659	0.0123009	0.0232962	0.0979233	0	0	0.0464047	0	0	0
TCGA_ZG_A8QY	0.0169581	0	0.109715	0	0	0.198393	0	0.0749292	0.0350694	0	0	0.0486937	0.0455024	0	0.0474479	0.313833	0	0.00059435	0.108863	0	0	0
TCGA_ZG_A8QZ	0.110285	0	0	0.0680459	0	0.310949	0	0.0695769	0	0	0.0241653	0.00151455	0.0097148	0	0.0670765	0.249857	0	0.0175251	0.056764	0.0145255	0	0
TCGA_ZG_A9KY	0.0465301	0.023323	0.00980919	0.352869	0	0.0331442	0	0.172604	0.0560814	0	0	0.0177244	0.0210798	0.00146068	0.097914	0.137759	0	0	0.0297013	0	0	0
TCGA_ZG_A9L0	0	0.0104273	0	0.0593704	0	0.209893	0	0.0547833	0.092151	0	0.0275615	0.0434864	0.0705496	0.0630036	0.0343434	0.195091	0	0.00846125	0.116434	0	0.0144438	0
TCGA_ZG_A9L1	0	0	0.392746	0.014565	0	0.190759	0	0.0895346	0	0	0	0.114553	0.0368682	0	0.0288258	0.0666889	0	0	0.0654587	0	0	0
TCGA_ZG_A9L2	0.157103	0.0110395	0.0731084	0.0452955	0	0.372636	0	0.0549527	0	0	0	0.0406393	0.00683775	0	0.0227396	0.153645	0	0.00968533	0.0523192	0	0	0
TCGA_ZG_A9L4	0.0542873	0	0.0311199	0	0	0.419615	0	0.127424	0	0	0	0.0460543	0.00720421	0	0.043168	0.223996	0	0	0.00384165	0.04329	0	0
TCGA_ZG_A9L5	0.128853	0	0.0582442	0.0393096	0	0.168813	0	0.133683	0	0	0	0.0450009	0.00486129	0	0.0155207	0.328098	0	0	0.0776165	0	0	0
TCGA_ZG_A9L6	0.10221	0	0.267228	0.033325	0	0.115065	0	0.0467009	0	0	0	0.0260492	0.00264787	0.00233977	0.0142216	0.308432	0	0.00623682	0.0755432	0	0	0
TCGA_ZG_A9L9	0.0631579	0	0	0.1039	0	0.272601	0	0.0216973	0.0458966	0	0	0.00551418	0.011981	0	0.0626607	0.344913	0.00600603	0.00679857	0.0548739	0	0	0
TCGA_ZG_A9LB	0.00256643	0.00995391	0.0177463	0.201371	0	0.0843537	0	0.178426	0.0218912	0	0	0.0336354	0.0495981	0.0990962	0.0277677	0.0998992	0.00621883	0.0307488	0.104606	0	0.032121	0
TCGA_ZG_A9LM	0.148948	0	0.0740477	0.0549678	0	0.171128	0	0.0274971	0.0398261	0	0	0.0202183	0.00371341	0.0227946	0.0548656	0.337833	0	0	0.0441595	0	0	0
TCGA_ZG_A9LN	0.0386626	0.062075	0.00273485	0.163672	0	0.175561	0	0.129829	0.0599835	0	0	0.0220115	0.00731535	0.00603143	0.122619	0.112875	0.0194421	0.0300979	0.0470892	0	0	0
TCGA_ZG_A9LS	0.0455077	0.0275088	0	0.0991552	0	0.194515	0	0.0706516	0.110315	0	0.033887	0.0294944	0.050246	0.067391	0.105081	0.0487733	0.0109077	0	0.106566	0	0	0
TCGA_ZG_A9LU	0.00511432	0	0.0156717	0.137038	0	0.0374762	0	0.126817	0.0974212	0	0.0208619	0.0323753	0.0361415	0.247478	0.0476886	0.0286062	0.00433129	0	0.15932	0	0.00365931	0
TCGA_ZG_A9LY	0.107352	0	0	0.0858321	0	0.188609	0	0.0758655	0	0	0.0145336	0.000799838	0.0137764	0.0484506	0.00973021	0.261118	0	0.00362783	0.190305	0	0	0
TCGA_ZG_A9LZ	0.127518	0	0.164332	0.0840463	0	0.175262	0	0.065487	0.0103088	0	0.0101004	0.0203527	0.0199971	0.0581495	0.0815294	0.135528	0	0.011608	0.0357804	0	0	0
TCGA_ZG_A9M4	0.0378601	0.00626321	0	0.110501	0	0.248246	0	0.0689031	0.121376	0	0.0475032	0	0.0326731	0.0401616	0.166652	0.0309792	0.020537	0	0.0683452	0	0	0
TCGA_ZG_A9MC	0.0674301	0.0956945	0	0.0635315	0	0.30707	0	0.0710822	0.0197188	0	0	0.0190075	0.00391139	0.0956708	0.0583379	0.133069	0	0.0440291	0.0214469	0	0	0
TCGA_ZG_A9N3	0.0916046	0.29541	0	0.0873542	0	0.190058	0.00628146	0.134986	0.00131268	0	0	0	0.000300273	0.0261221	0.0518791	0.0710999	0	0.0403805	0.00321089	0	0	0
TCGA_ZG_A9ND	0.0719702	0	0.0736951	0.118155	0	0.172601	0	0.0849856	0.00370169	0	0	0.12079	0.0210102	0	0.0355464	0.172635	0	0	0.0738745	0.0510365	0	0
TCGA_ZG_A9NI	0.12913	0	0	0.0333008	0	0.175141	0	0.0496023	0	0	0	0.0529573	0.0161343	0	0.0149389	0.377788	0	0.00410331	0.128886	0.0180168	0	0
