# Supplementary material for: SLC26A4 correlates with homologous recombination deficiency and patient prognosis in prostate cancer
Source: J Transl Med. 2022 Jul 14;20:313. doi: 10.1186/s12967-022-03513-5 (PMC9281181; doi:10.1186/s12967-022-03513-5)
Supplement: Supplementary file 10 — Additional file 10: Table S7. The mRNA expression of IMs in PCa. [file 12967_2022_3513_MOESM10_ESM.xlsx]

## Sheet: ALL
Table S7. The mRNA expression of IMs in PCa
sample	TCGA_XJ_A83F	TCGA_G9_6348	TCGA_CH_5766	TCGA_EJ_A65G	TCGA_G9_6354	TCGA_EJ_5527	TCGA_HC_8213	TCGA_Y6_A9XI	TCGA_EJ_7125	TCGA_CH_5744	TCGA_EJ_7782	TCGA_HC_A9TE	TCGA_EJ_A7NJ	TCGA_SU_A7E7	TCGA_CH_5772	TCGA_HI_7168	TCGA_ZG_A9L0	TCGA_HC_7075	TCGA_V1_A9Z8	TCGA_KK_A7AW	TCGA_H9_A6BX	TCGA_YL_A9WY	TCGA_EJ_8469	TCGA_G9_6361	TCGA_HI_7171	TCGA_ZG_A8QY	TCGA_J9_A8CM	TCGA_EJ_7328	TCGA_J9_A52C	TCGA_EJ_A65D	TCGA_V1_A9O5	TCGA_J4_A67K	TCGA_HC_8260	TCGA_2A_A8W1	TCGA_HC_7819	TCGA_VN_A88N	TCGA_VP_A87J	TCGA_2A_A8VL	TCGA_EJ_A46D	TCGA_HC_7821	TCGA_HC_A8CY	TCGA_EJ_7315	TCGA_FC_A5OB	TCGA_V1_A9ZI	TCGA_FC_A66V	TCGA_ZG_A9LS	TCGA_J9_A52E	TCGA_G9_6362	TCGA_KK_A59X
CD80	1.4787	2.1771	2.8507	0.659	1.4364	2.7996	0.5804	1.9786	2.6208	2.5495	4.1538	3.67	3.2396	3.3635	1.3679	2.0556	4.2637	1.9212	1.8892	2.6848	2.6241	3.8704	3.1766	0	1.8069	1.425	1.6765	2.4842	3.3443	0.5077	3.4293	3.0887	1.1257	2.5165	1.7201	0.9419	1.9978	0.5992	0.6625	4.1301	3.9391	3.0401	0.5566	2.159	0.5975	3.8852	3.0188	0.726	3.5359
CD28	4.1439	6.8811	6.4761	5.7152	4.4625	6.4771	5.4461	5.122	4.1339	4.9349	7.0896	6.6494	4.9802	5.4275	4.0713	4.1027	6.3697	6.6543	5.2394	4.7192	4.4053	5.9343	4.6041	5.1797	5.4348	3.5276	4.9636	5.3556	4.6553	2.7877	6.9485	5.2109	1.5705	3.6786	4.1559	3.4766	4.1266	4.2497	6.2064	5.3715	5.8667	6.969	1.7459	3.715	1.3445	7.0207	5.6956	2.7839	5.2715
ICOSLG	7.2223	9.1045	7.8139	6.476	6.7692	8.2582	7.6267	7.7496	6.9486	8.549	8.224	8.6782	7.335	8.6852	6.8334	7.8046	8.0593	7.8849	8.5223	7.6511	8.2517	8.3562	7.2573	7.8531	7.6456	7.4752	7.9865	7.6414	8.2156	7.0962	9.8306	8.1333	7.5406	7.2711	7.8697	8.3756	8.1721	6.627	8.2997	9.1532	7.3355	8.6763	6.9637	7.5426	7.6775	7.9878	8.0645	7.6662	7.4928
PDCD1LG2	3.0264	3.6834	4.2957	3.5852	2.8594	5.2933	2.1593	2.975	5.4243	3.357	6.3681	5.5255	4.0604	4.3862	4.5804	3.9996	4.9778	4.4634	4.9423	3.6741	5.4505	5.9186	3.7074	4.2802	3.4288	4.4358	3.9334	6.9989	5.6264	1.1798	5.0625	3.1712	3.4397	2.3923	2.9071	3.4157	2.6414	2.203	3.6616	4.8455	4.3304	5.3432	2.513	4.2629	2.0282	4.6148	5.4106	3.6752	4.0328
CD274	0.6742	2.8883	3.8542	2.1616	1.0961	4.3585	1.5759	2.5612	3.4985	2.7611	4.9542	4.0384	3.8751	4.155	3.2773	4.1988	4.3002	3.022	2.2588	1.4906	3.0078	3.9656	3.7074	2.9616	1.8069	3.9377	2.6986	5.1555	3.2483	0	2.8474	2.5862	3.5408	2.6309	2.9788	0.9419	1.6984	2.8438	2.9987	5.1031	3.4004	3.2736	1.2705	2.4149	1.3445	2.9036	3.0188	2.48	3.2448
CD276	11.9792	11.3491	12.2742	10.5931	11.3715	11.7747	10.9972	12.0523	10.9169	12.3868	11.1944	11.0662	11.8968	12.2342	11.2389	10.6432	10.6584	11.1947	11.6991	12.2185	11.4137	11.5956	11.3879	11.203	11.2275	11.4902	12.158	10.7399	11.5693	12.3536	12.5246	12.1293	11.5391	11.0384	11.8563	11.0991	11.0836	10.7087	11.6008	11.5519	10.7354	11.5309	10.7548	11.2783	12.0905	10.4559	11.6738	10.7706	11.0954
VTCN1	3.1282	7.2911	5.0933	2.7635	3.4904	5.6916	2.4483	5.3984	7.6937	5.4893	8.3724	5.5637	6.2967	6.1658	0.8404	4.7361	8.5527	1.6635	6.9578	4.0343	7.3403	5.8031	4.4534	3.5447	4.0596	4.0149	6.04	7.9608	7.3213	1.4261	2.0351	7.5092	8.3065	2.5165	3.3474	3.7479	1.6984	1.3476	6.0117	2.5651	5.0899	5.1571	4.2032	4.659	8.5862	6.2548	5.9842	0	4.9881
SLAMF7	4.4495	5.9946	6.7914	4.2441	5.3711	7.245	3.6879	5.4315	7.5623	6.439	8.7859	9.2208	7.4154	6.7018	5.6891	3.8097	7.3479	5.6148	6.0183	7.2406	7.1626	8.2562	6.0821	3.9285	5.0557	5.2822	6.0874	6.24	6.7408	2.8732	7.5879	7.4193	4.1966	5.0897	4.6491	4.4103	5.1621	4.3623	4.9411	6.7846	8.0217	7.5612	3.2441	6.8825	4.967	7.5746	7.1386	4.4113	6.5749
BTN3A1	7.6306	9.1245	9.7014	8.5927	8.1249	9.3529	8.5429	8.7264	10.2124	8.592	10.3787	9.9017	9.7502	9.7817	9.4328	8.3993	9.526	9.5951	9.288	9.1253	9.514	9.7065	8.9599	8.874	8.651	8.7017	9.1294	9.7988	9.2785	7.3559	8.4598	8.5995	9.306	8.0751	8.7876	8.4835	9.0483	8.9003	9.0847	8.8079	9.5295	8.5956	8.215	8.2161	8.9755	10.0018	8.9143	7.5552	8.4888
BTN3A2	7.9168	10.2096	9.5234	8.5687	8.2861	9.5991	9.2613	8.0827	9.6885	9.2074	10.4719	10.0875	10.0741	10.046	10.1758	8.8856	9.6425	9.7121	9.6658	10.4164	9.9775	10.153	8.7577	9.9098	9.1925	8.7785	8.557	10.2814	9.6108	8.0931	8.5424	10.1184	9.0673	7.4532	8.1143	8.1856	8.323	9.322	8.4297	8.9784	9.5542	8.509	7.888	8.4839	10.0111	10.3657	9.3796	9.3926	8.3621
C10orf54	8.3365	9.6903	8.7097	8.4495	8.1826	9.1282	7.0309	8.2821	9.4105	8.9261	9.8256	9.8065	8.8775	9.2227	8.4464	9.6319	9.8878	8.4991	10.0102	9.358	10.4359	9.92	7.8264	8.9627	8.2385	8.9773	9.7871	10.5447	10.3141	7.1356	8.3086	9.9263	9.1725	6.473	7.5721	7.7707	7.6063	8.3138	9.4638	9.3392	8.4492	9.5275	7.6002	9.4784	10.3475	10.1696	10.2556	8.1037	8.1816
TNF	2.1935	0.4008	3.8882	1.7295	0.6497	2.7996	0	1.566	2.9983	4.564	4.4195	4.0916	2.6387	3.743	2.7079	1.9117	5.9661	1.3496	1.3909	0.9298	3.5607	1.5821	2.0761	0.4041	2.14	3.2997	1.0692	2.5726	2.9146	0.8825	4.7916	3.7018	2.8687	0.9593	1.542	1.912	2.4571	1.8378	2.1688	3.1257	3.4538	2.4917	0.5566	0.9004	1.3445	4.41	1.4003	1.5668	2.2356
TNFSF4	5.3752	6.5573	5.5196	6.3485	5.8551	7.0756	7.3263	6.5864	7.2912	7.0874	7.7018	6.4901	7.0887	6.853	6.6065	6.6332	6.9021	5.8806	5.6959	5.6136	6.0399	5.7417	6.0298	7.198	6.4484	6.4901	6.6574	6.5377	5.9653	6.0527	5.3422	5.4277	7.2693	5.2594	7.6538	5.96	6.9858	7.0589	6.3473	8.293	6.4889	5.4989	6.3489	6.0999	6.622	5.9107	6.4122	7.2365	7.2178
TNFSF9	1.9922	4.1152	4.3456	3.3596	2.9683	2.6204	1.3138	0.5755	2.8589	4.5211	4.2479	3.3589	2.5425	5.5415	5.816	3.8497	4.9778	1.1627	1.6614	4.2555	2.3857	2.4989	2.3279	2.0818	1.2407	4.1579	1.9053	3.0744	5.8877	0.8825	4.1828	4.2108	2.614	1.273	2.1511	2.2278	2.2456	2.8438	0.6625	3.1826	3.2872	2.8216	3.7774	3.1373	2.4901	3.8852	2.6927	2.0944	4.4723
IL1B	3.2233	4.1931	6.3956	2.9907	2.9683	4.9953	3.8453	3.6176	6.0709	7.6222	8.4943	5.9278	4.3148	7.3522	5.6668	4.1988	6.9257	2.966	3.5628	4.5059	5.2866	4.1389	4.025	2.8366	1.8977	6.4559	3.119	4.223	6.8264	1.9828	5.6739	6.1613	3.4397	4.6212	5.1149	2.8047	6.1109	3.125	2.7714	5.9973	6.1108	4.916	0.9572	1.8479	3.6193	6.2082	1.0656	3.944	3.2448
CXCL9	4.4096	8.927	8.5959	5.731	9.1486	8.8694	6.02	6.4475	9.3435	8.5066	10.39	9.7692	9.163	9.0237	8.6672	6.9465	9.2843	8.2794	6.1991	8.27	8.2293	10.2456	8.7947	6.7378	8.0273	7.2179	7.5268	8.9184	8.9237	3.1031	9.3101	7.7861	4.8762	6.5183	8.0533	8.0839	7.007	6.9788	5.6424	9.8947	9.7912	8.9678	4.0881	7.5823	5.9794	10.3781	9.5021	9.6504	6.7836
CXCL10	5.7231	7.972	8.3264	6.7174	8.3121	7.4241	6.8382	6.1114	9.127	7.634	9.1431	8.6363	9.0808	9.2607	8.6332	6.3488	7.4651	7.0411	5.7257	7.9858	7.2453	8.8712	8.1824	6.3884	7.2335	6.9095	6.5767	8.251	7.0706	4.7175	7.6696	8.2822	4.9699	6.3279	7.7771	7.0012	7.2102	7.1402	5.8607	8.9874	8.8977	8.7332	3.6205	6.7951	7.266	8.5952	7.9287	7.9821	6.5749
CCL5	6.4783	9.1062	8.4737	6.6103	8.1655	8.3437	6.0089	6.6928	9.105	7.6391	9.6055	9.3547	9.0317	8.5176	8.2729	7.1566	9.1633	7.3917	8.9616	10.3104	8.7456	9.9353	7.5513	7.6751	8.4283	7.0764	7.9517	8.5246	9.6907	4.3206	8.0202	9.3754	7.8622	6.1474	6.7711	7.7461	6.1187	7.7531	8.2398	8.2849	9.068	9.6023	4.7492	8.3524	8.5009	10.2996	8.47	7.9519	6.6529
VEGFB	10.7302	10.8632	10.367	10.592	11.4708	10.072	10.1066	10.7512	11.0442	11.201	10.242	11.5928	10.5831	10.5311	9.6313	10.8992	10.4918	10.0429	11.0336	11.773	10.8091	11.3474	9.2464	11.1325	10.6708	10.628	11.1285	10.9486	11.2018	11.6629	10.3003	11.0949	10.4659	10.5464	9.8436	11.083	10.6558	10.8381	10.605	10.2109	9.4618	10.2992	10.8938	10.4355	12.0371	11.103	10.8016	10.7641	11.1963
CX3CL1	9.6785	11.4176	10.5399	8.9426	9.411	10.4906	7.6729	9.5077	10.4899	10.669	10.6587	10.3597	9.9599	11.0586	9.8461	10.4183	10.7055	8.82	11.2881	9.9087	12.2452	11.1425	9.2878	10.0772	9.2235	10.7306	10.8897	12.2846	12.5045	7.3854	7.9342	12.4498	10.9508	7.3189	8.77	9.1008	8.698	10.1186	10.6339	9.6717	9.6652	9.8501	8.0377	10.3813	10.1348	11.3009	11.3869	9.3221	8.8048
TGFB1	9.1101	9.6936	8.5111	7.5943	8.071	9.5644	7.0417	8.619	8.9516	9.9308	9.3536	10.0384	8.7322	9.4117	8.2765	9.7946	9.9436	7.864	10.2856	9.2269	9.8931	10.4972	8.2022	9.3384	8.6255	9.4853	10.2437	9.7048	10.6892	7.9771	9.0114	9.5073	8.3885	6.9405	8.2235	8.6399	8.9985	8.6952	9.1016	10.4463	8.7798	10.5234	7.2447	9.9293	9.6929	10.488	11.171	8.3492	9.1857
VEGFA	10.3345	12.739	11.577	11.2567	12.0952	12.3208	10.4283	14.6691	10.4339	14.6621	13.0561	10.2114	13.871	12.596	10.4757	10.6228	10.278	11.0431	9.7278	9.3895	11.4749	10.5277	11.0903	8.0259	11.8335	12.5813	8.9836	12.7661	12.2021	10.2402	10.7185	10.2339	12.854	11.8121	13.197	13.0443	12.708	15.0399	11.9477	12.7379	9.506	8.3249	14.9258	10.7198	13.2077	11.1067	11.0579	13.3505	11.7055
CD70	0	1.1895	1.6188	0.659	1.7116	1.5346	0.5804	0.5755	1.073	1.3885	3.6088	3.3589	1.771	0.5286	1.3679	1.9117	1.791	0.9479	1.6614	3.0426	1.7432	2.8707	0	0	0.5404	0.8817	1.6765	1.642	0.726	1.9828	1.5394	2.171	0.8383	0	1.1025	1.2519	0	0.5992	1.1147	2.2822	1.3747	3.0899	0	0	1.3445	3.1865	1.9002	1.2068	0.6134
CD40LG	0	4.5093	4.5718	1.7295	2.1418	4.7702	1.5759	1.9786	4.1339	4.1028	5.4396	6.5951	3.518	4.5313	3.3904	3.3329	5.0863	5.0264	3.7484	3.7729	3.7234	6.0107	3.4128	1.9672	3.7049	3.6293	3.0249	4.7058	4.2715	0	4.9667	2.9081	1.91	2.3923	2.6676	2.8047	2.5522	3.0372	2.9987	4.8278	4.9667	6.2778	0	3.1373	1.61	6.1435	2.6927	2.48	2.7718
IFNG	0	0	3.5053	0.659	0.6497	1.3929	0.5804	0	2.9303	1.6231	2.433	2.0308	1.1417	3.2338	3.6846	0	4.4044	1.1627	1.0578	1.8933	1.5252	2.1122	0.8514	0	0.7497	1.1787	0	0.4367	1.2066	0	1.1321	2.171	0.4792	0	0.4672	1.507	0.4587	0.5992	0	2.2822	3.7809	1.2899	0	0	0	2.5514	0.629	0	0
IFNA1	0	0	0	0	0	0	0	0	0	0.3001	0	0	0	0.5286	0	0	0	0	0	0	0.5553	0	0	0	0.2954	0	0	0	0	0	0	0	0	0	0	0	0	0	1.1147	0	0	0	0	0	0	0	0	0	0
IFNA2	0	0	0	0	0	0	0	0	0	0	0	0	0	0.5286	0	0	0	0	0	0	0	0	0	0	0	0	0	0	0	0	0	0	0	0	0	0	0	0	0	0	0	0	0	0	0	0	0	0	0
IL1A	0	0	1.2514	0.659	0	0	0	0.5755	2.2263	1.6231	3.2327	1.7946	0.4876	0.9146	2.0573	0.8394	0.9886	0	0	0	0.5553	1.2199	0	0	0	1.1787	0	2.064	0.726	0	1.1321	1.0007	0	0.558	0.4672	0.5465	1.086	0	0	1.4628	0	1.1084	0	0	0	0.8563	0	0	1.3728
IL12A	1.7582	2.5368	3.1033	0	1.9426	1.0594	0.5804	0.9858	3.1849	1.7275	2.433	4.6832	2.0763	2.4396	2.3082	0.8394	1.791	0.6955	2.7968	0.9298	3.5607	1.8713	1.7708	0.9782	0.2954	2.1277	1.4046	2.8802	2.4798	0.5077	0.966	1.8084	0.4792	1.273	0	1.507	1.3202	1.0214	1.736	0.7677	1.7612	0.9008	0.5566	2.4149	1.8342	2.9036	0.629	0	2.2356
IL2	0	0	1.6188	1.1098	0	0.8585	0	0	0.7956	0.3001	1.1375	0.6936	0.4876	1.4698	0	0.4799	1.3082	0.3892	0.6237	0	0.5553	0.7353	0.8514	0.4041	0	0	0	0	0	0	0.5624	0	0	0.558	0	0.9419	0.4587	0	0	0.4343	1.1342	0.6581	0	0	0.5975	0	0	0.726	0
IL4	0	0	0	0	0	0	0	0	0	0	0	0	0	0	0	0	0	0	0	0	0	0	0	0	0	0	0	0	0	0.5077	0	0.5854	0	0	0	0	0	0	0	0	0.4837	0	0	0	0	0	0	0	0
IL10	1.4787	2.1771	3.4148	1.1098	1.0961	2.6827	2.311	2.1478	2.7046	3.1472	4.0875	2.4117	0.4876	3.743	2.0573	2.3063	3.9328	1.5151	1.8892	1.8933	2.5098	2.6593	0	0.9782	1.3731	1.8187	1.6765	2.064	4.0038	0.8825	3.794	3.6452	0	0.558	1.8785	0.5465	1.6984	0.5992	0	3.341	2.7172	2.0632	0	2.4149	1.61	2.7382	2.0973	1.2068	2.8796
IL13	0	0.9713	2.7799	0	0	0.346	0	0	0	1.8249	4.8379	0.6936	0	2.4396	0	0.8394	1.9829	0	0	0	0	0.4139	0	0	0	0.5072	0	0.4367	4.4111	0.5077	0.3085	0	0.4792	1.5305	0	0.5465	0.4587	0.5992	0	0.4343	0	0	0	1.4505	0	0	0	0	0
HLA-DPA1	10.7261	12.0585	11.7291	9.9855	10.6642	11.9776	10.3581	10.3925	12.4496	11.4915	12.5322	12.5653	11.3937	11.3392	11.3536	10.9205	12.7261	10.2328	11.7085	11.4822	12.1297	13.2311	10.5896	10.8824	11.0691	10.9216	12.0515	12.404	12.4793	8.3233	11.7359	11.6437	10.5188	10.7856	10.572	10.345	10.2876	8.5241	11.4833	12.7971	11.3246	12.4182	10.2171	12.1049	11.5385	12.5599	12.4026	11.7798	10.6113
HLA-DQB1	7.3594	10.1495	8.7929	7.2102	8.4095	9.6584	8.6139	9.0865	11.3571	11.056	10.8578	11.6065	9.5032	9.1979	9.3635	10.175	10.1115	8.0508	7.9457	10.6929	11.083	11.7451	7.9996	7.8949	9.7531	9.8849	9.1546	10.7303	11.8308	7.6044	9.148	9.5464	7.9476	7.3103	7.2948	8.8646	9.4675	7.9848	9.4092	11.6749	11.3598	11.2408	8.5609	10.8426	9.4772	10.2715	11.2663	10.26	10.2361
IL2RA	0.6742	2.8883	4.2701	2.6349	1.4364	4.4508	1.7976	2.975	2.7838	3.3241	5.5423	5.1525	3.3575	4.155	1.3679	3.2153	5.4371	3.9008	3.9637	3.3291	3.6169	6.3533	3.2995	0.9782	5.1418	2.1277	5.2814	4.3534	4.2715	1.1798	5.5979	4.2108	0.8383	2.5165	2.9788	2.7063	2.7255	0	2.3446	5.8469	3.6496	5.5081	3.5642	2.8209	1.61	4.41	4.6466	1.2068	3.5359
HLA-DRB1	9.902	11.7187	10.2134	8.2469	10.5861	11.3112	9.6299	10.0223	12.5444	11.6539	12.5793	12.1826	10.778	11.1879	10.7193	10.205	11.4218	10.1991	9.9416	12.6511	12.1872	12.8184	9.5303	9.7244	10.5287	11.5981	11.6458	12.235	12.5744	8.2016	10.5982	11.6534	9.396	9.4524	9.7499	8.818	10.56	9.6589	10.6302	12.4957	11.5807	11.9243	10.1873	12.2986	11.2958	12.5672	12.1419	11.1384	10.7209
HLA-DRB5	8.1735	9.1524	7.5839	7.7576	9.8306	9.2235	7.51	7.7981	11.1289	10.53	11.3849	9.6873	10.2125	8.5956	8.1894	7.6629	9.3809	8.0559	8.0168	9.4317	11.4774	12.2953	7.6412	7.9562	9.9322	11.0201	8.9758	11.3848	9.8858	6.6698	8.9143	9.9211	7.9636	8.899	7.0378	8.4516	9.5698	9.3162	8.0466	11.2447	9.1662	9.7063	9.0452	9.961	9.2818	9.2877	11.2336	10.6734	8.4033
LAG3	5.2453	5.4137	5.1364	4.9046	5.7972	5.4356	3.5725	4.9031	5.7145	5.2386	5.5046	6.9808	6.0651	5.7456	5.3686	7.1645	6.7255	4.635	5.9694	7.6704	6.7175	6.8328	4.0945	6.5907	5.2142	5.9562	6.2102	6.7843	7.1525	5.5011	5.2548	6.8216	5.4833	6.204	4.5816	4.7924	2.8802	5.4844	5.9035	4.596	6.0514	5.9605	2.2529	5.6047	6.962	6.4003	6.4932	4.8964	4.1666
PRF1	4.7973	6.4921	6.547	4.6948	5.5036	5.6058	4.309	5.122	6.0788	5.4441	6.8099	6.9085	6.3475	6.864	5.7539	5.1104	6.5165	5.2658	6.9261	6.8684	6.7743	7.3736	4.1609	4.9271	5.4424	4.4358	4.9888	6.4987	7.4016	1.9828	6.117	6.5789	5.4184	4.2436	4.671	5.1883	4.2734	5.1498	5.9174	5.4077	6.3479	7.2021	4.0881	6.1711	6.1137	6.8488	5.854	5.806	3.5359
EDNRB	7.5411	8.6881	7.384	9.3407	7.4842	8.1902	6.1862	8.8587	9.7184	7.1045	7.9944	7.1658	7.7233	7.5861	8.7517	9.5131	8.206	6.9392	9.5246	4.7192	10.5836	7.4606	6.7106	7.5186	7.8123	9.9771	7.0709	11.9211	8.7505	4.9119	6.6007	5.4444	9.0988	7.3231	7.6755	7.8361	6.0873	7.6716	7.9204	7.4732	7.0229	8.6223	6.3818	7.6209	7.5686	6.9563	7.663	9.4135	6.7413
TIGIT	2.3701	4.1417	5.5304	2.3372	3.873	5.9411	3.7947	3.6176	4.7417	4.5211	6.6809	6.6931	6.0121	4.8954	2.5218	3.3329	6.1869	5.5872	4.8371	4.8607	4.9566	6.3591	4.6965	2.3795	4.2089	3.3601	4.3764	4.7252	5.3306	0.8825	5.9983	4.8594	3.2732	2.2563	3.3474	3.352	3.4236	2.7365	3.9606	5.3089	6.1355	7.0994	0.5566	3.9756	2.1991	6.7653	5.3345	3.4345	3.5359
CTLA4	2.5274	4.033	5.7219	2.9907	3.5617	4.3199	3.447	3.0623	3.2972	4.4465	5.6724	5.971	4.6043	5.4125	2.5218	2.8707	5.8723	4.0431	3.5628	5.3188	4.4982	6.4497	3.7936	2.6997	4.0984	3.1015	4.2151	3.7788	5.4433	1.82	4.8523	6.3765	1.5705	2.8356	2.2703	3.2156	4.2164	3.2077	4.1619	4.1869	5.2034	4.4846	1.5277	3.3967	2.7322	5.949	9.9468	3.5193	3.6004
HLA-C	13.9227	14.6898	14.7738	13.6851	13.8404	12.747	13.2064	13.2101	14.7163	14.9379	14.1043	13.9213	14.8918	14.2367	14.7005	12.5062	14.2929	15.4392	13.8482	16.0797	13.642	14.327	11.8861	13.6799	13.1963	13.7347	14.1649	14.4244	13.6379	12.9961	13.2963	13.9156	13.3934	14.1348	13.999	14.6821	15.4842	14.3868	13.829	14.1043	14.2744	14.5278	12.0532	13.0214	14.6833	14.4548	13.74	13.1165	14.1197
HLA-DQB2	5.1025	6.8252	5.4977	3.3596	4.0813	6.591	0.5804	4.7274	6.0709	4.4768	7.5531	7.5018	5.9097	6.055	5.0623	6.8995	7.2534	3.3633	5.8527	7.4788	6.4802	7.8159	4.5054	5.0728	5.4424	3.7243	6.0279	6.0834	5.9803	4.2898	6.8772	7.0014	5.9831	2.7369	3.7676	5.598	2.4571	4.1275	6.4276	7.9702	5.3931	7.1992	3.3808	7.0802	6.0481	6.9277	6.4932	4.4974	2.5284
PDCD1	2.1935	4.8981	4.9556	2.1616	4.3053	4.0634	2.1593	3.6741	3.4507	4.5498	4.858	4.5753	5.4203	5.0953	2.8727	3.0185	4.5017	3.5656	3.7484	5.0695	4.8431	6.6634	4.6511	3.5042	4.8091	3.1706	3.5152	4.2766	6.1225	4.9906	4.3096	5.8343	3.2132	2.6309	3.2347	3.6976	2.2456	4.0843	3.5936	4.7546	5.0729	5.7364	0.5566	4.1264	4.321	5.4309	7.4037	2.48	2.8796
IDO1	4.5629	6.885	6.6399	3.5852	7.1903	6.5414	5.6871	4.4963	7.4575	6.0333	8.9384	8.1037	6.8278	8.7666	6.7081	4.7988	6.8782	7.1677	4.8906	7.2998	6.5396	7.9323	5.8403	4.0176	6.3673	4.8692	4.3764	7.4679	7.3447	2.7877	6.8506	7.7959	1.7502	3.7813	5.2369	5.7661	4.8981	4.1275	4.1619	7.4618	7.7554	6.1189	6.2542	3.9756	5.6661	7.6464	8.3252	7.7865	6.5092
CD27	3.9722	5.391	6.1633	4.3581	4.3939	6.2865	3.3154	5.5519	6.0345	5.3661	7.6114	8.4255	6.7267	6.1721	3.855	3.8414	6.5735	6.4537	6.1424	7.8891	6.4554	8.0045	4.5432	4.8026	6.7343	4.5017	6.2466	5.91	6.6224	3.4689	7.1189	7.7258	2.7308	3.8438	4.2835	5.0016	4.2013	4.8903	5.0119	6.8339	7.3217	8.5699	2.1784	5.6905	5.113	8.4751	8.656	5.0326	4.5833
TNFRSF4	3.8181	4.3372	4.2957	3.7802	4.8516	3.4981	1.3138	4.673	4.962	5.2821	5.3576	6.1573	4.9047	4.004	3.9288	4.7146	5.3527	4.2451	5.2599	5.9456	5.4659	6.0401	3.5178	3.1309	4.3441	3.8135	4.9636	5.6878	5.1826	4.5457	4.7281	6.0126	3.1506	2.7369	3.1124	4.4103	3.2069	4.2101	4.6035	5.4662	5.4067	5.8919	3.2441	4.4461	5.5285	6.11	7.6746	5.5879	5.2912
HLA-B	13.3183	14.9277	15.0986	13.6743	14.2643	13.247	14.0276	13.0929	14.4973	14.6896	14.7439	14.7311	15.9589	14.773	14.7711	13.0066	14.2042	15.5084	14.2122	16.7516	14.1383	14.9063	12.29	14.1562	12.9745	12.8692	13.7193	14.1104	14.4181	11.8144	13.3973	15.0093	13.2392	14.32	13.5071	14.5185	15.3189	14.4524	13.7208	13.986	14.8842	14.7852	12.5577	13.2617	15.0852	15.3564	14.0207	14.3802	13.1439
HLA-A	13.3319	14.6767	13.7303	12.3936	14.1605	12.8051	13.5906	12.0506	13.8791	13.2727	14.2832	13.9056	14.6503	13.8563	14.166	13.0367	13.7441	13.4537	13.6652	16.6565	13.8426	14.3731	11.2565	12.9542	12.3231	12.625	13.0999	14.1398	14.2275	11.211	12.3891	14.4859	13.1543	12.4324	12.6786	13.1872	14.4754	14.1924	13.1233	12.8763	13.8321	13.2698	10.4868	12.8583	14.3634	14.2977	13.6148	12.2011	12.2759
GZMA	3.1282	5.9354	6.1927	2.9907	5.2684	5.6763	3.2357	4.4646	7.2673	4.9779	7.0157	7.4262	5.68	5.6972	5.9695	3.1526	6.8039	4.3584	6.5214	6.9656	5.6924	7.7528	3.7936	5.0018	5.1231	4.3188	5.1758	5.9161	6.6591	1.82	5.8211	6.8216	4.3988	3.6244	3.8464	4.9935	3.8175	5.1073	5.1685	5.4547	6.6115	6.8071	2.2529	6.1883	4.3932	7.5561	7.9026	5.4217	4.0788
TNFRSF14	11.9954	10.8183	10.8055	10.9856	11.7071	9.2567	11.3088	11.7024	10.6411	11.5494	10.5028	11.2465	11.1149	11.044	10.4733	9.9851	10.9643	10.5141	10.6764	12.545	10.7246	10.7913	10.7921	10.7767	11.3393	10.7389	9.9199	9.9874	10.7165	12.9399	8.4684	12.4075	10.9518	10.7319	11.2943	10.8467	10.1616	11.1863	11.1449	10.8333	10.725	10.3573	9.7384	10.7987	12.0068	10.92	10.5616	10.969	10.2309
TNFRSF18	5.5867	4.5883	4.856	2.4937	6.1257	3.3904	3.3097	3.4975	5.254	4.8793	4.8176	8.8731	4.8654	4.6118	2.8727	5.8925	5.4534	3.9304	5.1098	7.4037	6.2942	6.069	5.7353	3.6226	4.7249	3.5793	5.5416	3.3492	5.9348	9.1591	8.0242	7.0942	4.5276	3.3846	4.9099	4.1358	4.7251	4.4328	5.6255	6.444	4.7489	6.267	1.5277	6.1536	6.8826	4.8759	8.0733	6.6687	5.7405
ARG1	4.766	1.5466	1.4467	0.659	0	0.346	0	1.787	0	0.5482	1.7655	1.16	0.4876	1.2187	0.8404	0	0	1.1627	0.6237	0	0.5553	0.4139	1.3831	1.1974	2.0637	0	2.4311	0.4367	0	0.5077	0.5624	0	1.5705	0.9593	0	0	0	2.356	1.1147	0.4343	0.8453	1.596	0	0	0	1.7787	0	3.2485	6.4048
HLA-DPB1	10.7103	11.811	10.8676	9.6388	11.0428	11.2542	9.4812	9.7322	12.0884	11.0599	12.1315	12.2887	11.1312	10.6006	10.4473	10.3662	12.0084	9.8243	11.4625	12.9212	12.0535	12.8531	10.3315	10.6134	10.3826	10.6744	11.701	11.3964	12.4268	9.5057	10.9757	11.889	10.648	10.2535	10.2982	9.9597	10.0367	10.0218	11.4236	11.835	10.9516	11.6683	9.7462	12.1201	12.0183	12.4885	12.0083	10.7851	10.3151
HLA-DQA1	6.7892	10.2845	9.2144	5.2501	8.5142	10.5058	8.2718	9.0022	11.2652	10.3359	11.3471	11.4722	9.415	9.2523	9.0495	9.0568	9.7893	8.8347	7.5843	9.137	10.2063	11.5756	8.6863	8.0665	8.7818	9.4725	10.0375	10.2182	11.4896	4.3507	8.9954	9.3557	7.8597	7.6959	8.3824	6.2922	9.0412	7.9965	9.4566	11.2584	11.2485	11.2263	7.8054	10.7041	8.8171	11.1173	9.9674	8.8523	10.1626
HLA-DQA2	6.7657	7.8371	7.2333	6.5669	5.674	6.942	3.38	6.0053	6.039	5.5897	9.1288	5.5255	7.5699	7.1423	5.6442	6.6839	8.9108	6.5768	7.8542	6.6647	7.8697	9.6669	7.8667	7.2873	7.3222	3.5276	6.6496	6.8027	7.006	5.2037	8.0202	9.0113	7.5768	5.2771	5.1619	7.2744	2.9517	5.8872	4.8566	6.4086	4.8117	7.5853	4.5606	7.1523	5.5602	7.7801	8.6788	5.888	4.8623
TLR4	7.767	8.0886	7.9267	7.4866	6.4692	9.3342	8.6553	7.1466	9.4551	7.5368	9.1319	8.2425	6.8631	7.4864	7.6339	7.3747	8.3716	6.685	8.0641	6.1247	8.1834	8.1129	7.3021	8.2214	8.1955	7.9111	7.6503	9.1684	8.2778	4.9906	7.4995	6.7828	6.7572	6.1854	6.9014	6.6639	7.1354	7.5461	8.6961	8.7024	6.8543	8.2099	5.7851	7.7658	5.5602	8.739	8.153	6.2645	6.5092
HMGB1	12.4366	12.2136	12.3331	12.3956	12.5467	12.4804	12.4697	12.2384	13.1038	12.1037	12.7803	12.3952	12.2226	12.1804	12.9218	12.4011	12.3508	12.091	12.6053	11.9438	12.4554	12.5277	11.7018	12.0373	12.3483	12.2577	11.9731	12.3017	12.4372	12.708	11.4959	12.5074	12.453	12.4862	11.5525	12.3867	11.7874	12.4276	12.1572	11.7193	12.4207	12.1075	12.7783	12.4016	12.3123	12.1828	13.0586	12.9682	12.2691
CD40	6.7578	8.586	8.4653	7.1349	7.4137	7.7343	6.2249	6.534	9.383	7.18	9.7391	8.3419	8.7185	8.1596	6.6972	7.8669	8.3695	6.5049	8.4371	7.4417	9.2337	8.3649	5.9569	7.3458	6.5707	8.3901	7.7007	9.0133	8.6671	4.763	6.9513	8.4066	8.6877	4.7533	6.2251	6.8767	5.6661	8.9417	8.5195	7.3072	7.2588	7.7856	4.5891	8.0841	9.7291	8.978	8.0437	6.3595	5.8506
HLA-DRA	11.2658	13.2913	13.0941	10.7781	11.3297	13.1329	10.7877	11.3124	14.0695	12.1577	14.3019	13.6445	12.1394	12.7037	12.3496	12.198	13.511	12.0266	12.9761	12.8875	13.1475	14.1952	12.0846	11.8099	11.6711	11.7352	12.8197	13.0842	13.4275	9.0474	12.6301	13.4101	11.5163	10.6206	11.1137	12.8891	11.4246	11.4595	12.1575	13.6148	12.7644	13.4429	11.1364	13.3595	11.988	13.8714	12.9127	11.8516	12.0063
ENTPD1	8.8294	9.7256	9.5581	9.1376	8.2992	9.8787	8.9637	9.2764	10.1061	8.713	10.216	9.9743	9.0317	9.6686	10.0481	10.2536	10.1351	8.7839	10.4652	9.097	10.2653	10.3363	9.1249	9.6744	9.9379	9.8984	9.905	10.6244	10.2528	8.5529	9.1577	8.726	9.4258	8.3873	9.1016	8.802	9.3574	8.7838	9.1978	9.6903	8.4687	10.1327	9.348	9.9357	8.7636	10.7296	10.3595	9.2308	9.4259
ITGB2	8.4217	9.0019	8.9227	7.2977	8.3827	9.4057	7.7211	8.3247	9.2234	9.5476	9.9293	10.5181	9.2341	9.3727	8.8758	8.3857	10.6268	9.0724	9.0788	9.3758	10.4972	11.1764	8.8536	8.1295	8.6188	8.4028	9.7745	9.7885	10.259	6.5772	10.2273	9.5967	7.4877	7.9892	8.1242	7.7021	8.3824	7.6861	9.0198	9.735	9.9843	10.6388	7.1037	10.3538	9.5242	10.6452	10.0329	7.8615	9.139
ADORA2A	6.3043	5.4773	5.8309	6.1153	5.897	5.661	4.157	5.7921	5.52	6.1221	6.5636	7.0763	6.0981	6.4549	5.5741	5.6758	6.5087	5.1321	6.2716	7.2662	6.7303	6.405	5.6221	5.3495	5.7772	6.0231	5.4719	6.8073	7.1458	5.9966	6.307	6.5656	5.5576	5.1865	5.4412	5.6252	5.3722	5.924	5.7557	6.5559	6.533	6.9522	4.7492	6.6281	5.7232	7.453	7.236	5.5681	6.2426
BTLA	1.9922	2.7578	4.5507	1.9617	2.3167	4.2802	0.5804	1.9786	2.7838	2.0018	5.479	5.4663	3.9891	3.3001	3.2773	1.3665	3.4386	5.0802	2.0858	3.8654	3.7234	4.6007	3.0422	3.4196	3.6796	2.2605	2.9241	3.5366	3.1454	0	4.5191	3.0887	2.3045	0.9593	2.3803	1.912	2.5522	2.032	2.8895	3.6545	4.2721	5.3636	1.9354	1.8479	1.8342	5.2275	7.8143	0.726	1.0426
ICAM1	9.3462	9.6581	10.3817	7.1468	9.6026	9.6374	9.6517	7.5566	8.3931	10.3731	9.7465	10.076	8.6143	10.7736	8.9766	8.8976	10.7198	7.9167	9.556	10.1495	9.5721	9.6049	9.2135	8.8368	7.9353	8.0711	9.2212	10.1139	10.4752	7.1991	8.1686	10.0783	7.3271	8.1466	8.8307	7.5893	8.7578	8.4108	8.655	9.5526	8.6413	10.3473	6.6555	8.3253	8.1972	9.9543	9.5825	8.508	8.8814
HAVCR2	5.7393	6.9236	6.3228	5.3962	5.8408	6.8262	4.7682	6.0053	7.5368	5.9277	7.4145	7.482	5.9757	6.853	6.1082	5.6869	8.1167	5.5207	6.6512	7.0269	7.3896	8.4728	6.1813	5.7295	5.7712	5.9948	7.0471	6.4471	7.8531	4.6218	7.5462	6.7496	5.0407	5.3951	5.4911	5.2767	6.2379	4.2101	6.1123	8.1926	6.7353	7.3627	5.9146	7.4949	6.7718	7.4397	7.6976	5.9195	7.2382
TNFRSF9	1.7582	1.9567	3.1601	1.7295	0	3.722	0	2.1478	2.8589	1.9161	4.6893	3.1739	3.1768	2.1826	1.3679	0.4799	3.0673	2.3295	1.0578	0.9298	2.0999	3.2185	2.5423	0.7196	0.7497	0	1.6765	2.6559	2.7837	0	2.1939	1.5859	0	0.9593	0.8195	0.9419	1.9978	0	0	3.0664	3.4004	4.0026	0.5566	1.4505	0	3.6259	1.6718	0	0
MICB	3.6227	5.1002	4.7303	2.1616	3.928	4.3199	2.7957	4.143	5.3086	3.4207	5.6496	5.6191	4.5558	4.8954	4.1376	3.6374	4.9778	3.9304	4.3931	3.9523	5.1017	5.8031	3.6157	3.8005	3.7543	3.3601	4.8854	5.2656	4.9581	0.8825	4.8523	4.3589	4.623	2.2563	3.8843	2.9833	3.5672	4.2101	3.8483	5.0883	5.0208	5.3329	1.2705	4.5564	2.7322	6.2548	5.5177	3.2485	5.4038
KIR2DL3	0	0.4008	0	0	0	0.346	0	0	0	0.5482	0	0	0	0	0	0	0	0	1.0578	0	0.5553	0.4139	0	0	0.7497	0	0	0	0.726	0	0	0.5854	0	0	0.8195	0	0.4587	0	0	1.2661	0	0.6581	0	0	0	0	0	1.8546	0
KIR2DL1	1.1318	0	0	0	0	1.2358	0	0	0	0.3001	0	0	0	0.9146	0	0	0.5773	0	0.6237	0	0	0	0.8514	0	0	0	0.6315	0.4367	1.8544	0	0.3085	0	0	0	0	0	0	1.6134	0.6625	0	0	0.3663	0	0	0	0	0	0	0
MICA	8.9507	8.1038	8.6049	9.0378	8.8861	7.5505	8.1762	8.181	9.2065	8.549	9.1017	8.8769	8.7726	8.7174	7.8716	7.0316	8.3609	8.2326	8.4281	7.965	8.766	8.2857	7.5819	8.4534	6.8115	9.1042	8.3023	8.4782	8.7527	6.5515	7.4629	8.3873	8.887	8.7988	8.4135	8.5594	8.4049	8.2297	8.6798	7.9312	7.6649	8.2447	7.9136	7.2209	9.7594	9.5612	9.1054	8.672	8.463
SELP	8.0296	9.2337	7.6376	7.129	6.4412	8.291	7.797	7.0854	7.6705	7.7868	8.5196	8.5439	5.9383	8.4841	9.1928	8.4293	9.6201	7.8113	9.7633	7.5502	8.8796	8.8691	7.3094	9.0087	7.2071	8.1609	7.9549	9.414	9.2447	4.763	6.9004	6.7225	7.1623	5.8015	7.7363	6.8597	7.3656	7.3276	7.4044	7.8976	7.0491	8.7729	5.6015	8.6549	6.2366	9.3481	5.7257	6.8514	5.8769
[truncated: 423 more columns]
