# Supplementary material for: SLC26A4 correlates with homologous recombination deficiency and patient prognosis in prostate cancer
Source: J Transl Med. 2022 Jul 14;20:313. doi: 10.1186/s12967-022-03513-5 (PMC9281181; doi:10.1186/s12967-022-03513-5)
Supplement: Supplementary file 11 — Additional file 11: Table S8.1. Differentially expressed genes between HRD cluster 1 and cluster 2. Table S8.2. Differentially expressed genes between HRD cluster 1 and cluster 3. Table S8.3 Differentially expressed genes between HRD cluster 2 and cluster 3. [file 12967_2022_3513_MOESM11_ESM.xlsx]

## Sheet: cluster 1 and 2
Table S8.1 Differentially expressed genes between HRD cluster 1 and cluster 2
Gene	logFC	AveExpr	P.Value	adj.P.Val
MUC4	-3.79313	6.46842	3.05959e-64	6.28135e-60
LAMB3	-2.78524	9.18404	4.89645e-61	4.08936e-57
GJB3	-2.4294	5.1492	5.97569e-61	4.08936e-57
GJB4	-2.38449	3.41991	2.32818e-59	1.19494e-55
GJB5	-2.59918	4.41683	8.85958e-58	3.63774e-54
LTF	-4.61806	11.2153	2.07647e-56	7.10498e-53
GPR87	-2.796	5.33873	3.04063e-56	8.91773e-53
CFB	-2.45451	10.3625	5.24415e-56	1.34578e-52
FUT2	-1.96689	5.01748	1.11817e-55	2.55068e-52
ERN2	-3.2416	3.77912	2.48821e-55	4.76187e-52
P2RY2	-1.78504	3.83655	2.55142e-55	4.76187e-52
S100A14	-2.81733	5.7139	4.3e-55	7.35659e-52
TNS4	-3.20299	8.01093	7.44634e-55	1.17595e-51
OLFM4	-4.39773	8.82616	1.86747e-54	2.73851e-51
WFDC2	-2.91352	8.60762	2.8715e-54	3.93013e-51
FLRT3	-2.332	7.82263	4.40099e-54	5.64703e-51
CXCL17	-3.29248	5.57729	8.21985e-54	9.92668e-51
LOC554202	-1.92676	2.62653	1.06335e-53	1.13939e-50
TRIM29	-2.97798	9.47876	1.10261e-53	1.13939e-50
ITGB4	-1.64527	10.0841	1.10998e-53	1.13939e-50
CFTR	-3.07397	6.4272	3.20138e-53	3.12973e-50
CXCL6	-2.28085	4.96751	3.98852e-53	3.72202e-50
ITPRIPL1	-1.72188	4.14453	9.44696e-53	8.43244e-50
PROM1	-2.92618	5.43888	1.04004e-52	8.89664e-50
BNC1	-1.98434	2.6987	2.87561e-52	2.30296e-49
ALDH3A1	-2.40489	3.75145	2.91656e-52	2.30296e-49
LCN2	-3.39263	8.22371	7.55918e-52	5.74778e-49
DUOXA1	-2.59005	5.08674	9.31219e-52	6.82783e-49
TP63	-3.05586	7.99393	1.20249e-51	8.51282e-49
NRG1	-2.03585	3.54718	3.40624e-51	2.331e-48
ST6GALNAC2	-1.86775	6.45247	6.88854e-51	4.56199e-48
CYP24A1	-2.97859	3.79266	9.09771e-51	5.77028e-48
CD207	-1.94451	5.24622	9.27517e-51	5.77028e-48
TMEM40	-2.57188	3.47276	1.23992e-50	7.48694e-48
DLK2	-2.64438	6.38983	5.0474e-50	2.96066e-47
COL17A1	-2.90687	7.91396	6.08463e-50	3.46993e-47
DUOX1	-2.36321	7.10497	6.37166e-50	3.53541e-47
ITGB6	-2.25814	7.02157	9.98193e-50	5.39287e-47
HOXD11	-2.23678	5.06116	1.96955e-49	1.03679e-46
KRT15	-3.50861	9.91246	2.25491e-49	1.15733e-46
KRT23	-3.06839	6.76923	4.63246e-49	2.31962e-46
KRT5	-3.3934	10.5537	7.55647e-49	3.69367e-46
CLCA4	-3.09497	3.36979	9.05273e-49	4.32215e-46
CXCL1	-2.73599	5.68499	1.06261e-48	4.95805e-46
GATA3	-2.1669	7.03137	1.78971e-48	8.16505e-46
CYP2S1	-1.40879	4.88124	2.10396e-48	9.39006e-46
TGM1	-1.84476	4.84484	3.0452e-48	1.33017e-45
S100A2	-2.81523	6.20637	2.03765e-47	8.7152e-45
FAT2	-2.22912	6.63004	4.02559e-47	1.68664e-44
FGFBP1	-2.66527	3.13697	4.22788e-47	1.73597e-44
CHP2	-2.7488	3.90942	4.71472e-47	1.89791e-44
IQCA1	-1.77563	4.19638	6.41036e-47	2.53086e-44
GABRP	-2.78726	7.22537	8.42488e-47	3.26345e-44
WNT3A	-2.18043	4.34338	1.16119e-46	4.41469e-44
TRPV4	-1.71041	6.5736	3.04376e-46	1.13615e-43
CYP4B1	-2.62392	6.80834	3.26941e-46	1.19859e-43
KRT7	-2.75696	9.10314	9.28783e-46	3.34525e-43
NTF4	-2.28309	4.54016	1.49801e-45	5.30243e-43
C1orf106	-2.04833	6.86952	2.75154e-45	9.57442e-43
LOC642587	-3.05816	7.10259	4.87323e-45	1.66746e-42
CPA6	-2.66776	4.62821	1.5589e-44	5.24658e-42
ANXA8	-2.65476	5.95142	4.49734e-44	1.4892e-41
NRG2	-1.93651	3.91274	5.2067e-44	1.69672e-41
KCNJ15	-2.1023	4.35699	8.61895e-44	2.7648e-41
DUOX2	-2.55142	4.94408	1.86473e-43	5.88968e-41
GPX3	-1.52294	10.121	3.07389e-43	9.56167e-41
SLC16A5	-1.83352	6.66347	6.59003e-43	2.0193e-40
EPHX3	-1.76934	3.68928	7.37651e-43	2.22706e-40
SERPINB5	-2.43642	6.09778	9.13535e-43	2.7181e-40
VWA5A	-1.38916	8.00531	2.62253e-42	7.6915e-40
KRT13	-4.06659	6.13248	3.70292e-42	1.07072e-39
CD40	-1.33897	7.62848	4.09217e-42	1.16684e-39
GPX2	-2.41028	5.22446	4.25151e-42	1.19566e-39
RNASE7	-1.52404	2.13955	7.08888e-42	1.96669e-39
ISM2	-1.98923	4.53864	7.50396e-42	2.05408e-39
MET	-1.49339	8.27095	8.58652e-42	2.29371e-39
HOXD10	-1.62691	5.86514	8.6028e-42	2.29371e-39
CYP3A5	-2.57982	5.35783	9.94344e-42	2.61716e-39
C1orf190	-1.45258	4.89872	1.43708e-41	3.7346e-39
SERPINB3	-2.81515	3.69626	1.71309e-41	4.39623e-39
VTCN1	-2.50734	5.20267	1.90975e-41	4.8404e-39
CLIC6	-1.65618	7.19916	2.62399e-41	6.56957e-39
KCTD14	-1.70854	6.29976	3.17541e-41	7.76085e-39
KRT4	-3.00944	4.93086	3.50347e-41	8.4619e-39
FGFR2	-1.8817	8.74332	3.69208e-41	8.81376e-39
L3MBTL4	-1.54372	4.54159	3.75718e-41	8.86608e-39
PAK7	-1.82312	3.06522	3.88791e-41	9.07031e-39
KRT6A	-2.66031	3.99818	5.12384e-41	1.18194e-38
CDH22	-2.22293	4.55791	5.69239e-41	1.2985e-38
GPR172B	-1.91404	3.57821	8.679e-41	1.95802e-38
FOLR1	-2.22729	3.35899	1.19016e-40	2.6273e-38
TMEM173	-1.13053	8.67881	1.46331e-40	3.19594e-38
RHCG	-2.66655	2.61513	3.75125e-40	8.10666e-38
FHL2	-1.35812	9.88056	4.10535e-40	8.77945e-38
SLC34A2	-3.02902	5.10444	8.51293e-40	1.80176e-37
SERPINB4	-2.35601	2.55416	1.08645e-39	2.27601e-37
DSG3	-2.29088	3.29262	1.81675e-39	3.76746e-37
B3GNT8	-1.44447	5.12824	2.00317e-39	4.11251e-37
RARRES1	-1.99676	8.22066	2.15726e-39	4.38501e-37
SLC14A1	-2.36619	9.14405	2.72791e-39	5.49059e-37
KRT6B	-2.00654	2.94141	4.01301e-39	7.99875e-37
SCNN1A	-1.60868	10.0543	4.44562e-39	8.73142e-37
B3GNT3	-2.32764	5.08643	4.46566e-39	8.73142e-37
STAC2	-2.37177	5.12488	4.80933e-39	9.31468e-37
KRT17	-2.73201	10.5764	6.22397e-39	1.19419e-36
CEACAM6	-2.25989	5.41062	8.39771e-39	1.59634e-36
CXCL5	-2.44132	3.28787	9.29938e-39	1.75153e-36
SOX15	-1.45841	5.59495	1.18139e-38	2.20491e-36
CX3CL1	-1.30457	10.24	1.44195e-38	2.66695e-36
GGT6	-2.11328	6.69018	1.6893e-38	3.09654e-36
SLC2A9	-1.27717	5.27428	1.81426e-38	3.29617e-36
FAM83B	-2.12838	3.70138	1.87587e-38	3.3782e-36
SERPINB1	-1.29482	7.76307	3.38103e-38	6.03587e-36
NTN1	-1.49439	7.28662	4.57866e-38	8.03417e-36
CCNI2	-1.667	2.52954	4.99519e-38	8.69079e-36
SAA2	-3.01131	3.9164	5.67728e-38	9.79451e-36
CAPNS2	-2.25816	2.96903	9.22814e-38	1.57878e-35
VSNL1	-2.12379	4.483	2.25681e-37	3.82912e-35
ROR2	-1.5732	8.30882	2.47735e-37	4.16886e-35
DUOXA2	-2.02968	2.84004	2.8253e-37	4.71572e-35
DEFB1	-2.4318	5.11688	3.6278e-37	6.00635e-35
KRT16	-2.49349	4.39753	4.13667e-37	6.79407e-35
ACSF2	-1.40812	7.72458	5.24177e-37	8.54075e-35
SAA1	-2.88042	5.19318	5.97655e-37	9.6613e-35
GABRE	-1.91347	6.56162	6.72261e-37	1.07824e-34
PCDH7	-1.64882	8.20944	8.74368e-37	1.39153e-34
PRSS12	-1.77461	4.42931	8.99579e-37	1.42064e-34
ABCC3	-1.65244	7.47986	1.30185e-36	2.04022e-34
TPRG1	-1.23259	3.66463	1.37067e-36	2.1318e-34
GSTP1	-1.55477	10.3156	1.46978e-36	2.26877e-34
NYNRIN	-1.4299	7.9059	1.54902e-36	2.37324e-34
CHI3L2	-2.53243	5.18613	2.66371e-36	4.0508e-34
PDPN	-1.35557	7.6232	3.41756e-36	5.159e-34
APOBEC3C	-1.59155	6.93884	3.77731e-36	5.66045e-34
HRASLS5	-1.6551	3.56217	4.39836e-36	6.54335e-34
CXCR2	-1.7209	2.90918	4.44531e-36	6.56562e-34
NIPAL4	-1.64334	3.60735	4.66272e-36	6.83755e-34
PI3	-2.50484	4.84115	7.95504e-36	1.15828e-33
SLC5A8	-2.43129	3.05851	9.07418e-36	1.31192e-33
SNCAIP	-1.45607	6.37315	1.08659e-35	1.55998e-33
ETS2	-1.18888	10.5967	1.09984e-35	1.56804e-33
BNIPL	-1.87559	5.49978	1.17728e-35	1.66686e-33
ZNF185	-1.29787	9.22156	2.17818e-35	3.06289e-33
CHAD	-1.46292	2.91819	2.55127e-35	3.5631e-33
DMKN	-1.98649	6.71442	2.7752e-35	3.84965e-33
CASP1	-1.20544	6.72279	3.56933e-35	4.91802e-33
CEACAM1	-1.559	8.97148	3.75509e-35	5.10543e-33
LONRF3	-1.42976	3.80826	4.08257e-35	5.51415e-33
AVPI1	-1.06775	7.58669	6.11895e-35	8.15728e-33
SRD5A2	-2.05932	6.8981	7.09249e-35	9.39411e-33
TRPM6	-1.35732	4.35449	8.61606e-35	1.1339e-32
ARHGAP23	-1.25829	8.59199	9.62448e-35	1.25854e-32
PLAC8	-1.56687	4.30046	9.85823e-35	1.28095e-32
COL4A6	-1.80622	7.40865	1.09513e-34	1.41402e-32
PDLIM1	-1.02959	10.2258	1.93043e-34	2.47699e-32
TPRXL	-1.51498	2.56887	2.01592e-34	2.57061e-32
PRDM8	-1.89452	7.82568	2.54301e-34	3.22272e-32
CDH3	-1.29465	9.55328	3.8244e-34	4.78749e-32
TCEAL2	-1.65473	7.13682	4.15733e-34	5.17273e-32
DIRAS3	-1.19422	5.3293	4.33837e-34	5.34065e-32
CPNE6	-2.67644	4.018	4.34432e-34	5.34065e-32
MEIS2	-1.42657	8.72452	4.48734e-34	5.48363e-32
MUC15	-1.99548	4.2381	4.84646e-34	5.88745e-32
MSLN	-2.68344	4.08922	6.4884e-34	7.7943e-32
KLF5	-1.15909	9.50318	6.49208e-34	7.7943e-32
SOX7	-1.15031	6.9404	6.92546e-34	8.26626e-32
EPHA2	-1.46596	7.65212	7.97438e-34	9.46324e-32
GPR109A	-1.483	5.54205	9.39918e-34	1.109e-31
SLCO3A1	-1.12036	7.17438	1.12035e-33	1.31433e-31
MACC1	-1.55914	6.14699	1.39369e-33	1.6257e-31
SLC2A5	-2.11675	6.69454	1.61153e-33	1.86919e-31
NTN4	-1.28191	10.0685	1.653e-33	1.90652e-31
GPR109B	-1.71952	3.72762	1.71038e-33	1.96169e-31
ANXA2	-1.03977	11.8611	1.83133e-33	2.08874e-31
KIAA1210	-2.46043	6.68658	2.22319e-33	2.52167e-31
S100A16	-1.23888	8.61419	2.2949e-33	2.5887e-31
ZNF488	-1.40748	2.65312	2.32586e-33	2.60929e-31
CALML3	-2.33829	4.9207	2.8166e-33	3.14265e-31
S100A9	-1.70058	6.11369	2.87329e-33	3.18858e-31
EVC2	-1.29866	5.969	3.53388e-33	3.90057e-31
CXCL2	-2.42906	5.53466	3.58655e-33	3.93094e-31
CYP27A1	-1.63607	9.26743	3.59969e-33	3.93094e-31
AOX1	-1.78386	8.00435	3.68068e-33	3.99811e-31
EGOT	-1.36417	1.8222	4.03276e-33	4.3575e-31
SCNN1G	-2.13349	7.05392	4.15867e-33	4.47003e-31
GJA1	-1.31522	10.2883	5.51438e-33	5.89636e-31
RNF39	-1.47237	6.31852	5.98543e-33	6.35226e-31
PCP4L1	-1.87843	5.11535	6.00262e-33	6.35226e-31
COL22A1	-2.4187	6.50881	6.49996e-33	6.84329e-31
VGLL1	-1.99433	3.68746	7.20899e-33	7.55105e-31
TMEM139	-1.25723	4.07073	7.9498e-33	8.28474e-31
ANXA2P2	-1.03299	10.2817	8.27887e-33	8.5841e-31
PRODH	-1.54007	4.52384	8.38524e-33	8.6507e-31
PCDH8	-2.23818	4.6848	1.19019e-32	1.22173e-30
TNFAIP2	-1.29444	9.57146	1.43163e-32	1.46226e-30
RND2	-1.46342	5.66478	1.5771e-32	1.60287e-30
HR	-1.41783	6.9378	2.43864e-32	2.46627e-30
TP73	-1.32897	5.64233	3.48121e-32	3.50339e-30
SLC38A3	-1.51386	2.923	3.91443e-32	3.92016e-30
ANXA8L2	-1.62278	5.2915	4.1198e-32	4.09905e-30
GBP2	-1.10242	9.80394	4.13299e-32	4.09905e-30
APOL1	-1.14302	10.1215	5.00164e-32	4.93671e-30
GALNT6	-1.12282	5.48354	5.7333e-32	5.6318e-30
C11orf45	-1.20916	4.65802	6.84603e-32	6.69281e-30
WNT7A	-1.26316	1.56623	7.11964e-32	6.92731e-30
GPR114	-1.34957	4.00355	7.76483e-32	7.51943e-30
NGFR	-1.47897	8.18295	8.10959e-32	7.81643e-30
MPP2	-1.35885	6.73132	1.13623e-31	1.09004e-29
CGB7	-1.54371	2.4514	1.24886e-31	1.19251e-29
C10orf55	-1.10302	2.11106	1.44436e-31	1.37194e-29
SCGB3A1	-2.51303	4.39266	1.45013e-31	1.37194e-29
SCN2B	-1.51362	4.46512	1.47541e-31	1.38946e-29
NCCRP1	-1.74112	3.75396	1.52199e-31	1.42678e-29
TRO	-1.2388	6.19059	1.76786e-31	1.64227e-29
NAV2	-1.32394	7.70609	1.87051e-31	1.7298e-29
FLJ45983	-1.50761	2.20127	2.07522e-31	1.9105e-29
WNT10A	-1.39987	4.75919	2.15282e-31	1.9731e-29
TMLHE	-1.32071	5.04511	2.34852e-31	2.1429e-29
HOXD13	-1.75872	6.29803	2.49119e-31	2.26301e-29
SLC2A4	-1.61019	6.87694	2.69803e-31	2.44011e-29
FAM46B	-1.59828	6.74821	3.25295e-31	2.92908e-29
ANKRD35	-1.37335	6.50307	3.94184e-31	3.53389e-29
PHYHIP	-1.52421	6.36149	4.43705e-31	3.96055e-29
BMP3	-1.86525	4.38943	4.72111e-31	4.19586e-29
ATCAY	-1.81067	5.58834	5.48313e-31	4.8521e-29
VSIG2	-2.57414	8.09011	6.56063e-31	5.78068e-29
COL23A1	-1.5471	5.29765	6.79498e-31	5.96158e-29
RHBDL3	-1.32818	4.49337	7.94127e-31	6.93763e-29
TMEM106A	-1.02457	5.184	8.22537e-31	7.15538e-29
EFS	-1.44277	8.59104	9.43789e-31	8.17553e-29
PIGR	-2.80305	9.9879	9.89361e-31	8.51405e-29
LY6D	-2.30582	2.7248	9.93881e-31	8.51405e-29
DMBT1	-2.08864	2.46104	9.9531e-31	8.51405e-29
GPRC5B	-1.08616	8.02494	1.01673e-30	8.66118e-29
S1PR5	-1.55034	4.67026	1.17271e-30	9.91828e-29
KSR1	-1.05386	7.15812	1.17396e-30	9.91828e-29
GSTA1	-2.58331	5.99121	1.68051e-30	1.41397e-28
CTF1	-1.28841	6.62761	1.75888e-30	1.47387e-28
GALNT5	-1.72287	4.18048	1.81925e-30	1.51826e-28
CDHR1	-1.51798	4.38626	2.20742e-30	1.83475e-28
C20orf114	-2.39455	3.57793	2.37476e-30	1.96588e-28
KRT14	-2.28663	8.31569	2.6315e-30	2.16967e-28
DSC3	-1.93125	7.92356	2.66138e-30	2.18553e-28
SLC26A9	-1.23926	1.65707	3.34238e-30	2.73383e-28
RAB38	-1.21093	4.51433	3.40692e-30	2.77556e-28
SERPINF2	-1.38404	8.0311	3.89545e-30	3.16101e-28
KLK10	-1.62392	6.89229	4.09618e-30	3.29783e-28
KIAA1644	-1.62786	6.50257	4.59347e-30	3.66941e-28
CLCA2	-2.47605	3.60767	5.08298e-30	4.04471e-28
MYOF	-1.20963	10.3019	5.25137e-30	4.16257e-28
EFNA5	-1.3044	7.11208	6.80055e-30	5.32883e-28
SLC26A4	-2.21626	7.70588	7.65966e-30	5.97919e-28
PLLP	-1.12299	6.65185	9.18554e-30	7.14315e-28
PPARGC1A	-1.52714	5.87723	1.00134e-29	7.75757e-28
ATP2B4	-1.20221	10.4831	1.14283e-29	8.82039e-28
IKBKE	-1.05364	6.60496	1.24179e-29	9.5483e-28
APOBEC3D	-1.23793	5.11537	1.309e-29	1.00275e-27
TRPC4	-1.34835	5.91004	1.35692e-29	1.0356e-27
CAPG	-1.17547	9.40836	1.54952e-29	1.17821e-27
RGMA	-1.04766	7.16874	1.60703e-29	1.21041e-27
ALDH1A2	-1.51397	7.95217	1.60955e-29	1.21041e-27
CCDC69	-1.01926	8.95643	1.65156e-29	1.23747e-27
FCER1A	-1.39123	5.23039	2.53974e-29	1.88916e-27
FAM124A	-1.08063	5.38459	3.10195e-29	2.29902e-27
CPAMD8	-1.31572	9.59007	3.35054e-29	2.47434e-27
FBXO17	-1.3427	7.07516	3.43807e-29	2.52084e-27
LASS3	-1.43954	2.4212	3.57338e-29	2.61073e-27
EVPLL	-1.56635	2.30891	4.53771e-29	3.30352e-27
CHST9	-2.10434	6.08415	5.50485e-29	3.97939e-27
ENPP6	-1.67924	5.03161	5.73498e-29	4.12677e-27
JPH4	-1.73142	7.11302	5.74893e-29	4.12677e-27
GRIN2A	-1.45232	3.02047	5.93155e-29	4.24302e-27
PDE4A	-1.00469	7.68952	6.62774e-29	4.72457e-27
TFCP2L1	-1.63482	8.71659	7.55152e-29	5.36445e-27
TLR2	-1.02048	6.50831	9.53918e-29	6.75308e-27
CHST2	-1.22714	7.68035	1.03334e-28	7.29016e-27
PTCHD1	-1.57932	4.82257	1.21126e-28	8.51612e-27
CYP27C1	-1.22914	2.73525	1.28352e-28	8.99341e-27
OXER1	-1.34591	4.87207	1.32417e-28	9.2467e-27
SCNN1B	-1.87055	6.04205	1.55718e-28	1.08369e-26
PCYT1B	-1.45359	4.11217	1.66089e-28	1.15196e-26
APOBEC3G	-1.24745	6.84153	1.68983e-28	1.16809e-26
SECTM1	-1.31668	8.2215	1.71605e-28	1.18223e-26
CP	-2.22856	8.34229	1.76691e-28	1.20945e-26
ROBO1	-1.09689	9.25545	1.76734e-28	1.20945e-26
PADI2	-1.2957	6.51358	2.33521e-28	1.58748e-26
RIPK3	-1.15511	4.85921	2.52108e-28	1.70818e-26
CAV2	-1.04867	8.4557	2.62347e-28	1.7659e-26
ORM2	-3.25479	6.06602	2.6761e-28	1.79543e-26
ID1	-1.60695	9.35814	3.06561e-28	2.05007e-26
THSD4	-1.13781	10.6582	3.29337e-28	2.19522e-26
PRRG4	-1.07359	6.83719	3.7842e-28	2.51423e-26
A2BP1	-1.56054	2.6363	3.9361e-28	2.60671e-26
CACHD1	-1.19257	7.44732	4.6264e-28	3.05402e-26
ANKRD53	-1.11513	3.35509	4.87202e-28	3.20585e-26
ELF4	-1.02959	7.19915	5.27213e-28	3.45805e-26
ADORA2B	-1.24584	4.61086	5.92661e-28	3.86264e-26
SYNM	-1.51016	11.8853	5.95863e-28	3.87122e-26
PLA2G4D	-2.51246	4.11326	5.99408e-28	3.88197e-26
CCDC8	-1.26583	7.19805	6.69129e-28	4.31988e-26
C18orf34	-1.40054	3.94258	7.37261e-28	4.74482e-26
NACAD	-1.13306	6.25456	8.42327e-28	5.40406e-26
NCOA7	-1.25479	8.9689	9.02813e-28	5.77407e-26
TMEM35	-1.77749	6.86894	9.32546e-28	5.94571e-26
SLC4A11	-1.20356	6.08566	1.00942e-27	6.41588e-26
MECOM	-1.13352	7.61412	1.02006e-27	6.46356e-26
KRT6C	-1.53336	2.05371	1.03303e-27	6.52558e-26
PYGM	-1.49596	7.18984	1.29737e-27	8.14524e-26
NTRK3	-1.4826	4.98818	1.39905e-27	8.75686e-26
FAM167A	-1.44628	5.36999	1.80969e-27	1.12245e-25
EFCAB1	-1.61596	5.00081	1.90898e-27	1.17879e-25
DRD1	-1.43359	3.68549	1.91202e-27	1.17879e-25
SYT8	-1.71347	2.44132	2.05533e-27	1.26335e-25
MUC16	-1.8188	2.72885	2.07965e-27	1.27449e-25
MYO3A	-1.05383	1.23227	2.0889e-27	1.27634e-25
PGM5	-1.62332	10.5158	2.30475e-27	1.40405e-25
SLC47A1	-1.26159	5.36234	2.64341e-27	1.60086e-25
GPRASP1	-1.02487	8.3692	2.67137e-27	1.61303e-25
CHST15	-1.01699	8.21304	2.8438e-27	1.71212e-25
CYP4F12	-1.92875	4.95497	2.89156e-27	1.73578e-25
C1orf175	-1.56549	4.77405	3.46652e-27	2.07486e-25
LGALS3	-1.10138	10.7356	3.52901e-27	2.10612e-25
LOC572558	-2.24397	5.5022	3.89584e-27	2.31831e-25
MST1R	-1.17777	4.79315	4.72539e-27	2.80382e-25
HSPB8	-1.50848	9.98957	5.36289e-27	3.1638e-25
PLA2G3	-1.26146	1.1669	5.59634e-27	3.29206e-25
AMICA1	-1.18595	6.70207	5.71008e-27	3.34937e-25
LIPE	-1.00243	5.81231	5.74398e-27	3.35966e-25
C16orf89	-1.67932	5.3173	5.87961e-27	3.42922e-25
CLDN1	-1.43014	9.10333	5.97603e-27	3.47558e-25
PRIMA1	-1.44641	6.22239	6.79982e-27	3.9324e-25
BCL11A	-1.54844	6.30086	7.26525e-27	4.18976e-25
SCARA3	-1.13317	9.01265	7.59934e-27	4.37015e-25
CA11	-1.14035	7.10575	8.09084e-27	4.6398e-25
PRICKLE2	-1.0644	8.03581	8.49834e-27	4.85992e-25
ITGB8	-1.22878	8.56495	1.02271e-26	5.8323e-25
C9orf125	-1.46449	6.55797	1.1498e-26	6.52081e-25
CPXM1	-1.53861	6.87327	1.21281e-26	6.85922e-25
LRP4	-1.07689	6.96645	1.38519e-26	7.76992e-25
FAM55D	-2.35361	3.01507	1.61915e-26	9.03289e-25
CLEC10A	-1.37061	5.64625	1.72253e-26	9.5836e-25
CXCL3	-1.90736	3.28809	1.77806e-26	9.86582e-25
RHBDL2	-1.08225	5.13863	2.09767e-26	1.16079e-24
DKK1	-1.97782	5.69842	2.4366e-26	1.34471e-24
CSTA	-1.54288	6.238	2.73165e-26	1.50351e-24
RNF175	-1.32902	3.29041	3.19879e-26	1.75123e-24
ARL4D	-1.17118	6.6482	3.42287e-26	1.86892e-24
IER3	-1.33809	8.69792	3.74629e-26	2.04009e-24
VNN3	-1.44809	1.92686	3.99285e-26	2.1686e-24
FAM107A	-1.25664	9.17093	4.14252e-26	2.24395e-24
TNS1	-1.18354	12.476	4.3866e-26	2.36992e-24
C3	-1.44046	10.9101	4.43643e-26	2.39055e-24
MCC	-1.10547	8.59711	5.16165e-26	2.76681e-24
C6orf123	-1.26217	1.87482	5.199e-26	2.77957e-24
SLC39A2	-2.38502	2.98974	5.46736e-26	2.9079e-24
FRMD6	-1.07859	9.14321	5.84843e-26	3.10254e-24
VAV3	-1.13222	6.63719	7.30194e-26	3.86363e-24
PLAU	-1.00653	7.60663	7.50232e-26	3.95945e-24
CXorf57	-1.1843	3.49028	7.96549e-26	4.18251e-24
TF	-1.79111	6.42483	7.96571e-26	4.18251e-24
RPE65	-1.92293	2.45353	8.28064e-26	4.33677e-24
SAA4	-1.50194	1.49215	8.34557e-26	4.35966e-24
S100A8	-1.42413	4.32246	9.61647e-26	4.98551e-24
C5orf4	-1.15468	8.52818	1.14012e-25	5.88974e-24
GLIS1	-1.52142	5.58516	1.1418e-25	5.88974e-24
C16orf74	-1.25125	4.71036	1.15245e-25	5.92979e-24
PON3	-1.37801	1.63515	1.2008e-25	6.16308e-24
CAPN13	-1.55816	5.7226	1.48179e-25	7.52997e-24
FLNA	-1.23353	14.5305	1.50992e-25	7.65401e-24
KANK4	-1.47216	4.90921	1.62247e-25	8.18409e-24
HAAO	-1.28982	6.49037	1.68036e-25	8.45534e-24
GCNT3	-1.50693	3.3798	1.69042e-25	8.48519e-24
ZNF204P	-1.34788	6.64121	1.97395e-25	9.86013e-24
ABP1	-2.9696	6.29565	2.03445e-25	1.01377e-23
SNAI2	-1.3155	7.46205	2.23299e-25	1.10732e-23
C19orf21	-1.81199	7.98586	2.28755e-25	1.12893e-23
RASL11A	-1.10036	7.52083	2.55152e-25	1.25618e-23
IL1R2	-1.1589	3.06303	2.60627e-25	1.28006e-23
FMO2	-1.45842	6.35542	2.80989e-25	1.37678e-23
UBXN10	-1.39671	5.25708	3.21419e-25	1.57113e-23
LY75	-1.2845	6.28315	3.97801e-25	1.9307e-23
PLIN4	-1.22214	8.47706	4.2748e-25	2.06985e-23
CRABP2	-1.5086	7.9287	4.40955e-25	2.13007e-23
SVOPL	-1.0886	1.53235	4.55851e-25	2.19686e-23
ACSS3	-1.39336	6.12753	4.69438e-25	2.25704e-23
C10orf82	-1.59778	1.97622	5.19828e-25	2.49347e-23
ASB2	-1.35156	7.63502	5.32939e-25	2.55041e-23
RND3	-1.16367	8.74143	5.74783e-25	2.73155e-23
SCGB1A1	-2.75704	5.60173	5.85527e-25	2.77618e-23
HFE	-1.2774	5.73951	6.54217e-25	3.08761e-23
EYA4	-1.34245	5.97633	6.68858e-25	3.14946e-23
MYOCD	-1.69252	6.93426	6.8059e-25	3.19737e-23
NHS	-1.03632	6.42792	7.37654e-25	3.45754e-23
TGM5	-1.21955	1.54934	7.55117e-25	3.53133e-23
HS3ST3A1	-1.19857	4.98278	7.6682e-25	3.57791e-23
CLVS2	-1.60316	2.67885	8.33028e-25	3.86925e-23
CKM	-2.07005	4.25299	8.74512e-25	4.05276e-23
SPNS3	-1.1232	2.86674	1.04495e-24	4.82086e-23
BIRC3	-1.00889	8.1728	1.08963e-24	5.01571e-23
VNN2	-1.62638	5.28641	1.23059e-24	5.63931e-23
OR7C1	-1.09534	1.39583	1.3023e-24	5.9414e-23
SPIB	-1.71655	4.06982	1.55829e-24	7.09351e-23
ZNF711	-1.22111	5.58773	1.71401e-24	7.76793e-23
HRNBP3	-1.95745	6.49992	2.13996e-24	9.65568e-23
FOXI1	-2.38473	2.96601	2.15146e-24	9.68627e-23
GPR97	-1.0921	2.53027	2.37742e-24	1.06337e-22
MYH11	-1.51332	15.2433	2.4887e-24	1.10831e-22
UPK1A	-2.1566	5.33122	2.52871e-24	1.12369e-22
TEPP	-1.28304	1.55777	2.72683e-24	1.20911e-22
NECAB1	-1.21268	6.08824	2.94812e-24	1.30442e-22
MMP7	-1.96454	9.88744	2.96936e-24	1.31099e-22
FAM83C	-1.33423	1.4348	3.35267e-24	1.47334e-22
NKAPL	-1.00822	2.97673	3.35861e-24	1.47334e-22
TMEM71	-1.02724	3.60813	3.77685e-24	1.65328e-22
GCOM1	-1.12344	7.88721	3.86246e-24	1.68716e-22
HAP1	-1.07464	3.6905	4.11066e-24	1.78796e-22
ANGPT1	-1.4353	7.30568	4.16156e-24	1.80628e-22
GPR39	-1.40945	4.35678	5.1289e-24	2.22144e-22
PDLIM4	-1.15436	8.46392	5.35341e-24	2.30894e-22
CD1C	-1.2957	4.43574	5.36483e-24	2.30902e-22
MT1A	-1.69363	3.96771	5.90028e-24	2.52887e-22
IGSF1	-1.80043	3.89815	5.91779e-24	2.53109e-22
FLNC	-1.48357	11.535	6.18378e-24	2.63388e-22
CCL20	-1.72568	3.64431	6.56684e-24	2.78053e-22
P2RX1	-1.59594	6.23666	6.56872e-24	2.78053e-22
LOC148824	-1.08098	1.3233	7.14611e-24	3.01252e-22
PDZRN4	-1.3965	6.91016	7.95706e-24	3.34066e-22
EDN3	-1.85414	4.10711	8.23976e-24	3.44526e-22
SLC5A5	-1.42744	1.93077	8.32043e-24	3.47192e-22
TRIM17	-1.23067	3.60269	9.00008e-24	3.74791e-22
GIPR	-1.27406	2.81479	9.17287e-24	3.81213e-22
RGN	-1.22669	6.31389	9.61794e-24	3.98901e-22
TRIM6	-1.0138	5.34902	1.16436e-23	4.80007e-22
SCHIP1	-1.00784	6.92179	1.17597e-23	4.83821e-22
INPP5D	-1.01413	7.87793	1.18491e-23	4.86524e-22
CARD16	-1.09324	5.44612	1.26289e-23	5.17507e-22
DCHS2	-1.36222	3.84543	1.33032e-23	5.44052e-22
SLFN13	-1.13699	5.85132	1.35663e-23	5.53709e-22
SDR16C5	-1.52598	2.21403	1.3747e-23	5.59974e-22
GNAL	-1.29164	6.33722	1.60141e-23	6.49741e-22
LIX1	-1.96342	3.55495	1.77052e-23	7.14119e-22
ORM1	-3.7505	5.66622	1.90966e-23	7.67226e-22
ACTG2	-1.55509	13.5587	1.94361e-23	7.7934e-22
KLK1	-1.57462	4.82416	2.00546e-23	8.02574e-22
LGALS9C	-1.04521	2.92656	2.71068e-23	1.07226e-21
HPDL	-1.25457	3.63061	2.7466e-23	1.08438e-21
ASXL3	-1.2122	3.89765	2.91324e-23	1.14796e-21
LOC644538	-1.0063	6.39302	3.1265e-23	1.22729e-21
SYT12	-1.07001	6.28986	3.53532e-23	1.38511e-21
FBN3	-1.35913	3.4802	3.73372e-23	1.46006e-21
POF1B	-1.84704	5.23978	3.88256e-23	1.51538e-21
S100A6	-1.07253	11.2403	4.03609e-23	1.56934e-21
ACTC1	-2.14405	6.7261	4.13266e-23	1.60385e-21
CAPN8	-1.64336	3.22688	4.38689e-23	1.6993e-21
CD7	-1.16048	5.88659	4.60381e-23	1.77997e-21
LGI3	-1.42279	4.15561	4.67481e-23	1.80402e-21
JPH2	-1.32824	8.6166	4.70284e-23	1.81143e-21
FGF1	-1.04999	5.46328	4.74013e-23	1.82238e-21
SPATA18	-1.288	6.70115	5.19233e-23	1.9925e-21
RNF186	-1.50142	2.37263	5.25428e-23	2.01076e-21
ARHGAP22	-1.01797	5.41261	5.25952e-23	2.01076e-21
CRIP3	-1.56198	3.35538	5.55628e-23	2.12027e-21
ATP6V0A4	-1.79053	1.97529	5.60555e-23	2.1351e-21
IL17RE	-1.28144	6.92968	5.70266e-23	2.16406e-21
GFRA2	-1.08094	4.22788	5.82443e-23	2.20619e-21
PRSS21	-2.14449	4.05896	6.51824e-23	2.46445e-21
CYP2A6	-1.21045	1.88713	6.55731e-23	2.47466e-21
FCGBP	-1.49111	8.59718	6.99408e-23	2.63465e-21
CD1E	-1.31588	4.02896	7.85183e-23	2.95234e-21
ATP1A2	-1.56807	8.28313	7.88197e-23	2.95826e-21
KCNQ5	-1.25513	4.69233	8.06046e-23	3.01973e-21
ZNF154	-1.04828	4.66794	9.09741e-23	3.39137e-21
SERPINF1	-1.0835	10.3821	9.10203e-23	3.39137e-21
WISP3	-1.09374	1.51077	9.38344e-23	3.48989e-21
FER1L5	-1.01161	1.78693	9.58492e-23	3.55838e-21
SLC22A4	-1.10539	6.38195	9.88074e-23	3.66158e-21
SERPINA3	-1.99616	11.9992	1.04765e-22	3.86839e-21
KRT19	-1.38933	11.656	1.06359e-22	3.92019e-21
PADI3	-1.7332	1.4928	1.06933e-22	3.93429e-21
DST	-1.02185	11.0401	1.12124e-22	4.11791e-21
TNC	-1.05139	10.7109	1.21746e-22	4.44743e-21
CCL2	-1.4732	8.77654	1.36045e-22	4.95215e-21
BDKRB2	-1.12607	6.2344	1.36651e-22	4.96538e-21
CHL1	-1.7086	6.83052	1.38269e-22	5.01529e-21
FAT3	-1.48858	5.7207	1.44579e-22	5.23492e-21
ARHGAP20	-1.24969	5.86282	1.46052e-22	5.27897e-21
WDR49	-1.11691	1.40653	1.7018e-22	6.14023e-21
PIK3C2G	-1.58684	1.82246	2.16499e-22	7.68984e-21
PRKCQ	-1.0684	4.17715	2.35671e-22	8.35636e-21
TRIM22	-1.01082	9.04166	2.40925e-22	8.52792e-21
ZNF215	-1.17488	4.20557	2.52293e-22	8.91493e-21
CCK	-2.53018	5.10805	2.574e-22	9.07976e-21
HSPA4L	-1.2482	5.61333	2.63884e-22	9.29251e-21
FUT3	-1.43538	2.97509	2.93441e-22	1.02804e-20
CNN1	-1.39299	12.4344	3.11505e-22	1.08762e-20
TNFRSF10D	-1.01926	5.98658	3.18091e-22	1.10685e-20
DPYS	-2.41954	4.07405	3.22306e-22	1.11584e-20
UBE2QL1	-1.03178	6.69454	3.48086e-22	1.20012e-20
GDF5	-1.35532	3.71253	3.48403e-22	1.20012e-20
BHMT2	-1.16694	6.03829	3.79462e-22	1.30056e-20
TSPAN2	-1.04326	7.74909	4.1708e-22	1.42711e-20
DUSP5	-1.32937	8.44124	4.62019e-22	1.57824e-20
CLIC3	-1.26873	4.3718	4.81952e-22	1.63545e-20
C2orf88	-1.34134	5.65742	5.06106e-22	1.71458e-20
CXCR6	-1.08498	5.24612	5.10659e-22	1.72432e-20
SYNPO2	-1.33188	12.2368	5.47088e-22	1.83825e-20
C3orf54	-1.14371	4.88538	6.47238e-22	2.16767e-20
CHRFAM7A	-1.23058	4.27376	6.50616e-22	2.17543e-20
MYL9	-1.25724	13.681	6.68363e-22	2.22751e-20
HSD17B13	-2.11949	4.93471	6.75421e-22	2.24375e-20
KCNMB1	-1.2246	8.93418	8.35225e-22	2.76567e-20
GPR126	-1.38693	7.08549	8.49039e-22	2.80689e-20
CLDN11	-1.05726	7.091	9.55426e-22	3.14846e-20
LDB3	-1.33615	7.72026	9.71626e-22	3.19671e-20
S100P	-2.13344	6.59723	1.03597e-21	3.39753e-20
AHNAK2	-1.14978	8.89451	1.21718e-21	3.96017e-20
PCP4	-1.50867	9.07294	1.23841e-21	4.02288e-20
ACOT11	-1.07968	5.57307	1.25653e-21	4.07528e-20
AOC3	-1.01864	10.3444	1.27392e-21	4.12515e-20
FBXO2	-1.11658	7.11903	1.36082e-21	4.38581e-20
SNCG	-1.26362	7.22799	1.46074e-21	4.68577e-20
MT1L	-1.61314	5.88896	1.47759e-21	4.73245e-20
PTGDS	-1.53613	10.997	1.55913e-21	4.98583e-20
MSMB	-2.16867	13.7958	1.71447e-21	5.47403e-20
GAS1	-1.18409	7.5648	1.74329e-21	5.55742e-20
ZBTB7C	-1.11443	6.76088	1.83783e-21	5.84065e-20
FABP3	-1.11989	7.47574	1.92853e-21	6.11944e-20
SPEG	-1.16575	8.51892	2.12227e-21	6.70311e-20
MUC5B	-1.77119	3.49993	2.29705e-21	7.22181e-20
KY	-1.48391	3.76283	2.61531e-21	8.18479e-20
QPRT	-1.13345	5.75042	3.11155e-21	9.70822e-20
GBP1	-1.04969	8.31222	3.21659e-21	1.00207e-19
GSTM2	-1.29618	8.30267	3.34328e-21	1.03996e-19
HSPB6	-1.24382	10.1136	3.40323e-21	1.05541e-19
CHRNA7	-1.39546	2.34156	3.44539e-21	1.06688e-19
PTGES	-1.0712	7.92879	3.55628e-21	1.09932e-19
CA14	-1.62132	3.9768	3.68927e-21	1.13725e-19
AQP5	-1.36122	2.66414	3.6989e-21	1.13851e-19
MYEOV	-1.0992	1.86201	3.70581e-21	1.13893e-19
USP44	-1.03985	2.85183	3.87121e-21	1.18798e-19
VIPR2	-1.34922	7.05788	4.14296e-21	1.26759e-19
CAV1	-1.01237	10.0755	4.72354e-21	1.43879e-19
ATP6V0D2	-1.45419	3.10195	4.74475e-21	1.44311e-19
CLDN10	-1.87618	3.93135	4.7876e-21	1.45398e-19
SMOC1	-1.64666	8.13626	5.04184e-21	1.52668e-19
CCDC68	-1.10093	5.92127	5.17944e-21	1.56144e-19
HLA-J	-1.08397	3.47546	5.97557e-21	1.78831e-19
IP6K3	-1.60932	4.34984	6.6846e-21	1.9918e-19
C3orf70	-1.0206	7.44329	7.29328e-21	2.16688e-19
ANO5	-1.32642	6.29252	8.13093e-21	2.40877e-19
MUC20	-1.10558	8.26322	8.48512e-21	2.51008e-19
PCSK2	-1.53517	3.08585	8.75666e-21	2.58668e-19
ART5	-1.02116	3.06248	9.5337e-21	2.80813e-19
CALCA	-1.80751	4.00657	1.00114e-20	2.9404e-19
CHST6	-1.01531	3.55945	1.07757e-20	3.15584e-19
PTGS2	-1.6128	8.77618	1.12036e-20	3.26719e-19
SLC24A3	-1.00864	7.94874	1.20463e-20	3.49309e-19
RPRM	-1.22047	5.65628	1.25067e-20	3.61196e-19
CKMT2	-1.07731	5.2827	1.37448e-20	3.96321e-19
EFNB3	-1.10161	6.22961	1.45342e-20	4.18495e-19
DAPP1	-1.24474	5.01454	1.58504e-20	4.5448e-19
ESPN	-1.26617	6.16859	1.59962e-20	4.58023e-19
CYP2W1	-1.53425	3.40078	1.64675e-20	4.7086e-19
PLCH2	-1.04331	8.26966	1.6654e-20	4.7487e-19
TWIST2	-1.122	4.96692	1.68338e-20	4.79333e-19
CD38	-2.35333	7.26724	1.77364e-20	5.03635e-19
NCRNA00092	-1.04551	4.99024	1.79173e-20	5.08069e-19
ZNF516	-1.1146	7.37168	1.8473e-20	5.23104e-19
MYLK	-1.27805	12.8924	1.93765e-20	5.47179e-19
DES	-1.47869	14.019	2.01226e-20	5.65912e-19
CLU	-1.05434	12.4804	2.09862e-20	5.89393e-19
LOC284276	-1.15258	3.94222	2.16818e-20	6.07268e-19
LRP1B	-1.26019	3.16536	2.34236e-20	6.53378e-19
FREM2	-1.44682	6.42675	2.42484e-20	6.75467e-19
KLRC1	-1.0003	2.16553	2.74561e-20	7.59923e-19
HAS3	-1.10537	5.73063	2.74653e-20	7.59923e-19
CTSE	-1.41068	2.70503	2.92487e-20	8.07092e-19
PROK1	-1.73658	5.12	2.94156e-20	8.10607e-19
PRKCB	-1.20639	7.00895	3.08469e-20	8.47774e-19
ENHO	-1.13643	5.75706	3.72808e-20	1.02186e-18
TGM4	-3.6202	7.93503	3.78473e-20	1.03601e-18
C20orf200	-1.2954	4.54107	4.02753e-20	1.09954e-18
FOXF1	-1.02479	8.13093	4.16991e-20	1.13539e-18
UBD	-1.41089	8.48163	4.2629e-20	1.15764e-18
CADM3	-1.42819	5.20562	4.64921e-20	1.25921e-18
POU2AF1	-1.45868	4.83736	5.2192e-20	1.40617e-18
PNCK	-1.19046	6.91654	5.2785e-20	1.42028e-18
SOSTDC1	-1.40771	4.00225	5.35386e-20	1.43868e-18
VAV1	-1.03708	6.12477	5.50248e-20	1.47475e-18
KLHDC7B	-1.22817	4.08649	5.51563e-20	1.47635e-18
PLAG1	-1.01066	4.90247	5.63503e-20	1.50634e-18
PPP1R1A	-1.44937	4.91057	5.87281e-20	1.56786e-18
HSD17B2	-1.53	3.05562	5.96214e-20	1.58758e-18
LIMS3	-1.01667	1.95327	5.99135e-20	1.59329e-18
CD177	-2.66138	8.48698	6.41034e-20	1.69812e-18
LMOD1	-1.189	11.3023	6.54918e-20	1.73043e-18
ROBO3	-1.0408	6.75499	6.87329e-20	1.81369e-18
IGF2BP2	-1.1429	4.61839	6.97137e-20	1.83483e-18
RGNEF	-1.04123	7.02443	6.98005e-20	1.83483e-18
ZNF804A	-1.15442	3.86779	8.76705e-20	2.27832e-18
KLRB1	-1.23142	4.90113	9.12945e-20	2.3695e-18
MAT1A	-1.08631	1.73068	9.44289e-20	2.44776e-18
MRGPRF	-1.06721	8.84437	1.05523e-19	2.71354e-18
ANO9	-1.12819	6.49655	1.11113e-19	2.84787e-18
IL2RB	-1.10923	6.78479	1.11921e-19	2.86502e-18
FZD10	-1.02698	5.97319	1.27228e-19	3.23267e-18
GNAO1	-1.14907	6.95363	1.42212e-19	3.59558e-18
NEFH	-2.47574	11.7499	1.51892e-19	3.8262e-18
PGR	-1.17442	7.03686	1.53851e-19	3.86604e-18
LGALS7	-1.21844	1.72393	1.72111e-19	4.29858e-18
ASPA	-1.30987	3.22632	1.7853e-19	4.4535e-18
VILL	-1.16206	7.79834	1.90253e-19	4.72867e-18
A2ML1	-1.57194	3.87763	1.93289e-19	4.79833e-18
ADAM28	-1.10807	5.91446	1.9902e-19	4.93464e-18
AJAP1	-1.11792	3.94759	2.04118e-19	5.03822e-18
CCL23	-1.28526	3.29131	2.04179e-19	5.03822e-18
GSTA2	-1.57623	1.97641	2.1299e-19	5.24302e-18
B3GALT2	-1.21515	5.22481	2.17651e-19	5.35135e-18
PIPOX	-1.01633	4.71478	2.20862e-19	5.4192e-18
ARMCX1	-1.13381	8.16717	2.22522e-19	5.45151e-18
CASQ1	-1.18726	3.50968	2.23082e-19	5.45224e-18
CACNA2D3	-1.096	3.84059	2.24101e-19	5.47063e-18
KCNS1	-1.63941	3.5201	2.24746e-19	5.47986e-18
KLRD1	-1.02227	3.10545	2.50113e-19	6.08392e-18
OR7A5	-1.00857	1.43563	2.5448e-19	6.1828e-18
SNAP25	-1.19186	4.90784	2.57792e-19	6.25424e-18
ALS2CL	-1.01864	6.69665	2.60508e-19	6.30686e-18
AQP9	-1.13401	3.30969	2.74771e-19	6.63652e-18
LEFTY1	-1.07169	3.713	2.88664e-19	6.96388e-18
CYP4F3	-1.33655	2.28692	2.92525e-19	7.04875e-18
IL8	-1.49112	6.04873	3.42789e-19	8.21174e-18
DNASE1L3	-1.19471	3.99468	3.46794e-19	8.298e-18
HLA-DQB2	-1.26007	5.52624	3.54262e-19	8.46681e-18
C9orf24	-1.2611	3.2098	3.77008e-19	8.98952e-18
SLC15A2	-1.20597	9.9671	3.99974e-19	9.51502e-18
RSPO3	-1.35187	6.01621	4.12984e-19	9.81315e-18
GALNT14	-1.18531	5.32296	4.37311e-19	1.03792e-17
ACTA2	-1.05826	13.9783	4.51925e-19	1.07137e-17
THSD7B	-1.22843	4.1674	4.58734e-19	1.08625e-17
PGM5P2	-1.33254	3.79426	4.80311e-19	1.13604e-17
RARRES3	-1.1159	9.61647	4.97332e-19	1.17359e-17
PDZK1IP1	-1.58366	8.10205	5.11306e-19	1.20518e-17
TAGLN	-1.08888	14.4183	5.37367e-19	1.26515e-17
CD1A	-1.01645	1.58545	5.58234e-19	1.31127e-17
CD8A	-1.04624	6.60472	5.78449e-19	1.35411e-17
ACOX2	-1.27571	6.37252	6.01971e-19	1.40597e-17
HCP5	-1.02183	8.53127	6.61194e-19	1.53904e-17
PTPRZ1	-1.73491	4.47571	7.27672e-19	1.68613e-17
IL1RL2	-1.31593	2.90323	7.98719e-19	1.84659e-17
RASL12	-1.03619	8.90758	8.04249e-19	1.85728e-17
CEND1	-1.11269	4.36292	9.03235e-19	2.07653e-17
TSLP	-1.16325	5.11554	9.53539e-19	2.18728e-17
SLITRK2	-1.38262	3.31173	1.1824e-18	2.69719e-17
RNF165	-1.14324	4.88151	1.58789e-18	3.61011e-17
SCUBE3	-1.12866	4.96417	1.60193e-18	3.634e-17
CRYAB	-1.00138	9.13777	1.7427e-18	3.94462e-17
SLC38A5	-1.04035	5.24694	1.93056e-18	4.36021e-17
RTP4	-1.00323	6.20828	1.96377e-18	4.42705e-17
LPA	-1.12784	2.61943	2.00739e-18	4.51883e-17
NPTX1	-1.17398	5.46305	2.18704e-18	4.91784e-17
WNT6	-1.27882	3.58536	2.22378e-18	4.995e-17
TMEM213	-1.23875	1.45423	2.34361e-18	5.25264e-17
ABCA8	-1.11065	7.44921	2.40559e-18	5.37983e-17
PCDH9	-1.08298	4.85172	2.4107e-18	5.38538e-17
ANPEP	-2.45349	10.8131	2.64149e-18	5.87538e-17
ZNF655	-1.08367	8.71754	2.67858e-18	5.945e-17
BCL11B	-1.05199	5.19221	2.73758e-18	6.0563e-17
FAIM2	-1.09335	7.54235	3.03809e-18	6.67079e-17
MT1H	-1.53672	4.9318	4.44016e-18	9.58532e-17
ETV7	-1.01729	5.4706	4.55022e-18	9.8126e-17
FOXQ1	-1.27485	6.20213	4.77405e-18	1.02845e-16
LAMP3	-1.19288	6.65871	4.94618e-18	1.0633e-16
ANGPTL4	-1.37915	7.4971	4.97422e-18	1.06821e-16
TSPAN11	-1.00135	6.3914	5.70751e-18	1.22185e-16
KCNJ5	-1.04235	4.95877	5.88348e-18	1.25821e-16
LOC255167	-1.28568	4.47252	7.05591e-18	1.49646e-16
HAS2	-1.16637	3.82354	7.49969e-18	1.58567e-16
PRR15	-1.05287	5.55466	7.53118e-18	1.5897e-16
SLC6A14	-1.71168	6.26423	7.76495e-18	1.63502e-16
LRFN5	-1.13736	4.91335	8.28463e-18	1.73732e-16
CACNG4	-1.46971	8.51158	8.50751e-18	1.78042e-16
COL9A1	-1.84982	4.70086	9.37745e-18	1.95848e-16
NEURL3	-1.17072	4.91236	9.46313e-18	1.97437e-16
S100B	-1.34728	4.78601	9.9021e-18	2.06177e-16
CHRDL1	-1.31393	9.67067	1.2462e-17	2.5843e-16
GZMB	-1.14932	4.08218	1.35354e-17	2.78997e-16
SOCS3	-1.38417	9.86848	1.47479e-17	3.02472e-16
LY6G6D	-1.25911	2.12662	1.53363e-17	3.14227e-16
CCL5	-1.02772	8.06678	1.54015e-17	3.15247e-16
C1orf130	-1.12764	5.38048	1.62603e-17	3.32164e-16
CCBE1	-1.34387	3.39784	1.73387e-17	3.52788e-16
HIF3A	-1.26247	5.60586	1.9476e-17	3.93934e-16
SORBS1	-1.09914	10.8363	2.09859e-17	4.23222e-16
FST	-1.07468	5.71055	2.2222e-17	4.47272e-16
ADCY5	-1.15123	7.52098	2.40064e-17	4.81771e-16
C4orf19	-1.38704	5.35484	2.54118e-17	5.07e-16
L1CAM	-1.47439	5.29414	2.6559e-17	5.28349e-16
KCNH3	-1.01221	3.703	2.77019e-17	5.5002e-16
TFPI2	-1.58157	5.42038	2.81584e-17	5.58543e-16
NOS1	-1.4708	3.11861	2.84844e-17	5.63377e-16
PLA2G10	-1.07788	2.80771	2.98353e-17	5.87266e-16
TPM2	-1.12919	12.9501	3.09383e-17	6.08393e-16
SERPINB7	-1.26447	2.14915	3.38701e-17	6.64139e-16
EDN2	-1.10472	5.32795	3.87169e-17	7.54714e-16
GPRC5A	-1.13727	8.18182	4.07792e-17	7.928e-16
GNA15	-1.01485	8.17539	4.39966e-17	8.52928e-16
PGC	-2.19604	8.64114	4.42937e-17	8.57878e-16
SIK1	-1.04096	10.3975	4.44426e-17	8.59949e-16
FOSL1	-1.57709	4.87502	4.45791e-17	8.61779e-16
CYTL1	-1.08045	4.75664	5.37898e-17	1.03496e-15
ABCC6	-1.28454	5.073	5.816e-17	1.11072e-15
ABO	-1.54787	3.57675	6.75424e-17	1.28037e-15
NAPSB	-1.01969	6.52598	6.92147e-17	1.30966e-15
SEMA3A	-1.09372	4.58759	7.12093e-17	1.34616e-15
DNAH11	-1.1446	3.58624	7.45729e-17	1.40457e-15
TLR3	-1.04878	6.52324	7.51418e-17	1.41399e-15
CCDC60	-1.44553	4.50352	7.66762e-17	1.44154e-15
CAPN6	-1.6612	5.99245	7.94869e-17	1.49302e-15
EREG	-1.02323	1.40502	8.11426e-17	1.52272e-15
SORCS1	-1.15179	4.15354	8.16445e-17	1.53074e-15
BDNF	-1.07787	4.69934	8.87854e-17	1.66159e-15
ARNTL2	-1.06889	3.33574	8.90769e-17	1.66553e-15
TMPRSS11A	-1.02463	0.833777	9.66452e-17	1.80375e-15
TTC22	-1.24253	5.52688	1.01067e-16	1.87898e-15
SCGB2A1	-1.23164	4.72433	1.03188e-16	1.91542e-15
SLC8A1	-1.05462	8.52028	1.14517e-16	2.11423e-15
SGCA	-1.10884	7.03493	1.21876e-16	2.24606e-15
BATF	-1.0877	5.22158	1.22655e-16	2.25715e-15
SYT6	-1.26613	4.56779	1.26993e-16	2.33409e-15
CES1	-1.18835	8.8122	1.30362e-16	2.39385e-15
RASAL1	-1.14897	2.61947	1.3274e-16	2.43535e-15
LOC134466	-1.06641	4.8057	1.3595e-16	2.49201e-15
GFRA3	-1.38106	4.25125	1.52735e-16	2.77492e-15
MT1G	-1.78557	9.19714	1.63472e-16	2.94651e-15
SOX2	-1.31615	5.64613	1.79336e-16	3.21551e-15
LRMP	-1.00071	5.01445	1.80414e-16	3.22921e-15
SERPINA1	-1.02139	8.60913	1.81265e-16	3.24161e-15
KCTD8	-1.18747	2.90411	1.87816e-16	3.35001e-15
PHYHD1	-1.48923	8.24206	2.06132e-16	3.66715e-15
COL27A1	-1.40364	6.55196	2.14396e-16	3.80756e-15
CD3E	-1.00786	7.00458	2.68943e-16	4.73534e-15
CLEC3A	-2.01027	2.80779	2.78212e-16	4.89434e-15
CDC42EP5	-1.3226	8.48082	2.87213e-16	5.04836e-15
SPON1	-1.05918	8.19001	2.95313e-16	5.1863e-15
GALNT9	-1.05643	2.41187	2.97673e-16	5.22327e-15
LRCH2	-1.06058	6.96579	3.0537e-16	5.35376e-15
RNF128	-1.35922	5.74849	3.12072e-16	5.45727e-15
COL7A1	-1.08585	9.18781	3.27578e-16	5.72356e-15
CHODL	-1.31467	5.37158	3.51049e-16	6.09733e-15
PDE6B	-1.10915	5.05066	3.71847e-16	6.43136e-15
CCR7	-1.21613	5.10732	3.86138e-16	6.6729e-15
SYT16	-1.33413	3.34491	4.01761e-16	6.9196e-15
PAGE4	-1.69788	6.73524	4.09887e-16	7.05363e-15
CCL22	-1.0108	5.34139	4.31843e-16	7.41282e-15
CYP4F2	-2.15047	3.35407	4.56891e-16	7.82969e-15
SFN	-1.21888	10.7089	4.64554e-16	7.95438e-15
VANGL2	-1.05863	8.781	5.11366e-16	8.71233e-15
CYP11A1	-1.12393	2.77514	5.18046e-16	8.81151e-15
MFSD2A	-1.19315	4.12013	5.60166e-16	9.44964e-15
TMEM90B	-1.01117	4.91197	6.6401e-16	1.11283e-14
STAC	-1.42682	5.6956	7.31905e-16	1.22262e-14
SLC15A1	-1.61301	4.38652	7.66509e-16	1.27731e-14
ADRA1A	-1.27412	4.45854	8.2863e-16	1.37302e-14
ZNF750	-1.33893	6.68522	8.42075e-16	1.39418e-14
PALM3	-1.19019	4.66598	8.89703e-16	1.46619e-14
FOXN1	-1.08245	3.54335	8.9759e-16	1.47775e-14
TG	-1.52069	5.41377	9.20914e-16	1.51493e-14
MT1X	-1.00086	9.93445	1.0356e-15	1.69815e-14
WIF1	-1.7273	4.66024	1.0382e-15	1.70106e-14
STOX2	-1.05403	3.7376	1.11426e-15	1.82131e-14
CPM	-1.20865	9.19104	1.12849e-15	1.84311e-14
AREG	-1.40483	4.20231	1.20528e-15	1.95918e-14
FGF10	-1.03373	2.0133	1.21744e-15	1.97581e-14
CFC1B	-1.75232	5.18137	1.24724e-15	2.02258e-14
TLR10	-1.08203	3.2797	1.53145e-15	2.464e-14
GCNT4	-1.04328	3.55802	1.72993e-15	2.77247e-14
SEZ6L	-1.23841	2.39637	1.87282e-15	2.99447e-14
FERMT1	-1.14796	7.53417	2.13036e-15	3.38254e-14
CCL14	-1.07871	8.20085	2.22507e-15	3.52694e-14
AIM1L	-1.06875	2.07925	2.33576e-15	3.68021e-14
PDK4	-1.1908	9.88819	2.34392e-15	3.69024e-14
JAKMIP1	-1.30932	5.4362	2.41528e-15	3.79676e-14
LPHN3	-1.11859	4.19956	2.48878e-15	3.90632e-14
SCUBE2	-1.39939	10.3268	2.5606e-15	4.01291e-14
ZNF683	-1.04259	3.90075	2.76622e-15	4.32525e-14
CD3D	-1.05902	5.47696	3.1365e-15	4.86715e-14
SPOCK3	-1.1421	8.66525	3.21548e-15	4.98217e-14
SLC18A2	-1.54903	3.76024	3.3376e-15	5.15971e-14
HAPLN2	-1.05418	3.88494	3.55429e-15	5.48232e-14
SLPI	-1.61205	8.13779	3.64991e-15	5.62136e-14
SLC7A4	-1.95321	5.48509	3.76422e-15	5.78872e-14
CHRDL2	-1.33528	6.21361	4.20196e-15	6.41871e-14
PDE11A	-1.33107	7.58711	4.20202e-15	6.41871e-14
P2RX2	-1.22085	4.38112	4.72529e-15	7.15415e-14
NOS2	-1.16865	3.31082	5.33818e-15	8.02877e-14
CDH17	-1.29985	3.46733	5.81678e-15	8.71033e-14
CYP3A7	-1.14068	1.59068	5.88724e-15	8.79018e-14
ITGB3	-1.10231	6.2243	5.926e-15	8.84163e-14
ID4	-1.04142	8.13105	6.14553e-15	9.12276e-14
OGN	-1.11693	8.60105	6.48038e-15	9.59209e-14
GSTM5	-1.04167	7.09707	7.43098e-15	1.09282e-13
SOX10	-1.31062	4.01599	7.59035e-15	1.11466e-13
CACNG1	-1.11427	2.49175	7.78627e-15	1.1418e-13
ACP5	-1.0142	8.93891	8.73858e-15	1.27508e-13
KLHL14	-1.00256	3.971	9.77987e-15	1.41995e-13
LGR6	-1.4225	5.00409	1.16301e-14	1.66853e-13
FOXA3	-1.13977	4.2896	1.19291e-14	1.70665e-13
TRIM31	-1.10912	2.63652	1.49128e-14	2.10999e-13
PAK3	-1.03592	2.57342	1.5467e-14	2.18088e-13
GAL3ST3	-1.02777	3.35664	1.63875e-14	2.30436e-13
NLRP9	-1.22604	3.73732	1.7001e-14	2.38084e-13
EYA1	-1.0189	6.71951	1.75135e-14	2.44594e-13
PLP1	-1.56753	5.61834	2.01089e-14	2.78004e-13
LYVE1	-1.03172	4.61111	2.10751e-14	2.90579e-13
SEMA3D	-1.416	6.9727	2.27127e-14	3.11693e-13
NAT1	-1.2151	6.35059	2.43545e-14	3.3311e-13
ALOX12P2	-1.40236	3.14384	2.75747e-14	3.75653e-13
CSF3	-1.6584	2.74292	2.85371e-14	3.88506e-13
SLITRK5	-1.08037	6.3026	3.03463e-14	4.11227e-13
ACTA1	-1.28463	4.0509	3.14299e-14	4.25351e-13
IGJ	-1.63377	8.39582	3.32279e-14	4.48206e-13
MUC1	-1.22873	8.39856	4.13102e-14	5.51788e-13
MT1M	-1.44063	7.36912	4.3096e-14	5.74894e-13
FAM83A	-1.07053	1.41097	4.6038e-14	6.13741e-13
LRRTM1	-1.01672	2.19942	5.09762e-14	6.76497e-13
TEKT2	-1.12117	2.83562	5.88962e-14	7.74593e-13
IL1B	-1.1926	4.53722	6.09147e-14	7.99691e-13
NRXN1	-1.21617	4.85112	6.46747e-14	8.45176e-13
C2orf54	-1.16888	5.07457	6.54814e-14	8.55174e-13
PTN	-1.16778	9.47103	6.77002e-14	8.83028e-13
RUFY4	-1.11932	3.12931	6.80136e-14	8.86552e-13
TMPRSS3	-1.07225	4.60187	6.81831e-14	8.88197e-13
BEX1	-1.29772	4.50662	1.05552e-13	1.34013e-12
YBX2	-1.00146	3.07291	1.29218e-13	1.62552e-12
SLC8A2	-1.01014	4.15501	1.45296e-13	1.80894e-12
ALOX15B	-2.29787	10.0437	1.68743e-13	2.08316e-12
NDP	-1.08851	5.0346	2.00678e-13	2.45698e-12
IRF4	-1.04126	4.02622	2.2025e-13	2.67875e-12
PRSS50	-1.0839	2.22382	2.25846e-13	2.74357e-12
FAM110C	-1.03163	2.99799	2.28944e-13	2.77791e-12
RASSF10	-1.15844	3.51929	2.35169e-13	2.85176e-12
LRG1	-1.29272	7.95912	2.59728e-13	3.12924e-12
MME	-1.26941	10.9094	2.67228e-13	3.21394e-12
TIMP4	-1.18499	4.887	2.74093e-13	3.28879e-12
FOXP2	-1.08681	3.94065	2.76957e-13	3.32122e-12
PRSS16	-1.20792	6.8339	2.86414e-13	3.42462e-12
MASP1	-1.15119	8.82974	3.06289e-13	3.64951e-12
GLB1L3	-1.62919	7.49928	3.07207e-13	3.65712e-12
ADRA1D	-1.22197	4.35557	3.07357e-13	3.65712e-12
PTPRQ	-1.2576	2.80773	3.15522e-13	3.74865e-12
C2orf43	-1.02074	7.06438	3.3852e-13	4.00335e-12
GRIA3	-1.10802	3.47628	3.40106e-13	4.0198e-12
DPT	-1.33607	6.74822	3.49576e-13	4.1175e-12
ANGPTL1	-1.09159	5.44396	4.19438e-13	4.89543e-12
HS3ST6	-1.02988	1.67623	4.32689e-13	5.03577e-12
IQSEC3	-1.00422	3.85532	4.49315e-13	5.22335e-12
FCN1	-1.11484	4.23717	5.29999e-13	6.11212e-12
ANO4	-1.12882	5.9314	7.09118e-13	8.07891e-12
MMP13	-1.19321	1.9657	8.85396e-13	9.93289e-12
CYP4F22	-1.31431	3.61316	9.68868e-13	1.08397e-11
NELL1	-1.18397	5.47577	9.75101e-13	1.09035e-11
CTSW	-1.0294	5.10043	1.40497e-12	1.54164e-11
HCG4	-1.02243	4.38026	1.6255e-12	1.77508e-11
LSAMP	-1.04883	7.51245	1.64227e-12	1.79149e-11
MPZ	-1.16766	4.53697	1.78707e-12	1.94222e-11
NCAM1	-1.11368	6.84866	1.81706e-12	1.97273e-11
AZGP1	-1.33744	13.9077	2.12282e-12	2.28535e-11
PENK	-1.39688	4.80588	2.21144e-12	2.37577e-11
CTSG	-1.19543	3.41255	2.4014e-12	2.56508e-11
MAL	-1.10593	4.10491	2.40805e-12	2.57084e-11
MEG3	-1.08964	5.71412	2.5123e-12	2.67796e-11
SALL3	-1.25127	5.04397	2.58033e-12	2.74194e-11
TMPRSS4	-1.36287	4.90142	2.63665e-12	2.79888e-11
ASCL2	-1.17218	4.61489	2.85996e-12	3.02811e-11
CPB1	-1.72403	5.52421	2.94557e-12	3.11241e-11
CCL21	-1.13781	6.93915	3.96066e-12	4.10461e-11
CDH19	-1.16036	3.09511	4.63234e-12	4.7551e-11
SELE	-1.50467	7.25074	4.67946e-12	4.80107e-11
PMP2	-1.12701	3.28056	4.85674e-12	4.98046e-11
ADAM6	-1.49873	11.2324	4.90207e-12	5.02443e-11
PLAC4	-1.03949	3.33356	6.69438e-12	6.76357e-11
MMP1	-1.20011	2.97484	6.78476e-12	6.84814e-11
UNC5D	-1.7321	5.91593	7.97262e-12	7.96486e-11
SCG2	-1.14062	6.27032	9.85679e-12	9.7382e-11
VIT	-1.06762	4.00018	1.02561e-11	1.0089e-10
SLC5A1	-1.14865	8.63289	1.12438e-11	1.10131e-10
EN2	1.29217	3.48228	1.20361e-11	1.17276e-10
WSCD2	-1.00444	6.04163	1.30995e-11	1.26915e-10
IL7R	-1.2399	5.05533	1.38564e-11	1.33807e-10
CHGA	-1.58354	8.18193	1.59122e-11	1.52226e-10
TMEM132C	-1.07548	4.36407	2.05435e-11	1.93911e-10
C19orf33	-1.27101	5.9175	2.08126e-11	1.96271e-10
DNER	-1.10206	5.79066	2.16428e-11	2.03913e-10
PAH	-1.51125	2.46364	2.23205e-11	2.0972e-10
SHISA9	-1.57848	5.27577	2.4138e-11	2.25661e-10
PI15	-1.32348	9.97118	2.75429e-11	2.54728e-10
CEACAM5	-1.5618	4.30614	2.75448e-11	2.54728e-10
SERPINA5	-1.13937	4.34487	2.87317e-11	2.64987e-10
TMEM92	-1.02425	3.03163	2.92477e-11	2.69383e-10
MUC12	-1.57224	6.6652	3.09541e-11	2.83954e-10
SOX21	-1.05202	3.74375	3.22345e-11	2.95435e-10
HECW1	-1.19363	4.25337	3.83864e-11	3.49168e-10
HHIP	-1.05004	5.92251	4.49736e-11	4.04782e-10
LOC440173	-1.05282	1.96898	4.98222e-11	4.46659e-10
DACH2	-1.19413	2.2719	5.62964e-11	5.00332e-10
MUC13	-1.5717	5.6558	5.6434e-11	5.01337e-10
C7	-1.02284	9.80801	6.47233e-11	5.71514e-10
ELAVL2	1.18107	5.26059	6.57085e-11	5.79676e-10
IL6	-1.40781	4.49643	6.74636e-11	5.93668e-10
VGLL3	-1.5482	8.35466	8.29729e-11	7.21794e-10
PRR4	-1.10122	6.53999	8.71616e-11	7.5599e-10
C10orf116	-1.06049	10.8803	9.85396e-11	8.4787e-10
SGK1	-1.0339	10.0577	1.24602e-10	1.06012e-09
LDLRAD1	-1.09136	2.60005	1.33998e-10	1.13442e-09
RDH16	-1.03807	6.05762	1.43802e-10	1.21242e-09
MMP12	-1.18794	3.04311	1.48619e-10	1.24996e-09
CITED1	-1.1016	6.36442	1.57416e-10	1.32178e-09
NR4A3	-1.20165	7.30454	1.69063e-10	1.41207e-09
PIP	-1.65763	4.18867	1.75939e-10	1.46651e-09
GRP	-1.12932	3.05511	1.87881e-10	1.5591e-09
TCN1	-1.28793	2.52842	2.85276e-10	2.31034e-09
ZFP57	-1.01086	2.1188	2.9167e-10	2.35562e-09
LEPREL1	-1.14748	9.56765	3.42985e-10	2.74521e-09
FOS	-1.12194	12.7387	5.35179e-10	4.17448e-09
HP	-1.10865	3.06786	5.57937e-10	4.33716e-09
EGR1	-1.03952	12.294	5.69113e-10	4.40902e-09
ALDH1L1	-1.02416	8.42625	6.31289e-10	4.86135e-09
LOC339535	-1.0338	1.728	6.9003e-10	5.28003e-09
FAM3D	-1.16389	8.45564	9.63152e-10	7.21661e-09
SLC22A3	-1.10009	9.76666	1.0902e-09	8.09178e-09
C13orf38	-1.2602	3.61434	1.38978e-09	1.0201e-08
CCL19	-1.05631	6.84162	1.94232e-09	1.39498e-08
HOXC6	1.02101	7.67986	1.95217e-09	1.40084e-08
MT1E	-1.12669	9.66823	2.25501e-09	1.60469e-08
FAM83E	-1.11883	6.16092	2.36774e-09	1.68025e-08
WDR72	-1.22088	2.26951	2.55265e-09	1.80089e-08
KCNN4	-1.28126	9.58645	2.83596e-09	1.98982e-08
CHI3L1	-1.00053	6.31057	3.1371e-09	2.18989e-08
DIRAS2	1.23758	3.66589	3.73619e-09	2.58436e-08
UGT1A6	-1.24892	4.45373	5.60253e-09	3.7761e-08
SCARA5	-1.02926	3.29359	5.67399e-09	3.82175e-08
C2CD4A	-1.11781	4.28387	5.75354e-09	3.87025e-08
MNX1	1.1471	4.72465	6.24713e-09	4.17533e-08
GDEP	-1.93467	7.36966	9.49506e-09	6.1982e-08
EGR3	-1.02315	7.81961	9.62817e-09	6.27512e-08
SLITRK3	-1.03502	3.25494	1.21434e-08	7.82745e-08
LMAN1L	-1.07977	8.90679	1.35219e-08	8.6508e-08
RPS4Y2	-1.03533	3.33096	1.48347e-08	9.43481e-08
NKX2-2	1.16281	2.47955	1.9877e-08	1.23847e-07
GPR110	-1.44654	6.70476	2.06598e-08	1.28529e-07
CNTN1	-1.04344	7.1275	2.63989e-08	1.61734e-07
PEBP4	-1.24091	7.66098	3.78405e-08	2.27154e-07
?|729884	-1.02736	4.37789	3.98185e-08	2.38122e-07
COL11A1	1.04863	2.54973	4.36616e-08	2.59442e-07
HMGCS2	-1.09539	9.66948	4.42017e-08	2.62196e-07
PLA2G2D	-1.01594	3.91412	4.82534e-08	2.84749e-07
FAM5C	-1.13521	6.58088	4.87635e-08	2.87511e-07
FOSB	-1.31958	10.1989	6.35917e-08	3.66827e-07
KLK11	-1.2696	10.3799	8.86016e-08	4.97944e-07
MS4A1	-1.15595	3.6564	9.04088e-08	5.07268e-07
DLX2	1.01438	5.0108	9.23e-08	5.1689e-07
WFDC12	-1.1192	2.54177	1.24034e-07	6.78682e-07
FOXD1	1.24232	5.46396	1.67977e-07	9.02294e-07
DAPL1	-1.19083	2.97866	2.46917e-07	1.29515e-06
SOHLH2	-1.15997	3.73318	3.88055e-07	1.97638e-06
WFDC5	-1.03503	2.41385	4.80177e-07	2.40375e-06
DLX1	1.25326	7.88651	4.98336e-07	2.48442e-06
C1orf150	-1.00934	5.1333	4.99581e-07	2.49002e-06
FAM3B	-1.12331	10.2287	1.72645e-06	7.89398e-06
C20orf56	-1.1517	4.11199	2.16993e-06	9.75875e-06
PTPRT	1.00088	7.50008	2.91137e-06	1.27824e-05
LY6K	-1.08463	4.32458	4.82155e-06	2.04391e-05
SEMG1	-1.45018	2.65928	5.45443e-06	2.28903e-05
SERPINB11	-1.43476	5.88924	6.40182e-06	2.65609e-05
PAX1	1.04982	2.83895	6.87495e-06	2.83818e-05
C1orf64	-1.30923	5.61487	9.60508e-06	3.86424e-05
ADAM7	1.05489	2.56469	1.0671e-05	4.26298e-05
PSCA	-1.26453	9.33846	1.20028e-05	4.74889e-05
ATP8A2	1.04161	4.4045	2.38232e-05	8.95113e-05
CST1	-1.19133	6.00617	5.26022e-05	0.000184855
ALOX15	1.01774	5.28753	0.000154637	0.000498852
CRISP3	1.24117	8.55522	0.000873978	0.00243325
ANKRD34B	1.03992	4.75935	0.00106119	0.00290252

## Sheet: cluster 1 and 3
Table S8.2 Differentially expressed genes between HRD cluster 1 and cluster 3
Gene	logFC	AveExpr	P.Value	adj.P.Val
CSRP3	-7.88765	1.90789	9.67875e-96	1.98705e-91
MYL1	-9.4261	2.55213	4.88576e-94	5.01523e-90
MYH7	-11.4748	3.34964	1.09193e-93	7.47241e-90
MYBPH	-6.5302	1.72175	2.46944e-93	1.26744e-89
MYL2	-10.1289	2.88182	6.44875e-93	2.64786e-89
LMOD2	-7.34354	2.05496	1.07559e-88	3.68032e-85
MYOG	-5.61444	1.35982	2.5125e-88	7.36881e-85
MYF6	-5.86055	1.39299	1.3196e-87	3.38643e-84
XIRP2	-8.51691	2.31054	5.87455e-87	1.34005e-83
SMYD1	-6.48736	1.56307	2.20741e-86	4.53181e-83
KBTBD5	-6.12775	1.56512	7.35406e-85	1.37254e-81
NRAP	-8.7077	3.22473	3.31144e-83	5.66532e-80
SLN	-7.08805	2.50015	1.03086e-80	1.62797e-77
MYOZ2	-6.12177	2.3045	1.16164e-78	1.70347e-75
MYPN	-5.80402	1.51417	1.42132e-78	1.94531e-75
COX6A2	-6.33082	1.77344	7.84104e-77	1.0061e-73
UNC45B	-5.51588	2.02114	1.13448e-75	1.37005e-72
TRDN	-7.0107	2.33897	2.09473e-75	2.38915e-72
SYNPO2L	-6.18808	2.65908	2.7501e-75	2.97156e-72
MYL3	-6.67198	2.34613	6.92554e-74	7.10907e-71
MYLPF	-5.82844	2.2747	1.77074e-73	1.73111e-70
TCAP	-7.20308	4.70796	2.73202e-73	2.54947e-70
KBTBD10	-5.43896	5.74592	3.23469e-73	2.88731e-70
TMOD4	-5.36976	2.19256	4.13102e-73	3.53375e-70
TNNT1	-9.08966	3.36863	5.53172e-73	4.54265e-70
ACTA1	-8.06905	4.98541	8.11056e-73	6.40422e-70
TNNT3	-6.23216	2.28357	1.17311e-72	8.91998e-70
SMPX	-5.42193	2.06117	3.14723e-71	2.30759e-68
MYH6	-7.35052	2.50217	3.72963e-70	2.64032e-67
APOBEC2	-5.40212	2.28543	1.52078e-69	1.04072e-66
DUSP13	-4.86888	1.33754	8.68646e-69	5.75268e-66
TNNC1	-6.28223	5.30677	2.59121e-68	1.66242e-65
C10orf71	-4.83024	1.3073	2.4349e-67	1.5148e-64
FBXO40	-5.08482	1.48063	1.13085e-64	6.82836e-62
LMOD3	-4.29306	3.10638	3.29457e-64	1.9325e-61
MYOM3	-5.67179	3.27075	8.07695e-64	4.6061e-61
MYH8	-4.19607	1.04508	9.16112e-64	5.08319e-61
PPP1R3A	-4.13215	0.920618	1.77912e-62	9.61195e-60
ACTN2	-7.31775	4.20795	6.57078e-61	3.45893e-58
TNNI2	-5.0646	2.78365	7.06276e-61	3.62496e-58
CKM	-7.51564	4.61778	1.19203e-60	5.96885e-58
TRIM72	-4.11204	1.10544	5.69513e-60	2.78383e-57
ATP1B4	-4.32202	1.21678	8.75021e-60	4.17772e-57
CA3	-7.05912	4.81574	3.5865e-59	1.67343e-56
MYBPC2	-5.25967	2.20518	1.1069e-58	5.04994e-56
TECRL	-4.53623	1.00915	4.03727e-58	1.80185e-55
XIRP1	-6.12887	2.96586	8.43096e-58	3.68271e-55
TRIM55	-3.39812	0.917951	1.94449e-57	8.31673e-55
NEB	-5.26876	6.5736	2.03805e-57	8.53901e-55
MYH2	-6.08852	2.39839	2.25983e-57	9.27887e-55
PRKAG3	-3.63522	0.953222	9.21504e-57	3.7095e-54
CASQ1	-5.19367	3.90256	3.01285e-56	1.1895e-53
TNNI1	-4.33729	6.98324	4.16141e-56	1.61196e-53
MYOT	-5.74865	3.71544	9.98305e-56	3.79541e-53
RPL3L	-5.03492	1.42886	2.8198e-55	1.05256e-52
MYH3	-4.81051	7.09265	1.80608e-54	6.62121e-52
LRTM1	-3.67327	0.864339	2.42882e-54	8.74802e-52
MYOD1	-2.88855	0.656377	2.57202e-54	9.10406e-52
MYOZ1	-4.40582	4.45032	3.19427e-54	1.1115e-51
HFE2	-4.17496	1.41936	6.12833e-53	2.09691e-50
VGLL2	-3.56298	0.827558	1.11671e-52	3.75838e-50
HHATL	-4.0232	1.7524	1.79443e-52	5.94186e-50
CHRND	-3.22801	0.745497	5.77652e-52	1.88241e-49
TNNC2	-4.42936	3.45208	2.46917e-49	7.92064e-47
ANKRD2	-4.28927	1.96216	1.7089e-48	5.39751e-46
MYOM1	-4.07674	6.48341	4.32107e-48	1.34411e-45
DYSFIP1	-3.85809	1.45443	2.4095e-47	7.38314e-45
CACNA1S	-5.14225	1.61154	2.70492e-47	8.16647e-45
ABRA	-3.9052	2.13182	3.3581e-46	9.99157e-44
MURC	-3.49921	3.37943	3.45187e-46	1.01239e-43
ANKRD1	-5.4917	3.02748	5.10993e-46	1.47756e-43
TRIM63	-4.28336	2.40712	7.41475e-46	2.11423e-43
C20orf166	-3.22366	0.983446	1.10136e-45	3.0974e-43
TTN	-4.35285	7.71431	2.03798e-45	5.65403e-43
CAV3	-3.60724	1.95626	2.89303e-45	7.91919e-43
DDN	-4.0837	3.20143	1.9767e-44	5.33968e-42
ITGB1BP3	-3.60715	1.73002	7.4339e-44	1.98205e-41
MYO18B	-4.21784	3.24042	9.05801e-44	2.38411e-41
SRL	-3.5579	5.25952	4.08426e-43	1.06139e-40
AMPD1	-4.23111	1.83818	2.5678e-42	6.58962e-40
MYOM2	-3.53193	6.0634	6.30328e-42	1.59761e-39
ASB10	-2.82641	0.771324	2.04596e-41	5.12239e-39
MYH1	-3.37073	1.09661	2.61252e-41	6.46206e-39
MYLK3	-3.08926	4.10271	7.75244e-41	1.89473e-38
MYF5	-1.92218	0.442009	3.20739e-39	7.7468e-37
HSPB3	-4.41492	2.51033	3.64462e-38	8.70046e-36
CAMK2A	-3.36474	2.79779	4.74533e-38	1.11979e-35
MYLK2	-3.23057	1.74657	6.50378e-38	1.5173e-35
STAC3	-3.13252	6.18386	6.8131e-38	1.57161e-35
TRIM54	-4.10273	2.53945	3.03007e-37	6.91193e-35
SCN4A	-3.38353	2.30886	3.25712e-37	7.3482e-35
CMYA5	-2.80583	7.3302	3.75942e-36	8.38924e-34
CHRNA1	-3.87061	2.77431	1.02018e-35	2.25208e-33
KCNA7	-2.44283	0.987518	1.88116e-35	4.10854e-33
RYR1	-3.54028	5.64065	2.12728e-35	4.59717e-33
DUSP27	-3.63514	3.73606	3.26365e-35	6.97944e-33
PAX7	-2.3333	0.629102	3.54532e-35	7.50366e-33
NPY6R	-3.65759	2.42902	1.23172e-34	2.58034e-32
H19	-4.61221	7.69784	1.48432e-34	3.07809e-32
SPTB	-2.70969	5.86982	2.00718e-34	4.12073e-32
AKR1B15	-2.06728	0.517027	2.41152e-34	4.90183e-32
KBTBD12	-2.98428	2.31571	5.15289e-34	1.03715e-31
BMPER	-3.50636	5.00477	8.6794e-34	1.72998e-31
HRC	-2.94259	5.00766	1.66115e-33	3.27918e-31
MUSK	-1.65909	0.549281	2.22471e-33	4.34983e-31
ACTC1	-5.12888	6.5517	2.51086e-33	4.86302e-31
KRT31	-2.59954	0.821637	2.97405e-33	5.70629e-31
ENO3	-2.86202	6.26151	3.80416e-33	7.23143e-31
PPP1R1C	-2.97658	1.6906	4.6007e-33	8.66535e-31
DUPD1	-2.02737	0.447061	7.56921e-33	1.41269e-30
LRRC2	-3.10669	3.98093	1.62777e-32	3.01064e-30
SGCG	-3.35045	2.93466	1.67469e-32	3.06976e-30
RAPSN	-2.77674	1.79525	2.85968e-32	5.19551e-30
C1orf105	-1.83178	0.451494	5.29896e-32	9.54277e-30
CACNG1	-3.35391	2.54427	8.50948e-32	1.51913e-29
RPTN	-1.68946	0.391035	1.03082e-31	1.82438e-29
C13orf39	-2.5914	0.888523	1.20513e-31	2.11464e-29
MYL4	-2.02849	1.01651	1.79282e-31	3.1192e-29
C3orf43	-2.37422	0.95709	1.99774e-31	3.44653e-29
SMTNL2	-3.31756	3.56834	2.14101e-31	3.66291e-29
CHRNG	-2.11659	0.906572	3.71389e-31	6.30134e-29
S100A1	-2.56644	5.54373	8.35325e-31	1.40567e-28
MYH7B	-3.36137	3.78	2.76757e-30	4.61936e-28
ASB15	-1.54087	0.473041	3.68657e-30	6.10365e-28
KLHL38	-2.46025	1.84438	6.02712e-30	9.89894e-28
ANKRD23	-2.30315	6.20952	6.81903e-30	1.10976e-27
FSD2	-2.24946	1.06585	6.86504e-30	1.10976e-27
LDB3	-3.22518	7.61759	2.21404e-29	3.55111e-27
DDIT4L	-3.25937	4.82713	2.61798e-29	4.14501e-27
CRYAB	-2.69818	9.11927	2.6247e-29	4.14501e-27
JSRP1	-3.01632	2.27003	3.35353e-29	5.25557e-27
PITX3	-1.31074	0.405075	2.7216e-28	4.20815e-26
CASQ2	-3.36203	5.65173	2.72618e-28	4.20815e-26
C21orf62	-3.25893	3.11193	4.94155e-28	7.5709e-26
CACNG6	-2.5993	1.36087	1.07409e-27	1.63341e-25
ASTN1	-2.98159	3.17592	1.29042e-27	1.94796e-25
HSPB7	-2.82653	7.94932	2.35929e-27	3.53549e-25
DGKG	-2.59279	4.16585	3.45641e-27	5.14204e-25
KY	-3.26329	3.58255	4.5729e-27	6.75408e-25
ASB5	-3.10491	6.07941	1.19528e-26	1.75279e-24
A2BP1	-2.97446	2.3516	2.04058e-26	2.97115e-24
GDF10	-2.95124	2.89957	3.58033e-26	5.17635e-24
PYGM	-3.02058	6.95211	3.67264e-26	5.27268e-24
EXTL1	-2.36618	3.13907	4.65117e-26	6.63114e-24
SMTNL1	-2.68551	2.17213	6.0349e-26	8.54459e-24
HSPB2	-2.28411	5.81633	6.3915e-26	8.98749e-24
C2orf71	-1.99104	0.942314	6.91628e-26	9.65926e-24
SH3BGR	-1.7973	6.96491	7.07005e-26	9.8073e-24
C6orf142	-3.09055	2.26133	1.01891e-25	1.3971e-23
DLK1	-3.29271	1.39851	1.02078e-25	1.3971e-23
MUSTN1	-2.62652	6.15147	1.54545e-25	2.10119e-23
MYOZ3	-2.71366	5.05407	1.74019e-25	2.34051e-23
NT5C1A	-1.37588	0.512686	1.74427e-25	2.34051e-23
DUSP26	-2.7529	4.80894	3.3667e-25	4.4882e-23
PCOLCE2	-2.58774	7.19245	3.66763e-25	4.85783e-23
ARPP21	-2.8072	2.08794	4.73735e-25	6.23448e-23
RRAD	-2.62043	6.51003	7.27744e-25	9.5163e-23
PITX2	-3.30424	2.91491	1.22107e-24	1.58662e-22
COL19A1	-2.68982	1.58777	2.19799e-24	2.83803e-22
MB	-2.53607	9.62824	2.9609e-24	3.79921e-22
FHL1	-2.63868	10.9743	3.54532e-24	4.52084e-22
CKMT2	-2.7252	5.22587	3.63325e-24	4.60436e-22
MEF2C	-1.85179	8.21872	4.30506e-24	5.42226e-22
LRRC39	-2.59923	3.22754	1.12774e-23	1.41173e-21
MYH4	-1.35235	0.343554	1.18742e-23	1.47744e-21
ADAMTSL4	-2.04936	6.44427	1.42476e-23	1.76207e-21
LRRC14B	-1.70337	0.829057	1.54066e-23	1.894e-21
C8orf22	-2.08038	0.758719	1.74963e-23	2.13809e-21
USP2	-2.12313	4.86483	2.10245e-23	2.55404e-21
RTP2	-1.04	0.276961	5.59202e-23	6.75318e-21
LHX8	-1.1714	0.308398	7.32793e-23	8.79781e-21
PAX3	-1.53583	0.79093	1.10289e-22	1.31641e-20
HSPB6	-2.6796	9.95087	1.99676e-22	2.36956e-20
ADRA1D	-3.06831	4.28637	2.24664e-22	2.65078e-20
C14orf180	-1.80627	1.02765	3.82289e-22	4.4848e-20
SEMA3A	-2.39257	4.45209	4.52476e-22	5.27803e-20
DHRS7C	-1.57313	0.383841	4.8122e-22	5.5816e-20
SYPL2	-1.95772	5.48794	4.87312e-22	5.62051e-20
FBXL21	-2.28816	1.31226	7.08485e-22	8.12581e-20
PRKCQ	-2.27824	4.03253	7.80081e-22	8.89725e-20
KCNE1L	-1.7916	1.46223	1.093e-21	1.23974e-19
YIPF7	-1.18468	0.477804	1.41872e-21	1.5916e-19
EMX2OS	-2.30103	2.9886	2.26694e-21	2.52936e-19
HOXC10	-2.52892	2.11078	3.50907e-21	3.89412e-19
DHDPSL	-2.08662	3.28582	3.76137e-21	4.14059e-19
CAND2	-1.70113	6.24195	3.77151e-21	4.14059e-19
DMPK	-1.44434	9.83375	4.02019e-21	4.39013e-19
PPAPDC3	-1.95176	5.12186	5.0124e-21	5.44468e-19
P2RX6	-2.10207	2.64713	5.32626e-21	5.75517e-19
MAMSTR	-1.59776	4.03063	1.04105e-20	1.11899e-18
FST	-2.42078	5.59194	1.24959e-20	1.33615e-18
KLHL34	-1.27995	0.722435	1.73432e-20	1.84485e-18
CLVS2	-2.24634	2.21807	2.37629e-20	2.5147e-18
AKAP6	-1.72811	5.89917	2.72275e-20	2.86657e-18
CCDC3	-1.8762	8.30778	2.94108e-20	3.08064e-18
CFL2	-1.37018	9.72332	3.21029e-20	3.34554e-18
PGAM2	-2.08671	5.28109	4.01944e-20	4.16763e-18
FNDC5	-1.70402	5.66303	4.3179e-20	4.4546e-18
KCNAB1	-1.97589	7.14612	4.70814e-20	4.83291e-18
IGFN1	-2.86414	3.61316	5.70918e-20	5.83131e-18
CNTNAP4	-1.76791	0.916537	6.31533e-20	6.4185e-18
EYA1	-2.37075	6.62278	6.54983e-20	6.62404e-18
DIRC3	-1.58883	1.98223	6.60565e-20	6.64775e-18
LGR6	-2.91725	4.7874	7.06257e-20	7.07291e-18
OSTBETA	-1.61494	1.44728	9.13192e-20	9.10089e-18
ATP1A2	-2.74175	7.94568	1.00895e-19	1.00067e-17
TBX5	-2.80842	4.76553	1.10879e-19	1.09439e-17
PI16	-3.69395	6.18792	1.13931e-19	1.11914e-17
JAM3	-1.57905	9.66928	1.30944e-19	1.28013e-17
MPO	-1.3382	1.55305	1.48931e-19	1.44907e-17
KLHL30	-2.13811	3.27563	1.59638e-19	1.54592e-17
C3orf45	-1.58432	1.7559	1.72677e-19	1.66435e-17
SLC2A4	-2.321	6.42761	1.80771e-19	1.73422e-17
P2RY2	-1.8054	3.17879	2.53381e-19	2.41949e-17
FABP3	-2.06882	7.25776	2.55995e-19	2.43314e-17
COX7A1	-2.11113	7.08364	3.74894e-19	3.54681e-17
EMX2	-1.96991	2.19808	3.88633e-19	3.65939e-17
COL4A6	-2.30647	6.84283	3.90359e-19	3.65939e-17
STATH	-1.20303	0.255242	3.96918e-19	3.70396e-17
SCARA5	-2.74244	3.26816	4.05697e-19	3.76876e-17
SLC36A2	-1.87569	0.836316	5.32916e-19	4.92827e-17
GPD1	-1.79728	2.71768	5.56566e-19	5.1239e-17
ATP2A1	-2.25127	3.79398	6.14191e-19	5.62917e-17
LYVE1	-2.16857	4.46491	6.55918e-19	5.98489e-17
FAM107A	-1.93454	8.84587	7.13528e-19	6.48174e-17
NES	-1.52485	9.961	1.27101e-18	1.14951e-16
TCEAL7	-1.78659	5.30585	1.31067e-18	1.18018e-16
FXYD1	-2.46431	6.61596	1.37931e-18	1.23656e-16
FITM1	-1.69878	4.41907	1.38554e-18	1.23675e-16
NDP	-2.50296	4.92508	1.50138e-18	1.33435e-16
CACNA2D3	-1.99975	3.62207	1.59576e-18	1.41211e-16
DNAJB5	-1.5858	8.31067	1.60308e-18	1.4125e-16
IGFBP6	-2.1583	8.87875	1.66628e-18	1.46191e-16
SPARCL1	-1.6904	12.6059	1.89273e-18	1.65352e-16
TBX4	-3.38001	4.70315	1.92058e-18	1.67074e-16
GADL1	-1.98836	1.37555	2.11221e-18	1.82969e-16
HSPB8	-2.42768	9.62129	2.43214e-18	2.09797e-16
PDE4DIP	-1.15927	10.1506	2.50867e-18	2.15494e-16
RGS9	-2.29158	4.76109	2.91412e-18	2.49279e-16
ITGA7	-1.69915	9.00746	3.11651e-18	2.65485e-16
ELMOD1	-1.80351	1.78845	3.26629e-18	2.77094e-16
GIPC2	-1.70572	4.49369	3.54975e-18	2.99903e-16
PGPEP1L	-1.36126	1.20489	4.4633e-18	3.75539e-16
PDE5A	-2.0485	9.81128	5.08104e-18	4.2577e-16
PADI2	-1.89457	6.1576	5.21705e-18	4.35391e-16
NCAM1	-2.72788	6.77134	5.77683e-18	4.80155e-16
ART1	-1.24778	0.586538	6.42826e-18	5.32146e-16
CDH15	-2.14646	2.7834	6.73192e-18	5.55046e-16
LOC401093	-1.46532	7.17438	7.19938e-18	5.91213e-16
FXYD6	-1.90835	8.98083	8.3065e-18	6.79412e-16
LOC643763	-2.00163	2.66126	8.61486e-18	7.01837e-16
C13orf29	-1.56201	5.12263	9.31013e-18	7.55482e-16
PLAC9	-2.61603	5.06205	1.03259e-17	8.34611e-16
TNNT2	-2.45373	2.59054	1.1055e-17	8.90035e-16
ABLIM2	-1.36847	5.7574	1.83266e-17	1.46971e-15
G0S2	-1.5029	5.98043	1.87659e-17	1.49909e-15
CSF3	-2.85902	2.37757	2.44415e-17	1.9449e-15
BOC	-1.5702	9.19415	2.53789e-17	2.01169e-15
SYNPO	-1.43156	10.3415	2.63121e-17	2.07765e-15
C4orf49	-1.51309	3.63117	2.83967e-17	2.23366e-15
MYADML2	-1.84048	3.08067	3.05515e-17	2.39398e-15
RASL12	-1.89276	8.70144	3.13171e-17	2.44464e-15
PLCD3	-1.21248	8.10546	3.75505e-17	2.92012e-15
ITGB1BP2	-1.94856	4.39277	4.91265e-17	3.80591e-15
HIF3A	-2.33869	5.36148	5.09287e-17	3.9307e-15
RCAN2	-1.73407	8.32939	5.5374e-17	4.25778e-15
GLT25D2	-1.6055	6.66705	5.70855e-17	4.373e-15
TMEM182	-1.07348	6.36291	6.15984e-17	4.70117e-15
CCDC80	-1.86207	9.58428	6.48886e-17	4.93394e-15
NEGR1	-1.9389	6.72661	7.02617e-17	5.3033e-15
NEXN	-1.9594	8.83265	7.02629e-17	5.3033e-15
FLNC	-2.39719	11.1748	7.15767e-17	5.38267e-15
HPSE2	-2.83916	4.91358	7.37022e-17	5.52229e-15
FILIP1	-2.08363	5.1519	8.11614e-17	6.05907e-15
RXRG	-1.96739	1.97223	9.03589e-17	6.72126e-15
PLCD4	-1.03969	5.85991	9.33524e-17	6.91407e-15
FAM5B	-1.3621	1.0788	9.36245e-17	6.91407e-15
C8orf84	-1.97392	6.79258	9.7207e-17	7.1529e-15
SIX2	-1.92159	5.30135	1.00753e-16	7.38739e-15
RASL11A	-1.57283	7.21101	1.16951e-16	8.54451e-15
SGCA	-2.13002	6.83608	1.22442e-16	8.91395e-15
C20orf200	-2.1615	4.24078	1.23795e-16	8.98059e-15
BIN1	-1.10616	10.2158	1.35374e-16	9.786e-15
PLN	-2.12447	7.77684	1.38587e-16	9.98315e-15
TPM2	-2.07618	12.7282	1.66998e-16	1.19459e-14
MAL	-2.40253	3.96441	1.89306e-16	1.34946e-14
CYP11A1	-2.1172	2.56488	2.04526e-16	1.45291e-14
RSPO1	-1.83553	4.35874	2.20787e-16	1.56302e-14
JPH2	-2.14655	8.29419	2.28187e-16	1.60985e-14
HSD11B1	-1.90635	5.65831	2.33239e-16	1.63986e-14
EHBP1L1	-1.08299	9.79751	2.49653e-16	1.74928e-14
KLHL33	-1.45547	1.82335	2.71915e-16	1.89878e-14
FOXF2	-2.1041	6.28824	2.85534e-16	1.98712e-14
PRKCB	-2.0326	6.73337	3.06685e-16	2.12711e-14
FBLN1	-1.85297	11.8764	3.16496e-16	2.18776e-14
CORO6	-2.11284	5.63237	3.65633e-16	2.51894e-14
FGF7	-1.75989	6.91025	3.82643e-16	2.62731e-14
PLCL1	-2.00782	6.90201	3.85425e-16	2.63759e-14
FAT3	-2.28303	5.33387	3.88889e-16	2.65246e-14
ANK1	-2.08804	5.58857	4.24924e-16	2.88864e-14
NKAPL	-1.48328	2.70162	4.95044e-16	3.34318e-14
TXLNB	-2.0179	5.86512	5.15479e-16	3.46976e-14
CYP27A1	-2.07968	8.75293	5.49969e-16	3.68982e-14
DNAJB4	-1.46097	7.33545	5.9459e-16	3.9762e-14
GRIP2	-1.79846	2.53927	6.07703e-16	4.0507e-14
VSTM2A	-4.08354	4.95188	6.26807e-16	4.16452e-14
TSLP	-1.99221	4.85653	7.18234e-16	4.75656e-14
SOX17	-1.56474	5.77759	7.85312e-16	5.18407e-14
MAP1A	-1.65728	7.85818	8.68683e-16	5.69778e-14
LRP1B	-2.01447	2.85488	1.0373e-15	6.77893e-14
VIT	-2.46595	3.89505	1.04012e-15	6.77893e-14
TNFAIP8L3	-1.61067	5.53899	1.1874e-15	7.71434e-14
ZAK	-1.34684	10.2268	1.26678e-15	8.20409e-14
BMP5	-3.77761	3.15651	1.3728e-15	8.85647e-14
SMTN	-1.42866	11.1401	1.37614e-15	8.85647e-14
SLC8A3	-1.79436	3.00412	1.39229e-15	8.93239e-14
SCHIP1	-1.51597	6.6537	1.39789e-15	8.94037e-14
MYL6B	-1.22164	9.37411	1.55094e-15	9.88847e-14
SORCS2	-1.85225	5.96772	1.66025e-15	1.05526e-13
TINAGL1	-1.38014	8.88337	1.744e-15	1.10507e-13
AKNAD1	-1.08226	1.02132	1.81401e-15	1.1459e-13
PPP1R12B	-1.40173	11.5608	1.92154e-15	1.2076e-13
IFFO1	-1.30926	6.55952	1.92345e-15	1.2076e-13
ADRB3	-1.7046	1.08957	1.96879e-15	1.2323e-13
IP6K3	-2.40285	3.91803	2.3312e-15	1.45029e-13
DBNDD2	-1.33709	8.09668	2.67396e-15	1.6585e-13
ARHGAP10	-1.16106	8.565	2.79996e-15	1.73142e-13
DENND2A	-1.49044	6.9084	2.83734e-15	1.74665e-13
CCDC69	-1.36744	8.65084	2.8416e-15	1.74665e-13
INMT	-1.64696	8.50113	2.85634e-15	1.75047e-13
IGSF1	-2.57584	3.39171	3.23233e-15	1.97499e-13
KCNMB1	-1.94676	8.63021	3.32387e-15	2.0249e-13
PRSS35	-2.05177	2.95872	3.40042e-15	2.0654e-13
PALLD	-1.48502	11.5636	3.45448e-15	2.09205e-13
PTRF	-1.33715	12.1563	3.47854e-15	2.10043e-13
SCN2B	-1.91662	3.98759	3.49075e-15	2.10162e-13
TMOD1	-1.01312	8.52739	3.76186e-15	2.25821e-13
STAC	-2.58738	5.40781	3.85641e-15	2.30822e-13
S100A4	-1.57351	8.71675	4.04532e-15	2.41426e-13
RGMA	-1.45744	6.86542	4.35263e-15	2.59013e-13
FERMT2	-1.197	9.72063	4.39701e-15	2.60897e-13
LOC644538	-1.46339	6.11489	4.46907e-15	2.64409e-13
ANO5	-2.15763	5.97347	4.72021e-15	2.78465e-13
HS3ST5	-1.14794	0.764752	4.80436e-15	2.82617e-13
CNRIP1	-1.34798	6.97368	4.81946e-15	2.82696e-13
KCNMA1	-1.60873	9.67949	4.85958e-15	2.84237e-13
TBX15	-2.04655	3.93755	5.23514e-15	3.05334e-13
ASB2	-2.01109	7.27094	5.39131e-15	3.13551e-13
GPX3	-1.55305	9.5625	5.80359e-15	3.36575e-13
SRD5A2	-2.43164	6.21181	5.91078e-15	3.41826e-13
UBXN10	-2.00232	4.86505	5.96956e-15	3.44256e-13
HMGCLL1	-2.23204	3.12411	6.23887e-15	3.58201e-13
PDLIM7	-1.40962	10.2255	6.24628e-15	3.58201e-13
LBP	-1.37675	0.604212	6.91275e-15	3.95317e-13
CAPN3	-1.63642	6.20546	7.5645e-15	4.31387e-13
VCL	-1.26433	11.283	8.01225e-15	4.55655e-13
DPT	-2.80952	6.55915	8.21662e-15	4.65987e-13
SCT	-1.60017	1.33403	8.39017e-15	4.74518e-13
STEAP3	-1.06972	8.16185	8.81649e-15	4.9726e-13
EHD2	-1.33266	9.97206	8.98162e-15	5.05185e-13
JAZF1	-1.32957	8.18688	9.24638e-15	5.18656e-13
SVIL	-1.26287	10.9852	9.53499e-15	5.33388e-13
PTHLH	-1.55722	4.6377	1.03323e-14	5.76416e-13
ADRA1A	-2.20731	4.1801	1.07122e-14	5.95995e-13
FAM46B	-2.05743	6.25096	1.13797e-14	6.31422e-13
CCBE1	-2.26303	3.09061	1.16284e-14	6.43481e-13
RHOB	-1.16635	12.4135	1.17655e-14	6.49319e-13
PHOSPHO1	-1.39146	2.65785	1.19897e-14	6.59913e-13
DPYSL3	-1.25328	11.609	1.28814e-14	7.07102e-13
FLNA	-1.7158	14.1733	1.35931e-14	7.44175e-13
CSPG4	-1.50322	8.54056	1.43672e-14	7.84467e-13
CLIC5	-1.68545	6.16781	1.47498e-14	8.03221e-13
PRDM6	-1.68272	4.39848	1.5484e-14	8.38751e-13
PGM5	-2.2011	10.0339	1.64698e-14	8.89803e-13
ANGPTL1	-2.18946	5.26745	1.65408e-14	8.91295e-13
B3GALT2	-1.92309	4.92139	1.74093e-14	9.33193e-13
SPEG	-1.80148	8.21881	1.7525e-14	9.3695e-13
SERPINF1	-1.66125	10.1004	1.80679e-14	9.63463e-13
EDNRB	-1.86257	7.97961	1.82753e-14	9.71999e-13
SYNPO2	-2.0286	11.8878	1.86443e-14	9.89064e-13
DPF3	-1.33085	1.93786	1.91727e-14	1.01447e-12
SDPR	-1.48939	8.86217	1.97983e-14	1.04488e-12
GYPC	-1.30161	7.90665	2.00699e-14	1.0565e-12
MT1A	-2.1496	3.43444	2.07368e-14	1.08881e-12
VAMP5	-1.19885	7.90496	2.11529e-14	1.10783e-12
MRVI1	-1.67947	9.45143	2.38677e-14	1.24683e-12
POPDC2	-1.42459	7.02252	2.42503e-14	1.2636e-12
LMOD1	-1.93883	11.0173	2.52129e-14	1.30383e-12
GFRA1	-1.93279	6.75203	2.54478e-14	1.31267e-12
LOC728264	-1.69643	8.11836	2.6445e-14	1.35729e-12
ANXA6	-1.20544	10.7771	2.93888e-14	1.50462e-12
NEFM	-2.51843	3.12896	3.0628e-14	1.56416e-12
MSRB3	-1.59729	9.5951	3.071e-14	1.56446e-12
S100A6	-1.45792	10.9227	3.20354e-14	1.62392e-12
MYOC	-2.34965	5.20101	3.23291e-14	1.63437e-12
LIMS2	-1.54932	9.50237	3.24009e-14	1.63437e-12
GSN	-1.25857	12.6497	3.42211e-14	1.72196e-12
MMP3	-2.00931	2.02985	3.82354e-14	1.91925e-12
AKR1B10	-1.56237	1.01838	3.90693e-14	1.95632e-12
PTGIS	-1.85679	8.71565	4.05108e-14	2.02357e-12
TMIE	-1.33733	2.20876	4.23221e-14	2.10891e-12
PPP1R1A	-2.18824	4.52672	4.87852e-14	2.42509e-12
C21orf7	-1.43271	6.06422	5.2236e-14	2.59035e-12
IGDCC4	-1.85926	3.48659	5.40752e-14	2.67509e-12
DES	-2.40377	13.663	5.69626e-14	2.81116e-12
CMTM5	-1.87875	2.17156	5.73142e-14	2.81683e-12
CCDC136	-1.34585	7.04398	5.7352e-14	2.81683e-12
ASB12	-1.4018	1.57332	5.82661e-14	2.8549e-12
HEPH	-1.60681	8.07134	5.85227e-14	2.86065e-12
C15orf41	-1.09375	6.25595	6.05401e-14	2.94523e-12
ACTA2	-1.69608	13.7185	6.17061e-14	2.99486e-12
MYL10	-1.05138	0.438471	6.23618e-14	3.01955e-12
CHRDL1	-2.21475	9.37072	6.38178e-14	3.08277e-12
PPP2R2B	-1.69991	3.76505	6.70452e-14	3.23107e-12
RND3	-1.5468	8.38955	6.8361e-14	3.28677e-12
COL14A1	-1.68277	9.61982	7.12488e-14	3.41761e-12
CAP2	-1.48255	8.03334	8.01804e-14	3.83707e-12
C10orf54	-1.10736	8.71594	8.27326e-14	3.95e-12
LRRC17	-1.15466	5.5413	9.29692e-14	4.42844e-12
FOXF1	-1.54788	7.85965	9.32537e-14	4.43171e-12
ALPK2	-1.65786	3.28691	9.48438e-14	4.49687e-12
PGM5P2	-1.87302	3.41248	9.97655e-14	4.71932e-12
SLITRK3	-2.36547	3.14778	1.02683e-13	4.84615e-12
LMO3	-1.93688	6.61434	1.05308e-13	4.95867e-12
HRASLS	-1.33245	0.822291	1.0708e-13	5.03057e-12
RNF112	-1.90351	4.92772	1.0943e-13	5.12921e-12
PNMA2	-1.68718	4.2289	1.20457e-13	5.62042e-12
HOXA7	-1.41878	5.76003	1.22295e-13	5.69321e-12
PTPLAD2	-1.22607	6.31513	1.23362e-13	5.7299e-12
PAGE4	-3.13912	6.40529	1.26463e-13	5.86069e-12
OBSCN	-1.69495	8.17622	1.27917e-13	5.91474e-12
PDLIM3	-1.61795	10.3865	1.34484e-13	6.2044e-12
KCTD14	-1.68193	5.6606	1.35809e-13	6.25149e-12
SERPING1	-1.34869	11.327	1.3637e-13	6.26325e-12
ARID5A	-1.17758	8.44905	1.41368e-13	6.46387e-12
GFPT2	-1.41269	6.80426	1.4557e-13	6.64123e-12
ENAM	-1.17349	0.94025	1.46185e-13	6.65448e-12
TAGLN	-1.72301	14.1463	1.47052e-13	6.67916e-12
TRHDE	-1.975	4.00984	1.51061e-13	6.8461e-12
EN2	2.38431	3.73437	1.51418e-13	6.84717e-12
DRD1	-1.63753	3.19625	1.59166e-13	7.18171e-12
GLDN	-1.75371	3.24938	1.61969e-13	7.29218e-12
WFIKKN2	-1.57258	2.96967	1.63601e-13	7.34951e-12
FREM2	-2.14149	6.03465	1.72553e-13	7.73473e-12
WSCD2	-2.00429	5.87706	1.76171e-13	7.8797e-12
SYNM	-1.87785	11.4017	1.7685e-13	7.8929e-12
GPR133	-1.90395	6.40434	1.85222e-13	8.24859e-12
RBPMS	-1.35458	9.73473	1.91782e-13	8.52227e-12
MYL9	-1.7991	13.3274	1.96648e-13	8.71962e-12
TGFB1I1	-1.52387	9.11667	2.15958e-13	9.53466e-12
CEND1	-1.72457	4.07752	2.19904e-13	9.68805e-12
MAMDC2	-1.77831	6.00744	2.24259e-13	9.85873e-12
PRPH2	-1.46146	3.35385	2.38563e-13	1.04428e-11
ASPA	-1.90505	2.86432	2.41762e-13	1.05604e-11
ANO6	-1.16509	9.61847	2.46197e-13	1.07313e-11
SCG5	-1.93938	5.09767	2.63334e-13	1.14539e-11
NTRK1	-1.62905	2.70332	2.76253e-13	1.19904e-11
TGFBR3	-1.24223	8.84474	2.78638e-13	1.20685e-11
TCF7L1	-1.19215	7.5533	2.95339e-13	1.27649e-11
LTBP4	-1.38612	11.8284	2.97518e-13	1.2832e-11
FAM196A	-1.60268	2.92638	3.0043e-13	1.29305e-11
CFH	-1.43854	8.41257	3.02648e-13	1.29987e-11
FAM124A	-1.22785	5.01444	3.07228e-13	1.31679e-11
PENK	-2.67682	4.55402	3.27539e-13	1.398e-11
C1QL1	-1.98418	2.98475	3.37519e-13	1.43761e-11
NAALADL1	-1.33669	5.34935	3.38445e-13	1.43857e-11
SLC35F4	-1.36722	2.39179	3.49877e-13	1.48408e-11
EMP3	-1.27831	7.50906	3.50623e-13	1.48418e-11
FILIP1L	-1.62835	9.33599	3.59642e-13	1.51923e-11
RFTN1	-1.19421	8.25459	3.74854e-13	1.58024e-11
GSTM5	-1.86991	6.883	3.86249e-13	1.62494e-11
CAV1	-1.42554	9.78595	3.97156e-13	1.66741e-11
RSPO2	-2.39694	5.16894	4.01465e-13	1.68206e-11
WFDC1	-1.69279	8.63101	4.41415e-13	1.84567e-11
GATA5	-2.16842	4.70183	4.51855e-13	1.88166e-11
MPP2	-1.55527	6.26822	4.53233e-13	1.88358e-11
COL6A2	-1.21665	12.5688	4.69238e-13	1.94615e-11
FHL3	-1.01436	7.9518	4.75688e-13	1.96893e-11
DYSF	-1.27434	7.8556	4.961e-13	2.04928e-11
EYA4	-1.78034	5.56954	5.07214e-13	2.09098e-11
CD200	-1.42697	6.70565	5.24333e-13	2.15723e-11
PROM1	-2.10933	4.1838	5.7467e-13	2.3596e-11
CTF1	-1.46308	6.18612	5.7938e-13	2.37419e-11
B4GALNT4	1.62527	8.654	6.02834e-13	2.46538e-11
MRGPRF	-1.61455	8.56241	6.20043e-13	2.53071e-11
SSTR2	-1.41132	3.8769	6.38663e-13	2.60154e-11
DYNC1I1	-1.52394	6.25174	6.66861e-13	2.70566e-11
EGFLAM	-1.34001	6.87468	6.90575e-13	2.79085e-11
DCC	-1.1035	0.760969	7.0461e-13	2.84197e-11
SORBS1	-1.73743	10.5615	7.4326e-13	2.98613e-11
KANK2	-1.12934	10.8926	7.83144e-13	3.1341e-11
STOM	-1.04176	10.5207	8.00174e-13	3.19603e-11
RARRES2	-1.5953	8.96184	8.25955e-13	3.29259e-11
FGFR1	-1.01538	10.2054	8.3724e-13	3.33111e-11
CLU	-1.48892	12.1798	8.45717e-13	3.35185e-11
EMP1	-1.27648	10.0297	8.47793e-13	3.3536e-11
ANKRD53	-1.32156	2.98446	8.51501e-13	3.35872e-11
C3orf70	-1.41826	7.14749	8.52358e-13	3.35872e-11
LINGO2	-1.55734	1.41468	8.57299e-13	3.37171e-11
AQP5	-1.76422	2.24313	8.63956e-13	3.3914e-11
CLIP3	-1.4311	8.5245	8.79218e-13	3.44472e-11
F10	-1.53644	6.49897	8.88873e-13	3.46931e-11
C18orf34	-1.65016	3.47509	9.19007e-13	3.58012e-11
C2orf88	-1.74563	5.24405	1.00962e-12	3.91574e-11
ZEB1	-1.23796	8.68423	1.01088e-12	3.91574e-11
RAB9B	-1.53088	3.41484	1.02096e-12	3.94734e-11
ADAMTS5	-1.67046	6.19575	1.06756e-12	4.11199e-11
TPM1	-1.11602	12.8697	1.07628e-12	4.13785e-11
XPNPEP2	-1.41842	2.10917	1.124e-12	4.30516e-11
LCN6	-1.62465	2.3711	1.16517e-12	4.45454e-11
TMLHE	-1.47185	4.58675	1.16925e-12	4.45894e-11
TNXB	-1.32646	9.04024	1.17066e-12	4.45894e-11
FGF2	-1.44653	7.08585	1.19391e-12	4.53908e-11
LGALS1	-1.30706	10.8029	1.29542e-12	4.91589e-11
GNG2	-1.26035	7.13697	1.31615e-12	4.98535e-11
MAB21L1	-2.08536	3.45919	1.33254e-12	5.03813e-11
MYLK	-1.80489	12.528	1.41886e-12	5.35463e-11
PRKCDBP	-1.39002	7.23869	1.43019e-12	5.38748e-11
CDC42EP3	-1.02471	9.92167	1.494e-12	5.60727e-11
NECAB1	-1.56796	5.71239	1.60968e-12	6.00849e-11
TSPAN7	-1.25485	7.9871	1.64744e-12	6.13827e-11
GADD45B	-1.34206	10.236	1.77862e-12	6.61506e-11
RGL1	-1.07839	8.32436	1.81321e-12	6.72745e-11
CNN1	-1.96035	12.0358	1.8154e-12	6.72745e-11
C1QTNF7	-1.70081	6.48319	1.82284e-12	6.74287e-11
C1QTNF2	-1.36421	5.09974	1.98642e-12	7.31744e-11
SRGN	-1.06212	9.13443	2.07087e-12	7.60555e-11
CHST3	-1.1905	8.21654	2.12446e-12	7.78841e-11
HRH2	-1.46699	3.42888	2.19731e-12	8.04113e-11
DLL3	1.90226	2.9829	2.23573e-12	8.16005e-11
LOC399959	-1.46654	7.47594	2.23919e-12	8.16005e-11
TCEAL2	-1.71379	6.53543	2.24173e-12	8.16005e-11
COL6A1	-1.24044	11.4726	2.28314e-12	8.2961e-11
GAL3ST3	-1.60732	3.09601	2.39077e-12	8.64901e-11
AQP7	-1.3124	2.17725	2.43472e-12	8.75525e-11
PPARGC1A	-1.67903	5.34246	2.43509e-12	8.75525e-11
MGC45800	-1.60169	2.51874	2.49779e-12	8.96497e-11
ARSI	-1.36038	4.48616	2.52633e-12	9.05158e-11
STARD8	-1.33628	6.94211	2.53573e-12	9.05696e-11
MCF2	-1.44825	1.90177	2.53666e-12	9.05696e-11
GRIA3	-2.0696	3.26533	2.84489e-12	1.01398e-10
CAMK1G	-1.55328	4.20098	2.91221e-12	1.03618e-10
TRPC6	-1.44173	4.74389	3.0777e-12	1.09317e-10
COL13A1	-1.74803	5.0308	3.13784e-12	1.1126e-10
CLIC6	-1.55426	6.56376	3.18513e-12	1.12743e-10
PMP22	-1.21247	8.90111	3.29814e-12	1.16342e-10
CSRP1	-1.29078	13.3178	3.40604e-12	1.19942e-10
PNCK	-1.57952	6.55596	3.5457e-12	1.24433e-10
RASGRF2	-1.21131	5.4931	3.56086e-12	1.24752e-10
RBM20	-1.36122	3.77812	3.69887e-12	1.29146e-10
ZFPM2	-1.80804	3.81424	3.87295e-12	1.34994e-10
GRRP1	-1.25072	5.03731	4.04457e-12	1.40444e-10
BHMT2	-1.61747	5.69921	4.04981e-12	1.40444e-10
KCNB1	-1.61451	4.15715	4.05808e-12	1.40493e-10
ITGA8	-2.49635	6.98553	4.46672e-12	1.5438e-10
ACSS3	-1.69645	5.67382	4.52657e-12	1.56186e-10
ECM1	-1.21105	7.49949	4.59686e-12	1.58345e-10
OLFML1	-1.41339	6.99158	4.91374e-12	1.68694e-10
HAS3	-1.17021	5.33417	5.0531e-12	1.729e-10
CNTFR	-1.94054	4.7883	5.10438e-12	1.74364e-10
DPYSL2	-1.02632	9.18781	5.18798e-12	1.76926e-10
MXRA7	-1.23803	10.7492	5.29596e-12	1.8001e-10
S100A8	-1.47387	3.80465	5.76615e-12	1.95668e-10
EFEMP2	-1.2309	8.97437	5.81284e-12	1.96927e-10
NRK	-2.06743	5.24402	6.05461e-12	2.04779e-10
SEMA6C	-1.09747	7.2025	6.10473e-12	2.06135e-10
SOCS3	-1.89363	9.4611	6.1726e-12	2.08085e-10
DOK5	-1.53003	3.30896	6.37559e-12	2.14505e-10
SLC38A5	-1.60899	4.97938	6.38397e-12	2.14505e-10
SLC8A1	-1.59345	8.24123	6.51415e-12	2.18522e-10
GPHA2	-1.42711	1.80767	6.56663e-12	2.19923e-10
ADAMTSL5	-1.2946	4.76246	6.61668e-12	2.21239e-10
DCN	-1.61212	11.5945	6.8327e-12	2.2809e-10
CACNB1	-1.21107	6.49712	6.93639e-12	2.31175e-10
PRICKLE2	-1.27418	7.6847	7.15779e-12	2.38168e-10
DAPP1	-1.64386	4.63592	7.23084e-12	2.40209e-10
HOXC8	-1.66537	1.76532	7.94496e-12	2.62657e-10
MYH11	-1.93857	14.7705	8.46109e-12	2.78822e-10
PTX3	-1.38216	2.73172	8.52839e-12	2.8059e-10
LOC283392	-1.52088	2.61837	8.89018e-12	2.91558e-10
GATM	-1.22533	6.74702	8.93215e-12	2.92467e-10
RRN3P2	-1.04611	2.97983	9.05334e-12	2.95964e-10
C1QTNF1	-1.28055	8.74571	9.25129e-12	3.0155e-10
IER5	-1.06182	7.59317	9.25361e-12	3.0155e-10
VWA5A	-1.29067	7.46964	9.67543e-12	3.14797e-10
ANKRD35	-1.469	6.01364	1.0084e-11	3.27052e-10
TNS1	-1.43384	12.0891	1.01326e-11	3.2811e-10
SLC38A3	-1.42999	2.34413	1.01615e-11	3.2853e-10
ITGA9	-1.66893	6.63671	1.01861e-11	3.28806e-10
ZNF385D	-1.51222	4.01447	1.03464e-11	3.33455e-10
KCNJ8	-1.29366	7.0117	1.04168e-11	3.35198e-10
BDH2	-1.13196	7.87196	1.04841e-11	3.36606e-10
ODZ3	-1.59597	6.58322	1.05026e-11	3.36606e-10
KCNT2	-1.60452	3.45935	1.05993e-11	3.38948e-10
PHKG1	-1.413	3.63817	1.06948e-11	3.41469e-10
NRTN	-1.14136	3.73289	1.07993e-11	3.44269e-10
MYBPC1	-2.51213	11.0182	1.08249e-11	3.4455e-10
ACTG2	-2.03517	13.0818	1.11395e-11	3.54015e-10
ALPK3	-1.18641	7.48644	1.17077e-11	3.71146e-10
P2RX2	-1.98379	4.08702	1.17147e-11	3.71146e-10
C20orf26	-1.25881	2.35231	1.17753e-11	3.72491e-10
NETO2	1.41482	7.55263	1.24692e-11	3.93229e-10
FAM18A	-1.0744	4.59002	1.24888e-11	3.93245e-10
DKK3	-1.32871	10.0386	1.28792e-11	4.04917e-10
TAF7L	-1.18636	2.01613	1.2989e-11	4.07745e-10
GPRASP1	-1.11375	8.0076	1.30222e-11	4.08162e-10
NPR2	-1.09503	7.18402	1.3296e-11	4.16108e-10
HAAO	-1.51318	6.05849	1.34044e-11	4.18861e-10
PTH1R	-1.49926	4.14798	1.35267e-11	4.22041e-10
C11orf87	-1.22606	0.766996	1.46027e-11	4.52859e-10
C4orf31	-1.87906	6.73874	1.4694e-11	4.55004e-10
SYDE1	-1.13849	7.62837	1.53989e-11	4.75397e-10
GEM	-1.48833	7.93477	1.59335e-11	4.90428e-10
MCAM	-1.22175	10.139	1.60414e-11	4.93008e-10
CLEC3B	-1.34016	7.35143	1.64598e-11	5.05111e-10
SLC2A3	-1.32411	8.69207	1.66704e-11	5.10811e-10
C1orf114	-1.34364	3.35479	1.67256e-11	5.11738e-10
PPAP2B	-1.02971	10.5071	1.83938e-11	5.61106e-10
KLHL14	-1.43617	3.68937	1.86988e-11	5.69564e-10
SCN4B	-1.15782	6.41029	1.90697e-11	5.80002e-10
NBL1	-1.28039	12.2409	1.96732e-11	5.9659e-10
TSPAN18	-1.33179	7.86195	2.02837e-11	6.14194e-10
IQSEC3	-1.67546	3.62249	2.04119e-11	6.17166e-10
PDE2A	-1.29341	7.22929	2.20254e-11	6.63995e-10
OLFML3	-1.34148	8.91192	2.37005e-11	7.13449e-10
DOK7	-1.54189	4.37542	2.40533e-11	7.23009e-10
HLF	-1.367	7.96659	2.41944e-11	7.26185e-10
NKAIN1	2.95171	7.79095	2.46584e-11	7.37953e-10
KIAA1614	-1.29641	4.71259	2.48698e-11	7.43197e-10
PLIN4	-1.47236	8.07586	2.53118e-11	7.55307e-10
C9orf163	1.2024	4.17123	2.58297e-11	7.68529e-10
JAM2	-1.15502	6.89326	2.70912e-11	8.04884e-10
THBD	-1.24014	8.09252	2.72898e-11	8.08456e-10
GJC1	-1.22811	7.38636	2.78415e-11	8.2361e-10
ITIH5	-1.29452	8.92228	2.81425e-11	8.31316e-10
MGAT5B	1.90272	4.45971	2.94744e-11	8.68161e-10
PPFIA4	-1.63096	3.95254	2.96003e-11	8.70621e-10
CFD	-1.62007	7.94362	3.00607e-11	8.82897e-10
CAV2	-1.12598	8.08287	3.09947e-11	9.0903e-10
ARHGAP23	-1.14771	8.10235	3.1607e-11	9.25667e-10
LCN10	-1.63741	4.36842	3.18405e-11	9.31176e-10
C1S	-1.33869	11.3783	3.25236e-11	9.4845e-10
PLBD1	-1.09865	6.50022	3.25824e-11	9.48817e-10
PRRX1	-1.31304	8.8447	3.40229e-11	9.89362e-10
NRG1	-1.52302	2.68552	3.41541e-11	9.91712e-10
LOC572558	-2.48359	4.71983	3.42003e-11	9.91712e-10
KIAA1755	-1.3533	6.33232	3.55584e-11	1.02964e-09
PRELID2	-1.09982	3.48964	3.5692e-11	1.03141e-09
IL6	-2.31731	4.16348	3.57201e-11	1.03141e-09
A2M	-1.19201	13.3067	3.71471e-11	1.06961e-09
SERPINB1	-1.1004	7.24244	3.95075e-11	1.13598e-09
TIMP3	-1.16841	12.0637	4.04834e-11	1.16241e-09
LRCH2	-1.64702	6.69442	4.23056e-11	1.21304e-09
PNMT	-1.77156	2.56603	4.3409e-11	1.24294e-09
TMEM132C	-1.90113	4.13693	4.45288e-11	1.26969e-09
ATP2B4	-1.2858	10.0547	4.68799e-11	1.3323e-09
FAM40B	-1.24315	4.23865	4.69192e-11	1.3323e-09
SULF2	-1.06504	9.01289	4.84519e-11	1.37392e-09
HRNBP3	-2.40521	5.8671	4.85263e-11	1.37413e-09
PODN	-1.40605	9.39235	5.2167e-11	1.46711e-09
ANGPT1	-1.68615	6.82555	5.57628e-11	1.56609e-09
IGF2	-1.69664	8.45958	5.62048e-11	1.57634e-09
RHOJ	-1.0783	6.4889	5.90491e-11	1.65161e-09
LGALS3	-1.22845	10.3535	6.02295e-11	1.68004e-09
CYS1	-1.30191	6.31373	6.06085e-11	1.6872e-09
ISX	1.67688	5.55527	6.07054e-11	1.6872e-09
EID3	-1.09019	4.48026	6.13231e-11	1.7013e-09
BCHE	-1.86098	5.69576	6.27709e-11	1.73912e-09
FHOD3	-1.34265	8.49492	7.03965e-11	1.94294e-09
CHRDL2	-2.17549	5.89315	7.04116e-11	1.94294e-09
NNAT	-1.75907	3.81091	7.05943e-11	1.94537e-09
COPZ2	-1.17748	7.02635	7.21072e-11	1.98174e-09
CES1	-1.82747	8.50441	7.27441e-11	1.99509e-09
GBP6	-1.20288	1.3033	7.9929e-11	2.18792e-09
IL33	-1.30703	8.04414	8.13858e-11	2.22302e-09
MTTP	-1.18553	2.20826	8.16712e-11	2.22671e-09
OGN	-1.7956	8.32797	8.33375e-11	2.26912e-09
ZNF154	-1.1563	4.30164	8.36857e-11	2.27236e-09
ONECUT2	1.86263	6.87503	8.37883e-11	2.27236e-09
ALDH1A2	-1.6451	7.41797	8.42998e-11	2.28321e-09
SLC16A4	-1.03299	5.51056	8.50135e-11	2.29951e-09
PTGER3	-1.47959	5.65426	9.03504e-11	2.43424e-09
HAPLN4	-1.43907	2.30333	9.48135e-11	2.54447e-09
HDC	-1.39302	3.6794	9.4995e-11	2.54601e-09
NPAS4	-1.41692	1.95207	9.70614e-11	2.59801e-09
C1R	-1.21003	11.3556	9.73265e-11	2.60002e-09
MAMLD1	-1.23139	5.75581	9.85461e-11	2.62747e-09
CAMK4	-1.4228	4.65038	1.02645e-10	2.72261e-09
TMEM108	-1.57544	3.27075	1.03065e-10	2.73021e-09
CCND2	-1.25847	9.2452	1.03998e-10	2.7514e-09
FGF9	-1.2849	2.38239	1.04375e-10	2.75426e-09
RBMS3	-1.36235	4.08083	1.04907e-10	2.76283e-09
RASGRP2	-1.25917	6.46974	1.04969e-10	2.76283e-09
AOX1	-1.6553	7.31606	1.07743e-10	2.83223e-09
NTRK3	-1.56174	4.4548	1.10255e-10	2.89454e-09
CYR61	-1.46951	11.3063	1.11749e-10	2.93002e-09
COL21A1	-1.47896	5.13957	1.15396e-10	3.01409e-09
ALDH1L2	-1.4247	5.62269	1.16636e-10	3.03874e-09
DFNA5	-1.04919	6.60062	1.19103e-10	3.0991e-09
MEOX2	-1.662	3.96266	1.20499e-10	3.13144e-09
SORCS1	-1.68872	3.83805	1.211e-10	3.1431e-09
EPHA10	1.03916	7.78689	1.23824e-10	3.20974e-09
GABRB2	-1.19964	1.79154	1.25169e-10	3.24049e-09
FBXO17	-1.35412	6.57958	1.25471e-10	3.24422e-09
SLC47A1	-1.34717	4.91227	1.30133e-10	3.35632e-09
DGKB	-1.54905	2.186	1.32312e-10	3.40397e-09
SCN3B	-1.65016	4.66004	1.32643e-10	3.40637e-09
S100A3	-1.16892	2.55069	1.36429e-10	3.49674e-09
FOSL1	-1.69473	4.31461	1.41217e-10	3.61045e-09
C6orf186	-1.39023	2.71377	1.4191e-10	3.61914e-09
IL1RL1	-1.41513	2.54928	1.42698e-10	3.63472e-09
C16orf45	-1.09747	8.23691	1.49592e-10	3.80561e-09
C10orf72	-1.25453	8.26186	1.51615e-10	3.85229e-09
EMILIN1	-1.26788	10.4151	1.55432e-10	3.93954e-09
AOC3	-1.24217	10.0131	1.55982e-10	3.94858e-09
LMCD1	-1.04065	7.97704	1.57824e-10	3.99031e-09
GAS6	-1.01251	10.707	1.64212e-10	4.13653e-09
FEZ1	-1.09333	6.95438	1.64439e-10	4.13717e-09
TMEM200B	-1.53238	7.04648	1.69515e-10	4.25445e-09
FAM65C	-1.12843	4.11405	1.78822e-10	4.48256e-09
CACNA1D	1.7272	9.54731	1.79486e-10	4.49372e-09
HS3ST3A1	-1.40601	4.58142	1.79944e-10	4.4997e-09
FHL2	-1.17542	9.3389	1.82339e-10	4.55403e-09
LOC284276	-1.44791	3.5762	1.86949e-10	4.6635e-09
RBP1	-1.34688	7.08664	1.88764e-10	4.70307e-09
C7	-1.99718	9.63131	1.90282e-10	4.73514e-09
HBEGF	-1.16119	8.0071	1.91411e-10	4.7517e-09
SGCD	-1.57099	7.60832	1.95126e-10	4.82642e-09
WNT2	-2.11734	5.64168	2.05914e-10	5.08104e-09
FLJ41941	-1.24248	1.37131	2.13482e-10	5.25513e-09
RGN	-1.45889	5.90725	2.14143e-10	5.26509e-09
ELANE	-1.17508	1.4615	2.1494e-10	5.27837e-09
JAKMIP2	-1.35301	2.54922	2.15197e-10	5.27837e-09
FZD7	-1.07768	8.95603	2.19062e-10	5.36675e-09
ATP1B2	-1.22893	5.90409	2.24499e-10	5.48687e-09
SERPINA5	-1.7779	4.05511	2.25854e-10	5.5134e-09
CACHD1	-1.24732	7.01643	2.27537e-10	5.54791e-09
DACT3	-1.33303	7.60478	2.34453e-10	5.70297e-09
GPRC5B	-1.02782	7.61	2.37452e-10	5.76229e-09
SAMD4A	-1.08296	8.26993	2.38076e-10	5.7706e-09
ARL4D	-1.20898	6.22172	2.38382e-10	5.7712e-09
ANK2	-1.51146	6.85034	2.46524e-10	5.9613e-09
HTRA3	-1.32395	8.66556	2.49565e-10	6.02659e-09
PNMAL2	-1.19551	5.38771	2.49811e-10	6.02659e-09
SPOCK3	-1.82566	8.38385	2.62982e-10	6.31465e-09
GSTM2	-1.50494	7.86538	2.72686e-10	6.53236e-09
IRAK3	-1.08505	6.70009	2.74551e-10	6.56938e-09
GSTM3	-1.11764	9.03625	2.79855e-10	6.68073e-09
RNF175	-1.40944	2.81425	2.86674e-10	6.81971e-09
WNT2B	-1.49011	5.86113	2.88119e-10	6.84617e-09
C1orf186	-1.32596	2.83348	3.02413e-10	7.16921e-09
WISP2	-2.22053	5.22612	3.24824e-10	7.6651e-09
CHST6	-1.22415	3.22634	3.27118e-10	7.70219e-09
C2orf40	-1.72239	7.051	3.27146e-10	7.70219e-09
SELE	-2.43104	6.88537	3.27887e-10	7.71079e-09
QPRT	-1.30004	5.36471	3.29998e-10	7.75157e-09
GRASP	-1.08342	6.90396	3.3375e-10	7.83072e-09
HAPLN2	-1.41861	3.56978	3.34818e-10	7.84681e-09
PID1	-1.19221	8.05163	3.38596e-10	7.91728e-09
PPP1R14A	-1.41325	6.74986	3.54296e-10	8.25586e-09
ADAMTS19	-1.53538	2.08286	3.54684e-10	8.25586e-09
CYGB	-1.05194	7.81699	3.56976e-10	8.29979e-09
EPHB1	-1.68284	3.98329	3.57854e-10	8.31079e-09
LRRK2	-1.34525	6.01489	3.61975e-10	8.397e-09
CDH20	-1.15363	1.09723	3.63633e-10	8.42595e-09
GLT8D2	-1.12736	6.89143	3.67235e-10	8.49981e-09
PTGER2	-1.31231	6.35809	3.73096e-10	8.61605e-09
TPSAB1	-1.42273	7.80067	3.75579e-10	8.66364e-09
GGTA1	-1.06531	6.25345	3.78654e-10	8.72477e-09
ADRA1B	-1.29226	2.24177	3.82189e-10	8.78844e-09
SPRY3	-1.11223	4.60765	3.88341e-10	8.90799e-09
SYT10	-1.20503	1.31327	4.01467e-10	9.19879e-09
GEFT	-1.10004	8.65408	4.06509e-10	9.29685e-09
DMC1	-1.02003	1.95131	4.06652e-10	9.29685e-09
CLCN1	-1.02215	0.782114	4.11191e-10	9.36987e-09
NT5E	-1.3242	7.24123	4.11216e-10	9.36987e-09
DUSP5	-1.3671	7.95608	4.14154e-10	9.42636e-09
GPM6B	-1.08646	7.64277	4.15678e-10	9.45058e-09
BNC2	-1.31795	6.67927	4.21709e-10	9.57709e-09
RTP1	-1.01025	0.872384	4.30959e-10	9.77633e-09
GJA1	-1.2705	9.79129	4.39161e-10	9.95141e-09
ATCAY	-1.7891	4.91235	4.43892e-10	1.00475e-08
CPVL	-1.05428	7.57028	4.5353e-10	1.02544e-08
B4GALNT1	-1.3197	4.89412	4.74893e-10	1.07256e-08
GPM6A	-1.8278	5.42076	4.79097e-10	1.08086e-08
PPP1R3C	-1.42752	7.08312	5.21677e-10	1.17548e-08
SELP	-1.16957	7.41495	5.22182e-10	1.17548e-08
HOXD13	-1.69837	5.63325	5.26837e-10	1.18466e-08
SCARA3	-1.23024	8.61259	5.34555e-10	1.2007e-08
ABCC9	-1.33136	7.13612	5.4354e-10	1.21939e-08
CCL14	-1.6058	7.91042	5.44896e-10	1.21993e-08
GBP2	-1.07143	9.38865	5.62684e-10	1.25564e-08
CCDC8	-1.3129	6.7384	5.63772e-10	1.2567e-08
IGFBP4	-1.04829	11.7881	5.78614e-10	1.28699e-08
TMEM45B	1.85487	9.09039	5.86112e-10	1.30085e-08
PLCL2	-1.01969	5.92424	5.87577e-10	1.3027e-08
MASP1	-1.88967	8.55639	5.92732e-10	1.31269e-08
TRIM9	-1.24407	3.00935	6.198e-10	1.36722e-08
ADAM33	-1.49678	6.83095	6.20012e-10	1.36722e-08
DACH2	-1.88821	1.97339	6.27258e-10	1.38024e-08
EGFL6	-1.54197	2.30571	6.37204e-10	1.40062e-08
OSR1	-1.24911	6.41615	6.93235e-10	1.51728e-08
FAM150B	-1.32946	2.51807	7.03631e-10	1.5384e-08
MEX3A	1.57267	8.15272	7.08736e-10	1.54791e-08
CCDC89	-1.12069	3.51834	7.27633e-10	1.58749e-08
CLDN5	-1.09443	7.74142	7.29379e-10	1.58961e-08
CTNNA3	-1.00625	0.799878	7.33144e-10	1.59612e-08
TCF21	-1.56376	8.06341	7.43145e-10	1.61618e-08
DRP2	-1.29987	5.25614	7.49967e-10	1.62929e-08
C3orf55	-1.06355	1.48913	7.54749e-10	1.63795e-08
PGR	-1.49964	6.66895	7.56725e-10	1.63877e-08
EBF1	-1.0869	6.43145	7.62309e-10	1.64913e-08
NNMT	-1.26958	8.44957	7.63786e-10	1.65058e-08
HSPB1	-1.24541	12.4947	7.66778e-10	1.6553e-08
SCN5A	-1.25797	3.07069	7.84118e-10	1.69096e-08
F13A1	-1.37395	7.05721	7.8807e-10	1.6977e-08
HPD	-1.60863	2.37966	7.98565e-10	1.7185e-08
NID2	-1.1714	7.21891	8.09929e-10	1.74113e-08
CELF2	-1.18758	8.39331	8.49908e-10	1.82326e-08
WIPF3	-1.25474	4.01095	8.87028e-10	1.90091e-08
MPZ	-1.89282	4.25474	9.10308e-10	1.94673e-08
CX3CL1	-1.06627	9.70667	9.38528e-10	2.00291e-08
DMD	-1.37114	8.38149	9.50174e-10	2.02356e-08
RAB40A	-1.33678	3.50206	9.66643e-10	2.0565e-08
GPIHBP1	-1.35083	4.5455	9.76845e-10	2.07605e-08
TPPP3	-1.34	6.97971	9.98238e-10	2.11495e-08
BDKRB2	-1.1777	5.82752	1.0148e-09	2.14782e-08
NIPAL4	-1.34722	2.93632	1.02816e-09	2.17162e-08
SSPN	-1.12437	8.55675	1.03035e-09	2.174e-08
L1TD1	-1.23776	1.55122	1.03143e-09	2.17405e-08
LONRF3	-1.17068	3.22415	1.03902e-09	2.1878e-08
DIO3	-1.23522	4.08268	1.04243e-09	2.19273e-08
EFS	-1.40216	8.04753	1.05368e-09	2.21413e-08
GSTM4	-1.01682	7.90911	1.07936e-09	2.26577e-08
CYB5R2	-1.02237	6.76321	1.11154e-09	2.33095e-08
GNAZ	-1.07174	7.14722	1.14367e-09	2.391e-08
SLC16A7	-1.23341	2.919	1.15745e-09	2.41735e-08
SH3BGRL	-1.04775	10.7278	1.18648e-09	2.47546e-08
IL17RE	-1.45836	6.49124	1.20616e-09	2.51396e-08
AKR1B1	-1.01958	8.35491	1.23767e-09	2.57441e-08
MEIS1	-1.2706	7.69576	1.2869e-09	2.6741e-08
MEOX1	-1.31701	5.63547	1.29181e-09	2.68158e-08
CLIP4	-1.0554	7.97486	1.31754e-09	2.72672e-08
LAYN	-1.06009	6.86323	1.3253e-09	2.74002e-08
KCNE3	-1.41719	6.23201	1.33686e-09	2.76115e-08
MLC1	-1.95828	3.89348	1.33966e-09	2.76415e-08
BPI	-1.19961	1.34228	1.34482e-09	2.77095e-08
TMEM35	-1.83331	6.22135	1.35478e-09	2.78415e-08
AHNAK2	-1.34038	8.50775	1.3688e-09	2.80734e-08
LPHN3	-1.55306	3.87508	1.37814e-09	2.82367e-08
COL4A4	-1.34283	6.67746	1.41462e-09	2.88976e-08
CTTNBP2	-1.27159	5.66081	1.43417e-09	2.92195e-08
S100A16	-1.02441	8.11013	1.43464e-09	2.92195e-08
PLAG1	-1.13847	4.55424	1.44548e-09	2.94109e-08
RBPMS2	-1.11249	7.66467	1.45278e-09	2.95302e-08
ZFP36	-1.46493	12.126	1.47249e-09	2.98718e-08
HIC1	-1.01868	6.90412	1.4779e-09	2.9952e-08
FAIM2	-1.53616	7.22896	1.49824e-09	3.03343e-08
SLC2A5	-1.68388	5.8195	1.53e-09	3.09162e-08
KLHL35	1.2975	5.1821	1.53461e-09	3.09789e-08
TMEM47	-1.00558	9.43918	1.69039e-09	3.40566e-08
FAT4	-1.43086	7.09943	1.69503e-09	3.41166e-08
FAM90A1	-1.10529	2.14232	1.75281e-09	3.52451e-08
GSTP1	-1.21534	9.66843	1.76188e-09	3.53236e-08
PDLIM4	-1.30049	8.0662	1.77197e-09	3.54912e-08
ABI3BP	-1.4639	7.15857	1.83825e-09	3.67113e-08
?|653553	-1.24219	7.833	1.87198e-09	3.73124e-08
DIRAS3	-1.03727	4.85377	1.90822e-09	3.79242e-08
ABCA6	-1.26316	4.08632	1.91555e-09	3.79963e-08
C10orf10	-1.1129	9.39578	1.93433e-09	3.83319e-08
CTSG	-1.71516	3.0773	1.98308e-09	3.92601e-08
SYT11	-1.10669	8.20992	2.03133e-09	4.00992e-08
KCNN2	1.53565	9.24728	2.10916e-09	4.15557e-08
DMBT1	-1.42455	1.54834	2.12179e-09	4.17245e-08
DRD5	-1.01889	1.11806	2.21286e-09	4.34737e-08
PROK1	-2.0285	4.53668	2.21996e-09	4.35714e-08
F5	2.19765	9.40105	2.23001e-09	4.37269e-08
TRPC1	-1.07323	6.31064	2.23954e-09	4.38719e-08
DARC	-1.39989	8.58752	2.30212e-09	4.50118e-08
LRRN4CL	-1.2733	6.08755	2.32732e-09	4.5375e-08
LOC100192426	-1.40628	1.15202	2.34062e-09	4.55477e-08
SOX15	-1.14354	4.98861	2.34401e-09	4.55705e-08
TWIST2	-1.36257	4.60085	2.35976e-09	4.58334e-08
AG2	-1.39977	8.4878	2.37669e-09	4.61185e-08
SLC2A14	-1.21258	3.1925	2.41302e-09	4.66472e-08
ZNF423	-1.16792	6.97269	2.46445e-09	4.75966e-08
SSPO	1.56455	6.19938	2.49192e-09	4.80818e-08
CSDC2	-1.41737	6.79676	2.52129e-09	4.85572e-08
APOLD1	-1.02875	9.0695	2.52761e-09	4.86334e-08
LIMS3	-1.11923	1.59755	2.58313e-09	4.9655e-08
LGI3	-1.47406	3.63862	2.60956e-09	4.9976e-08
DSCAML1	-1.04793	2.21729	2.64001e-09	5.05121e-08
GNAL	-1.36875	5.87424	2.6632e-09	5.08608e-08
NRXN3	-1.30467	6.65259	2.76631e-09	5.26831e-08
ADCY5	-1.54871	7.17669	2.8338e-09	5.39184e-08
FAM184A	-1.14067	5.42869	2.8571e-09	5.43113e-08
ULBP1	1.31505	3.06186	2.87945e-09	5.46855e-08
P4HA3	-1.3327	6.74612	2.91791e-09	5.53648e-08
HFE	-1.29723	5.26989	2.95441e-09	5.60055e-08
GPR183	-1.22651	6.39837	2.9999e-09	5.68154e-08
TRIM6	-1.14102	4.9995	3.0067e-09	5.68917e-08
PTN	-1.83868	9.17747	3.09199e-09	5.82906e-08
NACAD	-1.1683	5.84169	3.1179e-09	5.87252e-08
MMP23B	-1.14075	6.44462	3.17162e-09	5.96824e-08
GXYLT2	-1.22036	4.15621	3.23814e-09	6.08224e-08
DCHS1	-1.15181	9.08228	3.35988e-09	6.2994e-08
CTGF	-1.54126	11.751	3.40886e-09	6.38539e-08
KCNF1	-1.25311	1.97202	3.56419e-09	6.66418e-08
RGS22	-1.29717	3.56414	3.58289e-09	6.69306e-08
SIGLEC6	-1.22057	2.2587	3.63568e-09	6.78551e-08
COL6A3	-1.23257	11.3633	3.65051e-09	6.80698e-08
C1orf54	-1.03593	6.12816	3.6786e-09	6.85314e-08
KCNH1	-1.38392	3.1838	3.70543e-09	6.88439e-08
ADH1B	-1.83092	5.53297	3.7825e-09	7.00856e-08
LOC255167	-1.51987	4.04442	3.80429e-09	7.04256e-08
SGK269	-1.04729	8.37438	3.83645e-09	7.09571e-08
ANO4	-1.72402	5.63655	3.97341e-09	7.33581e-08
NELL1	-1.76466	5.15744	3.99177e-09	7.35751e-08
DAAM2	-1.3984	7.89625	3.99234e-09	7.35751e-08
SPON1	-1.47352	7.88338	4.00205e-09	7.36758e-08
PIPOX	-1.15832	4.3674	4.05222e-09	7.44782e-08
LOC728392	-1.17408	7.06373	4.06121e-09	7.45765e-08
NOG	-1.17654	2.70224	4.06701e-09	7.46165e-08
SCN7A	-1.94577	5.99592	4.18074e-09	7.64979e-08
CPNE5	-1.231	4.58319	4.21502e-09	7.70565e-08
NRP2	-1.19188	8.1685	4.26037e-09	7.78162e-08
TRO	-1.07073	5.69622	4.29978e-09	7.84662e-08
FLRT2	-1.45316	7.17837	4.52482e-09	8.22076e-08
SLIT3	-1.28332	7.72732	4.53911e-09	8.23943e-08
JPH4	-1.65104	6.45419	4.64663e-09	8.41228e-08
CXCL5	-1.55061	2.19724	4.77259e-09	8.61753e-08
CXCR1	-1.10893	1.3528	5.02841e-09	9.03178e-08
SNCG	-1.32957	6.77308	5.14808e-09	9.23864e-08
PCDH7	-1.32981	7.53162	5.35469e-09	9.60103e-08
INSM1	2.24948	5.89335	5.46571e-09	9.78301e-08
HSPA2	-1.0869	7.25644	5.54531e-09	9.91681e-08
FAM153A	-1.16745	4.14596	5.58941e-09	9.97215e-08
MYOCD	-1.72452	6.31323	6.27546e-09	1.11449e-07
ALOX15	2.79925	5.29447	6.28131e-09	1.11457e-07
FBLN5	-1.05036	9.65584	6.30826e-09	1.11799e-07
PITX1	-1.18353	6.78981	6.3532e-09	1.12298e-07
CYP4F2	-2.58917	2.64778	6.51448e-09	1.14899e-07
MT1L	-1.90626	5.35167	6.56909e-09	1.15663e-07
CXCL12	-1.20039	8.82309	6.58275e-09	1.15804e-07
GMNN	1.0169	8.91022	6.66614e-09	1.17171e-07
UBE2QL1	-1.20835	6.34861	6.88166e-09	1.20856e-07
PEX10	1.16293	10.6733	6.95822e-09	1.22087e-07
AGPAT4	-1.01817	5.94631	7.24418e-09	1.26681e-07
SLC1A7	-1.09344	3.58148	7.30847e-09	1.27685e-07
CABP1	-1.06457	3.10846	7.38707e-09	1.2885e-07
F7	-1.1688	2.26219	7.44995e-09	1.29726e-07
EDN3	-1.95985	3.44147	7.47265e-09	1.30011e-07
FAM129A	-1.00298	11.8733	7.49645e-09	1.30315e-07
AVPR1A	-1.35682	3.7758	7.68297e-09	1.33219e-07
EHHADH	-1.21787	8.25153	7.89226e-09	1.36158e-07
RCSD1	-1.02438	6.71332	8.0319e-09	1.38335e-07
CYP4F3	-1.40482	1.80544	8.10823e-09	1.39532e-07
PDGFC	-1.12153	8.36935	8.41023e-09	1.44487e-07
ABCG2	-1.07637	7.20679	8.91112e-09	1.52964e-07
HGF	-1.43382	5.34724	8.95062e-09	1.53514e-07
ALOX15B	-3.38634	9.41783	9.00847e-09	1.54248e-07
ABLIM1	-1.02382	9.9972	9.09301e-09	1.55437e-07
GPBAR1	-1.02427	3.39561	9.25954e-09	1.58152e-07
CEBPD	-1.06477	9.90638	9.56758e-09	1.62871e-07
SPG20	-1.01647	9.18091	1.01266e-08	1.72102e-07
NOSTRIN	-1.16166	7.19788	1.01749e-08	1.7278e-07
RARRES1	-1.49036	7.37483	1.03182e-08	1.75068e-07
CD69	-1.41743	5.78265	1.0538e-08	1.7865e-07
C1orf190	-1.04332	4.27491	1.06249e-08	1.79827e-07
COL23A1	-1.23842	4.6597	1.07553e-08	1.81733e-07
SCRG1	-1.44218	5.56101	1.08035e-08	1.82249e-07
LAMA2	-1.37449	8.06566	1.08192e-08	1.82364e-07
MFAP4	-1.28503	10.698	1.08551e-08	1.82818e-07
FRMD6	-1.0902	8.74562	1.10107e-08	1.85136e-07
KIT	-1.2798	6.54314	1.13002e-08	1.89846e-07
RND2	-1.29891	5.08785	1.15037e-08	1.9295e-07
NAT1	-1.79692	6.02096	1.15891e-08	1.94223e-07
KSR2	1.22959	5.64103	1.1797e-08	1.97386e-07
MRC1	-1.14039	6.02094	1.19284e-08	1.99259e-07
CDH23	-1.14789	4.4787	1.20621e-08	2.01165e-07
PDZRN4	-1.48766	6.41122	1.25107e-08	2.0814e-07
KLF2	-1.06144	8.47815	1.32796e-08	2.20574e-07
ADORA1	-1.02063	3.66723	1.33026e-08	2.20778e-07
PRKG1	-1.60547	4.4735	1.3839e-08	2.29124e-07
MS4A2	-1.32312	4.8987	1.38671e-08	2.29405e-07
PPAPDC1A	1.79393	4.70372	1.40154e-08	2.31485e-07
LGI4	-1.10559	6.76583	1.42687e-08	2.35479e-07
GPR124	-1.09276	10.4213	1.4383e-08	2.36984e-07
ENPEP	-1.1961	6.09565	1.44251e-08	2.37487e-07
EGR1	-1.6566	12.0368	1.47248e-08	2.42228e-07
ANKRD34B	3.07928	4.72089	1.47775e-08	2.429e-07
KIAA0408	-1.94889	5.32615	1.51319e-08	2.48526e-07
CRHBP	-1.36436	3.2644	1.55594e-08	2.54936e-07
OPCML	-1.07413	1.49823	1.58759e-08	2.595e-07
C5orf4	-1.13371	8.0956	1.62648e-08	2.64802e-07
PCDH18	-1.17831	7.84555	1.64903e-08	2.68262e-07
MEIS2	-1.18848	8.14595	1.70416e-08	2.76733e-07
ID4	-1.34804	7.80859	1.77404e-08	2.8678e-07
BAALC	-1.10796	3.48196	1.78079e-08	2.87645e-07
IGF2BP2	-1.19184	4.20471	1.80176e-08	2.90542e-07
CHI3L2	-1.74918	4.08406	1.80961e-08	2.91383e-07
ADH1C	-1.45297	6.10784	1.93881e-08	3.10482e-07
KCNN3	-1.14146	3.70806	1.95362e-08	3.12609e-07
RDH5	-1.03752	4.88266	1.96501e-08	3.13943e-07
RPRM	-1.44269	5.24987	2.02888e-08	3.2264e-07
ABCD2	-1.10691	2.63395	2.09228e-08	3.31439e-07
UST	-1.0468	7.27324	2.16315e-08	3.41611e-07
COL4A3	-1.22345	5.4244	2.21176e-08	3.48751e-07
CFB	-1.34666	9.22187	2.29815e-08	3.61818e-07
EPHA4	-1.00033	7.80461	2.3306e-08	3.66645e-07
ADAM19	-1.11079	6.64022	2.35341e-08	3.6995e-07
CCR10	-1.0277	3.26275	2.37525e-08	3.73098e-07
SCUBE3	-1.20981	4.56247	2.39145e-08	3.75069e-07
TNMD	-1.27152	1.29963	2.39837e-08	3.75866e-07
MMP17	-1.09983	4.2145	2.45038e-08	3.82266e-07
ALDH2	-1.10767	10.8822	2.4733e-08	3.85549e-07
LPHN2	-1.132	9.57739	2.5812e-08	4.00544e-07
PCSK5	-1.08705	5.18647	2.63137e-08	4.08021e-07
DTNA	-1.35086	8.09508	2.63368e-08	4.08071e-07
GLI2	-1.07649	5.85084	2.76311e-08	4.27158e-07
FCN1	-1.41061	3.88523	2.77925e-08	4.29007e-07
PCP4	-1.6574	8.54436	2.85215e-08	4.38612e-07
SNAP25	-1.32727	4.49398	2.87569e-08	4.41241e-07
KCNK2	-1.50042	3.24406	2.87877e-08	4.41383e-07
PIP5K1B	-1.19095	4.92906	2.90111e-08	4.43919e-07
TSPAN2	-1.14603	7.38356	2.93737e-08	4.49025e-07
SEMA3E	-1.60908	6.87382	2.95081e-08	4.50745e-07
COX4I2	-1.131	4.41613	2.9738e-08	4.53919e-07
VEPH1	-1.42729	2.96632	2.99053e-08	4.56134e-07
ADAMTS8	-1.12384	6.19429	3.035e-08	4.6223e-07
PRTFDC1	-1.07672	5.12946	3.05963e-08	4.65636e-07
CLCNKB	-1.04535	1.99524	3.07799e-08	4.68082e-07
LOC149837	-1.13006	3.84209	3.08427e-08	4.68344e-07
TPSB2	-1.32969	8.55265	3.22342e-08	4.8875e-07
CPXM2	-1.29575	8.75262	3.23213e-08	4.89321e-07
CORO2B	-1.011	4.73047	3.29663e-08	4.97646e-07
SPSB4	-1.08411	1.0588	3.35554e-08	5.05795e-07
NKX2-2	2.13412	2.70879	3.40201e-08	5.11297e-07
FGF18	-1.02357	3.06718	3.41622e-08	5.12823e-07
COL25A1	-1.45352	2.7892	3.41715e-08	5.12823e-07
MMP2	-1.09693	10.6231	3.44716e-08	5.16948e-07
GFRA2	-1.03862	3.8182	3.60509e-08	5.37881e-07
TRPC4	-1.25877	5.39136	3.61428e-08	5.38861e-07
HPCAL4	-1.195	2.01021	3.67286e-08	5.47198e-07
CPEB1	-1.3693	3.04687	3.6834e-08	5.47972e-07
GCNT4	-1.24513	3.21309	3.7438e-08	5.56554e-07
HPS1	-1.06054	9.80626	3.83536e-08	5.6852e-07
PGF	-1.15712	6.08616	3.84186e-08	5.69072e-07
IER3	-1.08507	8.14906	3.88311e-08	5.73527e-07
ISLR	-1.06475	9.76439	3.89228e-08	5.74468e-07
AKR1C2	-1.51706	4.52328	3.94406e-08	5.80858e-07
EPHA8	1.53875	3.08639	3.95575e-08	5.82162e-07
ACOX2	-1.47876	5.94164	4.07115e-08	5.97431e-07
FGFR4	-1.04747	5.48312	4.11405e-08	6.02865e-07
ZNF804A	-1.22473	3.45428	4.1225e-08	6.03673e-07
CXCL2	-1.59113	4.45956	4.20892e-08	6.15012e-07
NTF3	-1.10096	3.80097	4.25194e-08	6.20414e-07
C7orf51	-1.01878	4.01073	4.34875e-08	6.31399e-07
TGFB3	-1.09031	9.22081	4.4077e-08	6.39054e-07
ATRNL1	-1.47863	5.46567	4.55271e-08	6.58219e-07
AMPH	-1.09596	3.87902	4.63781e-08	6.70051e-07
CPA3	-1.37665	7.09102	4.66277e-08	6.73184e-07
TNFRSF12A	-1.02065	7.79243	4.6819e-08	6.7547e-07
LOC100287718	1.15218	2.21678	4.73188e-08	6.81245e-07
TACR2	-1.32218	4.9603	4.73821e-08	6.81678e-07
KIF26B	-1.17965	5.03014	4.82279e-08	6.91908e-07
MEGF10	-1.14575	5.06291	4.86297e-08	6.97185e-07
UGT3A1	-1.18947	0.874447	4.90635e-08	7.02422e-07
KCNG3	1.94603	5.25571	5.22958e-08	7.46616e-07
CD79B	-1.2079	5.37067	5.30341e-08	7.56629e-07
DNASE1L3	-1.23194	3.55935	5.46205e-08	7.75491e-07
GCOM1	-1.13629	7.47324	5.50785e-08	7.79835e-07
IFI27L2	-1.09533	5.91607	5.57553e-08	7.88331e-07
GALNTL2	-1.13138	4.81761	5.61032e-08	7.92704e-07
S100A9	-1.1784	5.37442	5.73196e-08	8.08777e-07
MMP28	-1.21527	6.4929	5.74929e-08	8.10666e-07
MRO	-1.06592	2.96301	5.80144e-08	8.16898e-07
MAOB	-1.61457	9.59175	5.95189e-08	8.36933e-07
FHL5	-1.28673	4.20298	5.96284e-08	8.379e-07
CMA1	-1.09287	1.13268	6.03101e-08	8.45742e-07
KCNA5	-1.2038	2.95201	6.34634e-08	8.83923e-07
EDARADD	1.3964	7.76721	6.36566e-08	8.86014e-07
MAEL	-1.14801	2.22718	6.45032e-08	8.95369e-07
RHOBTB1	-1.08838	7.68953	6.95119e-08	9.59059e-07
PDCD1LG2	-1.04328	3.77619	7.03761e-08	9.6977e-07
PTPLA	-1.0449	5.90424	7.03827e-08	9.6977e-07
SRPX	-1.29989	6.56323	7.1098e-08	9.78968e-07
NKD1	-1.26749	5.39019	7.42833e-08	1.01941e-06
ANKRD45	-1.03882	2.71922	7.45611e-08	1.02254e-06
FAM162B	-1.0426	4.01737	7.87768e-08	1.07532e-06
C9orf24	-1.18562	2.72641	7.94746e-08	1.08413e-06
MRAP2	-1.08379	6.12966	8.15837e-08	1.11068e-06
ABCA8	-1.30016	7.07673	8.1784e-08	1.11267e-06
CH25H	-1.29146	5.20671	8.19585e-08	1.11431e-06
PAK3	-1.23149	2.22991	8.22527e-08	1.11757e-06
RGS13	-1.15096	2.59046	8.23778e-08	1.11853e-06
ITGB3	-1.28545	5.85359	8.25795e-08	1.12053e-06
NFASC	-1.04463	8.05119	8.6132e-08	1.16642e-06
HAS2	-1.10595	3.37841	8.68113e-08	1.17484e-06
MATN2	-1.08768	10.6088	8.74685e-08	1.18218e-06
FCGR3B	-1.25094	2.33914	8.81104e-08	1.18929e-06
MAP1B	-1.11422	10.346	8.93099e-08	1.20311e-06
ABCA9	-1.07081	4.40436	8.98905e-08	1.20855e-06
CES4	-1.45988	2.77037	9.05281e-08	1.21632e-06
EDNRA	-1.06976	8.68025	9.52454e-08	1.2772e-06
PAPPA	-1.07342	4.61657	9.6251e-08	1.28984e-06
JUNB	-1.18958	11.8761	1.00739e-07	1.34209e-06
EFNA5	-1.14233	6.59463	1.01871e-07	1.35592e-06
TM6SF2	-1.02729	2.11758	1.02102e-07	1.35761e-06
RSPO3	-1.46004	5.53735	1.0528e-07	1.39536e-06
EPB41L3	-1.08779	7.56071	1.06076e-07	1.405e-06
SLC12A3	-1.43122	2.15853	1.08418e-07	1.43231e-06
BUB1B	1.02375	6.16723	1.1064e-07	1.46073e-06
C7orf58	-1.34883	8.15175	1.13832e-07	1.49998e-06
ASAM	-1.29543	5.03799	1.19068e-07	1.56097e-06
NRG2	-1.25595	3.05304	1.21685e-07	1.59344e-06
CD36	-1.47551	5.79438	1.22399e-07	1.60157e-06
PDPN	-1.08312	7.06382	1.22636e-07	1.60364e-06
FAM19A1	-1.31245	2.67632	1.26836e-07	1.65225e-06
PDE1C	-1.39471	1.97613	1.27588e-07	1.65994e-06
PRIMA1	-1.28129	5.65164	1.3206e-07	1.71486e-06
OMD	-1.22533	6.26037	1.32589e-07	1.71979e-06
S100P	-1.93607	5.76498	1.32607e-07	1.71979e-06
BMP4	-1.0859	7.32059	1.32843e-07	1.72175e-06
HOXD11	-1.38287	4.05405	1.34688e-07	1.74143e-06
SLITRK6	-1.2801	6.06104	1.347e-07	1.74143e-06
C14orf37	-1.01738	4.86606	1.34843e-07	1.74218e-06
SLC24A5	1.00791	4.40189	1.3548e-07	1.74931e-06
ADAMTS4	-1.62223	6.69864	1.421e-07	1.82674e-06
MEG3	-1.28302	5.35024	1.45774e-07	1.8673e-06
APOBEC3C	-1.12088	6.25072	1.46411e-07	1.87162e-06
RERGL	-1.42828	4.09617	1.54262e-07	1.96269e-06
PDGFRA	-1.24226	8.29953	1.59459e-07	2.02706e-06
CDKN1A	-1.09051	10.4304	1.60009e-07	2.03279e-06
C2orf43	-1.34428	6.75311	1.60589e-07	2.03889e-06
AKR1C1	-1.44103	6.0187	1.68732e-07	2.13213e-06
SMOC1	-1.79177	7.55576	1.6985e-07	2.14454e-06
ART3	-1.58939	2.47728	1.71597e-07	2.16394e-06
IL1RL2	-1.36239	2.42486	1.71826e-07	2.1655e-06
HRASLS5	-1.21382	2.85658	1.74748e-07	2.19826e-06
VGLL3	-2.31802	7.94059	1.75673e-07	2.20855e-06
STXBP6	-1.1566	7.62935	1.79244e-07	2.25069e-06
GAS1	-1.15086	7.11876	1.81256e-07	2.27109e-06
MMP16	-1.22353	3.72402	1.81311e-07	2.27109e-06
LOC400759	-1.05991	2.61179	1.83452e-07	2.29127e-06
CDC42EP5	-1.52056	8.03149	1.88158e-07	2.33972e-06
PPP1R14C	-1.25127	3.36352	1.965e-07	2.43462e-06
LRRC4	-1.04804	3.82068	1.96501e-07	2.43462e-06
CD300LG	-1.41045	2.54544	2.01052e-07	2.48501e-06
MFSD2A	-1.08982	3.65615	2.0647e-07	2.54127e-06
EPHA3	-1.2191	8.98057	2.08967e-07	2.56738e-06
IL13RA2	-1.53175	4.4425	2.11355e-07	2.59206e-06
MARCO	-1.45079	2.37722	2.13911e-07	2.62028e-06
OR13A1	1.11434	3.40525	2.17288e-07	2.65058e-06
PRRX2	-1.01381	6.06517	2.19313e-07	2.6721e-06
FOSB	-2.05106	9.86166	2.25074e-07	2.73904e-06
PCOTH	-2.23529	7.56181	2.26709e-07	2.75731e-06
EGR3	-1.48533	7.53628	2.30761e-07	2.80161e-06
C1QTNF9B	-1.60789	3.85132	2.35112e-07	2.84434e-06
FAM178B	-1.1247	2.26252	2.45451e-07	2.95896e-06
PAH	-1.98207	2.00109	2.55694e-07	3.07342e-06
CDH7	1.80171	4.74772	2.56139e-07	3.07697e-06
LUM	-1.19168	11.2762	2.62011e-07	3.14566e-06
TSPAN11	-1.15694	6.05241	2.7553e-07	3.29611e-06
CCL23	-1.27708	2.81295	2.78738e-07	3.32897e-06
SNAP91	1.92044	6.97783	2.89146e-07	3.43727e-06
ST8SIA1	-1.16521	6.46522	2.91172e-07	3.45536e-06
DPYS	-2.20472	3.13206	2.92995e-07	3.47498e-06
SLC10A4	1.0849	2.96141	2.97906e-07	3.52508e-06
ADAMTS1	-1.272	10.2395	2.98647e-07	3.53182e-06
SSTR1	1.50852	7.83799	3.10801e-07	3.6692e-06
ADAMTS15	-1.09161	3.13407	3.27939e-07	3.8538e-06
FOXB2	1.66516	2.14108	3.44086e-07	4.02742e-06
LRRC7	1.83757	4.97951	3.48612e-07	4.07111e-06
ASXL3	-1.10968	3.42677	3.4935e-07	4.07741e-06
FOS	-1.58788	12.4195	3.49684e-07	4.07899e-06
LRFN5	-1.27554	4.52029	3.54129e-07	4.12146e-06
MT1M	-1.84503	6.91895	3.57375e-07	4.15454e-06
PRODH	-1.01375	3.84324	3.60075e-07	4.18355e-06
MT1X	-1.15259	9.59482	3.6168e-07	4.19983e-06
TNIK	-1.21106	6.12796	3.63012e-07	4.21053e-06
DIRAS2	1.8946	3.98822	3.68791e-07	4.27032e-06
DCHS2	-1.22441	3.31158	3.70299e-07	4.28536e-06
KRT16	-1.63088	3.29341	3.74124e-07	4.31989e-06
CYP26B1	-1.21431	5.03846	3.81541e-07	4.40058e-06
SOX5	-1.12266	3.46024	3.9639e-07	4.5463e-06
LIF	-1.11549	6.00586	3.97608e-07	4.55773e-06
GFRA3	-1.59111	3.78276	3.98122e-07	4.56107e-06
44442	1.04474	7.29344	4.07994e-07	4.66376e-06
NTRK2	-1.10784	6.70647	4.11339e-07	4.69254e-06
PTGS1	-1.3699	7.42578	4.25422e-07	4.8441e-06
MT2A	-1.18403	11.1042	4.33034e-07	4.91987e-06
ITGA1	-1.02666	9.12594	4.42199e-07	5.01566e-06
CCDC85A	-1.03303	4.69077	4.54345e-07	5.13075e-06
FRMD3	-1.07896	3.73436	4.55555e-07	5.13876e-06
NCRNA00158	-1.10975	1.16584	4.63721e-07	5.21084e-06
TNNI3	-1.22135	1.15033	4.74722e-07	5.3199e-06
OXER1	-1.06215	4.31392	4.87681e-07	5.45915e-06
SULF1	-1.11991	10.3804	4.92654e-07	5.51182e-06
TLL1	-1.04145	4.97825	5.12497e-07	5.71824e-06
TMEM63C	1.48397	4.39342	5.19701e-07	5.79547e-06
KRTAP5-1	1.05639	2.4325	5.21068e-07	5.80756e-06
LY6G6D	-1.25863	1.65957	5.22508e-07	5.82045e-06
DNAH8	1.9402	7.44413	5.33983e-07	5.92257e-06
XG	-1.17536	2.21504	5.4948e-07	6.08131e-06
MELK	1.25496	5.42646	5.55187e-07	6.13307e-06
ZNF655	-1.18201	8.3361	5.55352e-07	6.13307e-06
KIAA1644	-1.32781	5.83647	5.71322e-07	6.30265e-06
MNX1	1.7171	5.03152	6.0386e-07	6.62954e-06
MKI67	1.03606	8.39788	6.09175e-07	6.67891e-06
TMEM100	-1.24585	5.67288	6.09333e-07	6.67891e-06
C3	-1.22667	10.3315	6.11322e-07	6.69714e-06
KIF4A	1.25022	6.06127	6.20198e-07	6.78352e-06
BEST3	-1.03766	4.44558	6.44388e-07	7.02938e-06
ODZ2	-1.12062	5.68072	6.48576e-07	7.06755e-06
CADM3	-1.37409	4.66472	6.97267e-07	7.54607e-06
GBP1	-1.0066	7.91398	7.35462e-07	7.926e-06
C1orf175	-1.13785	4.10454	7.39092e-07	7.95676e-06
PHYHD1	-1.78329	7.75092	7.4725e-07	8.02924e-06
WNT16	-1.08317	2.38267	7.56147e-07	8.10637e-06
CYTL1	-1.17767	4.37616	7.72653e-07	8.27037e-06
HRCT1	-1.15587	4.82165	7.92209e-07	8.45765e-06
FOLH1B	2.53157	6.70384	7.99653e-07	8.5194e-06
KANK4	-1.1794	4.30236	8.06141e-07	8.57961e-06
SCIN	-1.44323	7.69722	8.08218e-07	8.59281e-06
TNFAIP6	-1.08635	2.48075	8.63961e-07	9.13114e-06
HOXC4	1.18603	6.57699	9.0478e-07	9.51595e-06
ME1	-1.11051	6.84221	9.16705e-07	9.61673e-06
GLT1D1	-1.35073	2.82271	9.2793e-07	9.72952e-06
PMP2	-1.46498	2.93288	9.41077e-07	9.84725e-06
CILP	-1.0772	5.5307	9.50981e-07	9.93858e-06
PCDH10	-1.3063	7.65656	9.53072e-07	9.95247e-06
CDC20	1.10196	6.4589	9.61608e-07	1.00314e-05
EPHA7	-1.13173	8.04644	9.64651e-07	1.0058e-05
CNTN1	-1.66348	6.86948	1.00794e-06	1.04775e-05
FOXP2	-1.28707	3.57925	1.01591e-06	1.05496e-05
SH3RF2	-1.25814	6.75497	1.01738e-06	1.05545e-05
OR10H1	-1.05792	1.21217	1.01741e-06	1.05545e-05
HMMR	1.15995	5.93557	1.03968e-06	1.07638e-05
RGS7BP	-1.25097	5.01911	1.0586e-06	1.09486e-05
S100B	-1.40533	4.29843	1.06896e-06	1.10447e-05
CXCR2	-1.02103	2.12542	1.07606e-06	1.10973e-05
KCNQ4	-1.09099	3.7823	1.07622e-06	1.10973e-05
PCDH20	-1.23653	4.42065	1.07923e-06	1.11227e-05
HAPLN1	-1.60088	2.89836	1.09046e-06	1.1216e-05
ATF3	-1.3783	9.76455	1.12944e-06	1.15821e-05
RYR2	-1.65803	7.32609	1.15628e-06	1.18418e-05
SLC38A4	-1.66949	3.67797	1.16471e-06	1.192e-05
NEK2	1.23653	5.15432	1.20878e-06	1.23157e-05
NR4A3	-1.47671	6.9161	1.20945e-06	1.23165e-05
ARMCX1	-1.10694	7.7411	1.24771e-06	1.26683e-05
ABCC6P2	-1.03284	2.8375	1.25539e-06	1.27338e-05
CCDC78	1.40549	5.64171	1.26141e-06	1.27822e-05
C1orf64	-2.63218	5.40446	1.30829e-06	1.32104e-05
CTNNA2	-1.5753	3.05413	1.30882e-06	1.32104e-05
ZNF578	-1.13236	5.34261	1.36844e-06	1.37312e-05
AGPAT9	-1.07129	4.6665	1.39494e-06	1.39762e-05
REEP1	-1.03333	6.97563	1.39557e-06	1.39762e-05
FOLH1	1.32422	13.226	1.47782e-06	1.47208e-05
UNC5C	-1.0206	4.11128	1.50862e-06	1.49905e-05
APLN	1.05169	7.50837	1.60407e-06	1.58553e-05
CLEC4E	-1.12346	3.03903	1.60992e-06	1.58978e-05
POMC	-1.02677	3.07848	1.64403e-06	1.61802e-05
TMEM90B	-1.11201	4.55794	1.67652e-06	1.64684e-05
CLEC10A	-1.06765	5.07494	1.67764e-06	1.64715e-05
YBX2	-1.11083	2.72425	1.73369e-06	1.69569e-05
KIAA0087	1.7401	3.21676	1.74348e-06	1.70041e-05
DOC2B	-1.08752	2.63315	1.77609e-06	1.72893e-05
FBLN2	-1.056	9.62117	1.79937e-06	1.74993e-05
GLB1L3	-2.09939	6.99286	1.86993e-06	1.812e-05
NHSL2	-1.03106	4.32489	1.96622e-06	1.89693e-05
B3GNT6	2.67122	4.74238	1.9871e-06	1.91168e-05
BCAS1	-1.15475	9.95291	2.00674e-06	1.92877e-05
FGF10	-1.08793	1.6412	2.04059e-06	1.9558e-05
ITM2A	-1.16445	7.6848	2.07102e-06	1.98127e-05
GRIN3A	1.97543	7.0893	2.16403e-06	2.06034e-05
SYNC	-1.32486	7.80188	2.21737e-06	2.10557e-05
CCK	-2.04584	4.06899	2.2759e-06	2.15617e-05
LRRTM1	-1.12453	1.84478	2.28083e-06	2.15885e-05
ATP8A2	2.01611	4.58812	2.2849e-06	2.16171e-05
NXPH3	-1.01922	7.59894	2.32059e-06	2.19042e-05
PRSS12	-1.09236	3.6293	2.3352e-06	2.20219e-05
C11orf92	1.05685	10.773	2.37915e-06	2.23952e-05
ZNF536	-1.26201	3.47773	2.3928e-06	2.24825e-05
ISL1	-1.07018	6.24448	2.44475e-06	2.29142e-05
CYP4F12	-1.44991	4.14009	2.63806e-06	2.45065e-05
AREG	-1.30096	3.65972	2.67735e-06	2.48153e-05
DLX1	1.88323	8.22029	2.68977e-06	2.48967e-05
PCYT1B	-1.09082	3.49764	2.80174e-06	2.58052e-05
RHOF	-1.0146	4.9483	2.81871e-06	2.59382e-05
CPNE6	-1.78324	2.83966	2.82765e-06	2.60088e-05
GALM	-1.00344	8.27759	2.84598e-06	2.61394e-05
GAP43	-1.34661	3.19724	2.90901e-06	2.6614e-05
PTCHD1	-1.17842	4.15349	3.07189e-06	2.79796e-05
KCNQ5	-1.08395	4.19125	3.09442e-06	2.81598e-05
PAX1	1.94078	3.04299	3.18999e-06	2.89397e-05
RIMS4	-1.25572	5.18732	3.34427e-06	3.01528e-05
NELL2	-1.2649	7.15484	3.35757e-06	3.02594e-05
VSIG2	-2.03164	7.02265	3.50724e-06	3.14289e-05
ALDH3A1	-1.14577	2.59773	3.54688e-06	3.17011e-05
NKX2-1	1.92259	2.45654	3.61336e-06	3.22532e-05
PHYHIP	-1.09013	5.70595	3.63506e-06	3.24187e-05
NUF2	1.02782	4.68049	3.73753e-06	3.32171e-05
GTSE1	1.02548	5.44381	3.79433e-06	3.36491e-05
CXCL13	-2.10795	4.42034	3.92261e-06	3.46968e-05
DLGAP5	1.21516	5.0707	4.02484e-06	3.55245e-05
FIBIN	-1.0673	7.83505	4.18076e-06	3.66682e-05
DKK2	-1.25315	4.98558	4.30868e-06	3.76574e-05
MYO16	-1.04687	3.59913	4.31934e-06	3.77345e-05
CENPF	1.02858	7.54458	4.39713e-06	3.83651e-05
PRND	-1.03296	1.84887	4.53099e-06	3.94158e-05
STC1	-1.00478	7.90278	4.55774e-06	3.95814e-05
RBM24	-1.34044	6.41441	4.70533e-06	4.07425e-05
ZNF516	-1.0207	6.9388	4.73092e-06	4.09123e-05
EGR2	-1.17909	8.00646	4.76815e-06	4.11822e-05
TNFSF9	-1.03431	3.03135	4.8008e-06	4.14304e-05
FRMPD4	-1.3597	2.07608	4.93058e-06	4.24025e-05
DGCR5	1.07954	4.68821	5.15638e-06	4.40718e-05
DDR2	-1.32959	6.23298	5.25637e-06	4.47587e-05
RDH16	-1.39209	5.74626	5.40651e-06	4.59419e-05
GNAO1	-1.07806	6.51272	5.57374e-06	4.72261e-05
ESPNL	-1.12047	3.07393	5.66898e-06	4.79342e-05
AKAP12	-1.03541	9.74422	5.91761e-06	4.98926e-05
LCN2	-1.76871	6.6278	6.03371e-06	5.0788e-05
BARX1	1.15229	1.86866	6.05238e-06	5.09035e-05
CACNG4	-1.49479	7.97173	6.0541e-06	5.09035e-05
GABBR2	1.07614	2.29795	6.28771e-06	5.2667e-05
PTPN5	-1.06243	3.36108	6.38597e-06	5.34246e-05
FOXD1	1.81581	5.80542	6.44295e-06	5.38794e-05
C6orf174	-1.13879	4.87954	6.44573e-06	5.38807e-05
ADCY2	-1.09531	7.79928	6.55184e-06	5.46341e-05
ZIC5	1.86834	3.76017	6.61777e-06	5.51391e-05
CD38	-2.07103	6.33578	6.81631e-06	5.66554e-05
C13orf33	-1.01631	4.76052	6.9772e-06	5.78989e-05
GPX5	-1.19887	1.41279	7.07786e-06	5.87007e-05
FAM83D	-1.04676	7.52955	7.09883e-06	5.88132e-05
MT1E	-1.6455	9.35828	7.14035e-06	5.91333e-05
CRIP3	-1.12357	2.68493	7.14642e-06	5.91597e-05
SPIB	-1.32485	3.35177	7.40541e-06	6.11065e-05
SERP2	-1.07432	4.85335	7.4391e-06	6.13541e-05
AGBL1	-1.17846	1.07364	7.45711e-06	6.1459e-05
ZIC2	1.87236	5.17532	7.60398e-06	6.24439e-05
GABRA1	-1.27417	0.992654	7.69167e-06	6.31387e-05
GLDC	1.86484	4.57639	7.8114e-06	6.39426e-05
LDLRAD1	-1.32627	2.24416	7.87172e-06	6.43594e-05
CCL21	-1.38639	6.56887	7.97598e-06	6.50822e-05
ADAMTSL3	-1.12041	7.27404	7.99232e-06	6.51896e-05
SLC44A5	1.90595	5.25163	8.07155e-06	6.56533e-05
CD22	-1.1031	4.96703	8.44846e-06	6.83669e-05
MYO6	1.03702	11.9479	8.54169e-06	6.89854e-05
GALNT13	-1.45106	4.36556	8.67738e-06	6.99767e-05
HSD17B6	-1.51849	8.96624	8.89329e-06	7.13758e-05
UBE2C	1.08942	6.24558	9.40313e-06	7.50568e-05
GZMK	-1.14258	5.16581	9.41082e-06	7.50891e-05
KRT6A	-1.30658	2.73005	9.84111e-06	7.81881e-05
PLA2G7	1.27088	9.79526	1.00074e-05	7.94172e-05
SLC15A2	-1.15655	9.50958	1.01503e-05	8.04889e-05
TROAP	1.05534	5.46916	1.03995e-05	8.21476e-05
NPR3	-1.51871	6.04474	1.12792e-05	8.83486e-05
SAMD5	1.11648	8.66635	1.13379e-05	8.87068e-05
C9orf125	-1.11072	5.94128	1.1436e-05	8.93723e-05
OLIG1	1.27854	2.60025	1.15446e-05	9.00835e-05
BRSK2	1.6985	5.18609	1.17073e-05	9.11804e-05
INSL5	1.18583	1.59198	1.19576e-05	9.2848e-05
SFRP1	-1.0365	10.0217	1.20005e-05	9.31459e-05
PCDHGA12	-1.09279	4.35209	1.20303e-05	9.33061e-05
SLIT2	-1.11698	7.44198	1.28069e-05	9.83633e-05
B3GNT3	-1.37681	4.02547	1.29339e-05	9.91903e-05
CDC45	1.06905	5.0262	1.2995e-05	9.9622e-05
ARSH	1.01187	1.72731	1.30413e-05	9.99394e-05
APOB	-1.02542	2.59372	1.35888e-05	0.000103401
TOP2A	1.05663	8.11997	1.37516e-05	0.000104497
GDF5	-1.06891	3.15034	1.37653e-05	0.000104512
LOC338651	1.15001	3.41516	1.38273e-05	0.000104905
ULBP2	1.21601	2.98497	1.38394e-05	0.000104959
CYP3A5	-1.17268	4.10845	1.39603e-05	0.000105728
COL9A2	1.46067	11.0547	1.39719e-05	0.000105768
GDA	1.85658	2.34091	1.40262e-05	0.000106101
ORM2	-2.04936	4.60826	1.46666e-05	0.000110214
MIPEP	-1.15793	9.86905	1.46876e-05	0.000110291
LRRN3	-1.13963	4.07804	1.4707e-05	0.000110396
CENPA	1.03363	4.45116	1.48061e-05	0.000111059
LPPR1	1.55146	4.39756	1.54906e-05	0.00011556
HAGHL	1.17905	6.44561	1.57615e-05	0.000117326
CRTAC1	-1.1116	4.38435	1.60737e-05	0.000119303
ITIH5L	-1.21461	4.66802	1.66815e-05	0.000123146
CXCL3	-1.08024	2.40871	1.7234e-05	0.00012686
NAALAD2	-1.00323	4.27919	1.844e-05	0.000134676
FCER2	-1.14784	1.40099	1.97852e-05	0.000143835
SERPINA3	-1.46936	11.1494	1.98587e-05	0.000144267
STK33	-1.03326	5.11499	2.00636e-05	0.000145601
PLP1	-1.59671	5.04308	2.15466e-05	0.000155211
CGA	1.86815	2.51401	2.27384e-05	0.000162712
CR1	-1.0014	3.6223	2.32616e-05	0.000165878
NCAPD3	-1.23219	11.9055	2.33575e-05	0.000166392
KIF20A	1.02621	5.93918	2.40538e-05	0.000170933
MCOLN3	1.08434	3.86293	2.40732e-05	0.000171012
WBSCR17	-1.05753	8.90289	2.44858e-05	0.000173164
PBK	1.05075	5.05601	2.45351e-05	0.000173452
DNAJC15	-1.02176	7.221	2.47957e-05	0.000174993
KIF25	1.10461	2.23821	2.48715e-05	0.000175407
CELSR3	1.1544	6.50609	2.53091e-05	0.000178127
RGS16	-1.04687	6.07231	2.54629e-05	0.000178964
TNFRSF13B	-1.02972	1.47037	2.66663e-05	0.000186368
LOC339535	-1.09278	1.35687	2.67807e-05	0.000187005
SYT1	-1.36445	6.93211	2.71671e-05	0.000189386
MT1G	-1.76993	8.53169	2.78108e-05	0.000193544
AZGP1	-1.54055	13.454	2.86365e-05	0.000198617
KLRB1	-1.01632	4.39971	2.90995e-05	0.000201488
FAM3B	-1.92226	9.97821	2.94089e-05	0.000203356
CRISP3	2.87067	8.67665	2.9526e-05	0.000204074
P2RX1	-1.13815	5.54959	3.00379e-05	0.000207217
HBA2	-1.01633	6.97093	3.07138e-05	0.00021117
THSD7B	-1.04263	3.67319	3.16446e-05	0.000217061
SHISA2	1.2777	6.00442	3.18852e-05	0.00021842
C5orf23	-1.34137	7.95158	3.3873e-05	0.000230193
KIF1A	1.13845	9.41285	3.69004e-05	0.000248708
CORIN	-1.11995	5.77217	3.80729e-05	0.000256023
C19orf21	-1.30502	7.20843	3.81531e-05	0.000256478
SLC22A16	1.13504	2.21412	3.83505e-05	0.000257552
RGS17	1.23306	5.45625	3.93898e-05	0.000263326
CXCL1	-1.1345	4.33727	4.01564e-05	0.000267753
PGC	-2.15804	7.81882	4.07878e-05	0.000271346
COL27A1	-1.24385	5.99818	4.09078e-05	0.00027188
RFX6	1.38693	3.83764	4.2767e-05	0.000282681
EPR1	1.05348	6.01514	4.44589e-05	0.000292639
DLX2	1.27952	5.33185	4.44929e-05	0.000292769
RPS4Y2	-1.29809	3.00164	4.55782e-05	0.000298317
ORM1	-2.14506	3.94143	4.62136e-05	0.000302155
L1CAM	-1.31972	4.71519	4.76463e-05	0.000310139
LEPREL1	-1.39439	9.19344	4.82767e-05	0.000313351
SLC7A3	-1.22656	5.38287	4.82771e-05	0.000313351
MS4A1	-1.58495	3.31693	4.84795e-05	0.000314466
MYT1	1.56854	2.94977	5.02577e-05	0.000324361
GLIS1	-1.06644	4.92631	5.03515e-05	0.000324758
BEX1	-1.23978	4.0133	5.24122e-05	0.000336467
EFCAB1	-1.0571	4.28529	5.45823e-05	0.000348763
VNN2	-1.03486	4.56024	5.47908e-05	0.000349986
TCL1A	-1.1437	1.40223	5.51474e-05	0.000351826
HP	-1.20056	2.67582	5.53959e-05	0.000353082
IL7R	-1.2289	4.59322	5.84224e-05	0.000369148
SLC18A3	1.41554	1.52101	6.17706e-05	0.000387813
FCRLA	-1.28494	2.21423	6.34645e-05	0.000396871
XDH	1.19628	5.98293	6.42069e-05	0.000400856
POU2AF1	-1.14793	4.23177	6.42189e-05	0.000400856
ADAM7	1.69992	2.82176	6.54195e-05	0.000407236
HECW1	-1.22483	3.81719	6.80111e-05	0.000420436
GPX2	-1.11043	4.06027	6.85312e-05	0.000423269
DACT2	1.80802	7.40227	6.88574e-05	0.000425028
AMH	1.25073	3.55686	7.71585e-05	0.000469213
TBX18	-1.01242	1.7358	7.82361e-05	0.000475203
BLK	-1.1929	2.00489	7.83532e-05	0.000475774
MOXD1	-1.03846	8.93539	8.02528e-05	0.000485871
VANGL2	-1.02123	8.38062	8.09986e-05	0.000489665
AFF3	-1.13243	9.766	8.11861e-05	0.00049051
FAM189A1	1.04597	6.40395	8.19532e-05	0.000494088
CD19	-1.28681	1.88827	8.30778e-05	0.000500613
ARHGDIG	1.29037	5.15862	8.56136e-05	0.000514534
ANPEP	-2.1269	9.83533	8.76577e-05	0.000524363
NLGN1	-1.13664	4.57402	8.82623e-05	0.000527518
HOXC9	-1.13597	2.45691	8.96324e-05	0.000534152
C17orf55	1.06795	2.68924	8.96645e-05	0.000534188
MT1H	-1.23	4.2981	9.10511e-05	0.000541349
SOSTDC1	-1.06982	3.40992	9.40804e-05	0.000557584
LIX1	-1.27543	2.68372	9.44249e-05	0.000559241
NKX6-1	1.26844	2.19497	9.66623e-05	0.000571566
WFDC2	-1.33715	7.19928	9.91163e-05	0.000584183
PREX2	-1.09113	4.22898	9.91679e-05	0.000584194
C16orf89	-1.0968	4.57337	0.000103313	0.000605138
CD79A	-1.22074	4.63739	0.000104498	0.000611381
EDIL3	-1.22739	5.52669	0.000106121	0.000618765
PTGDS	-1.17103	10.3514	0.000110796	0.000643102
PCSK2	-1.14058	2.43446	0.000115023	0.00066519
CDH19	-1.16385	2.66551	0.000118745	0.000684783
HOXD1	1.3272	3.40742	0.000122335	0.000702136
KIAA0125	-1.03704	1.92431	0.000123421	0.000706986
44266	1.31457	2.30665	0.00012441	0.000711657
KIRREL	-1.13648	5.78365	0.000129187	0.000736109
HHIP	-1.18281	5.5607	0.000135364	0.000765995
SOX10	-1.19228	3.50533	0.000137475	0.000777081
IL1F5	1.1344	2.08221	0.000139686	0.000787626
PDE3A	-1.10794	6.46065	0.000139814	0.000788135
FMO5	-1.01124	8.06987	0.000142059	0.000798157
SLC5A8	-1.14586	1.88952	0.00014537	0.000813644
TIMP4	-1.07893	4.42547	0.000155982	0.000864553
CA14	-1.01981	3.25043	0.000157051	0.000869308
ECEL1	1.03488	2.48	0.000161093	0.000889519
ACY3	-1.5181	2.54614	0.000167912	0.000923695
NCAM2	-1.2356	5.48752	0.000168314	0.000925412
ATP8B4	-1.00767	6.54813	0.000173425	0.000949698
DYTN	1.16636	1.37586	0.000174788	0.000956143
SYCE1L	-1.11164	5.57072	0.000177139	0.000966685
C2CD4B	-1.1695	3.84385	0.000186358	0.00101188
PRAME	1.50645	2.70774	0.000187849	0.00101917
CCL19	-1.2147	6.48281	0.000188624	0.00102284
CST2	1.54954	5.46153	0.000189873	0.00102825
C20orf114	-1.20674	2.44286	0.000190436	0.00103048
C3orf14	-1.38152	6.92477	0.00019673	0.00106007
WIF1	-1.45348	3.96271	0.000201188	0.00108069
SULT4A1	1.32725	2.99259	0.000206228	0.00110372
ABCC6	-1.00011	4.53747	0.000220933	0.00117233
SCG2	1.15669	5.36956	0.000225116	0.00119299
ATP12A	1.63724	2.69663	0.00022976	0.00121353
KCNJ3	-1.2876	3.61412	0.000250408	0.00130877
HS3ST4	1.13561	6.35892	0.000263312	0.00136166
NETO1	1.33387	1.85318	0.00026823	0.00138243
RPE65	-1.0489	1.55863	0.000270751	0.00139241
KCNH8	1.41092	5.44795	0.000276736	0.00141822
CCDC141	-1.27922	4.02323	0.000301064	0.00152463
TAC1	1.07622	2.97378	0.00030757	0.0015526
ADAMTSL1	-1.29585	7.45332	0.000312451	0.00157363
UGT2B15	1.4746	2.99891	0.000313803	0.00157824
SLC9A3	1.26374	3.58653	0.000316083	0.0015866
LRRC31	1.41422	4.60142	0.00031656	0.0015886
SAA1	-1.15568	3.76627	0.000320268	0.00160525
HPGD	-1.43763	8.48127	0.000329875	0.00164978
FOXL2	1.25473	4.5395	0.000349569	0.0017348
SCGB1D2	-1.5181	4.69196	0.000393445	0.00191609
CDH2	-1.1586	5.49748	0.000393484	0.00191609
KCNC2	1.8113	6.65996	0.000399707	0.00194224
SOHLH2	-1.44499	3.36227	0.000402095	0.00195108
DMKN	-1.05803	5.78462	0.000405574	0.0019661
LTF	-1.69933	8.8957	0.000415518	0.00200672
GREM2	-1.07204	7.05692	0.000418177	0.00201814
PDIA2	1.36377	4.14628	0.000427411	0.00205497
SLC7A4	-1.66801	4.70142	0.000434806	0.00208516
STAP1	-1.38085	3.42147	0.000437841	0.00209677
SEMA4G	-1.0324	8.26668	0.000455311	0.00217182
C3orf72	1.19347	3.02622	0.000459294	0.00218676
MUC6	-1.96123	3.9132	0.000480806	0.0022732
SLC26A3	-1.62163	3.29042	0.000491561	0.00231834
POF1B	-1.23603	4.42772	0.000492025	0.00232
GPR81	-1.37587	5.37233	0.000495918	0.00233567
HLA-DMB	1.03408	9.74101	0.000503874	0.00236825
SHISA9	-1.54141	4.68267	0.000517125	0.00241891
OXGR1	-1.10214	2.92804	0.000528465	0.00246129
PEBP4	-1.40497	7.2349	0.000545132	0.00252403
SLITRK4	-1.14249	4.52081	0.000555781	0.00256293
SLC18A2	-1.00465	3.07255	0.00057901	0.00265515
PLA2G4D	-1.17804	2.90398	0.000582436	0.00266669
IGF1	-1.05854	9.13671	0.000612412	0.00277975
PI15	-1.32271	9.48019	0.000615724	0.00279047
CLDN10	-1.21205	3.09744	0.000642981	0.0028961
SEMA3D	-1.11554	6.38508	0.000658229	0.00295118
SCGB3A1	-1.05584	3.15764	0.000714501	0.00316793
LY6K	-1.51869	4.01261	0.0007207	0.00319016
C1orf150	-1.26745	4.81266	0.000752658	0.00331305
TFF3	-1.43341	10.7439	0.000756301	0.00332623
RET	-1.19773	7.75979	0.000772406	0.00338908
SLCO1B3	1.62053	3.24337	0.000778585	0.00341285
OGDHL	1.43731	6.84581	0.000800295	0.00349948
LOC153328	-1.04033	3.17535	0.000801021	0.0035007
ACCN1	1.24391	2.8341	0.000841175	0.00364948
TMEM105	1.17106	2.30201	0.000866543	0.00374135
ERG	1.45617	9.71185	0.000874914	0.00377194
PCSK1N	1.03392	7.00339	0.000996525	0.00419923
ALOX12P2	-1.10813	2.56257	0.00109262	0.00455001
ESM1	1.10395	5.09587	0.00117602	0.00483649
CAPN6	-1.18272	5.27687	0.00123036	0.00502472
KRT14	-1.24922	7.25193	0.00126389	0.00514222
SFRP5	-1.16002	2.77557	0.00129007	0.00523249
ANGPTL3	1.14085	2.71929	0.00135588	0.00545593
SLC26A4	-1.07969	6.64759	0.0013574	0.005461
ANO7	-1.04022	10.6536	0.00138161	0.00554697
C13orf38	-1.25963	3.14686	0.00141638	0.00566609
LPAR3	-1.13148	7.31951	0.00144338	0.00574944
FAM5C	-1.28804	6.19165	0.00154423	0.00608388
FOXD3	1.02364	4.04331	0.00154727	0.00609467
TMEM132D	-1.04408	3.11449	0.00171943	0.0066717
GRIK1	-1.212	4.61117	0.0017444	0.00674815
GRPR	1.0926	5.02983	0.00244304	0.00898522
KRT23	-1.27101	5.2575	0.00255342	0.00932604
SYT13	1.26894	6.40316	0.00258206	0.00940721
KRTAP13-2	-1.0175	1.90965	0.00261865	0.00952531
KL	-1.13761	7.51738	0.00273575	0.00988646
SLC17A4	1.08415	1.64216	0.00289914	0.0103909
CYP4F8	1.47946	5.45018	0.00299846	0.010717
EML6	1.04962	5.26189	0.00338804	0.0119206
ADAM2	1.28322	3.43217	0.00343235	0.0120517
PTPRT	1.05625	7.85974	0.00352949	0.0123267
COL2A1	2.03557	6.16199	0.00363323	0.0126338
LGI1	-1.0472	2.64202	0.00402428	0.0137743
HBA1	-1.17166	3.50939	0.00416321	0.0141766
SFTPA2	-1.04477	9.54121	0.0042801	0.0145288
GDEP	-1.80927	6.62609	0.00475217	0.0158818
KLK14	1.14739	4.26402	0.00488425	0.0162281
ALB	1.18441	4.1353	0.00532002	0.0174306
KLK12	1.29931	5.689	0.00569378	0.0184113
DDC	1.09502	4.44328	0.0060365	0.0192878
GSTA1	-1.02135	4.70833	0.00605842	0.0193436
MSMB	-1.09227	12.7676	0.00673668	0.0211539
FABP5	-1.12116	7.09224	0.00754988	0.0232836
GPR110	1.3068	5.59571	0.010189	0.0298446
PCDHA10	-1.09217	4.68419	0.0106987	0.0311068
GP2	1.063	8.35243	0.0108224	0.0314207
KRT13	-1.14653	4.01708	0.0109198	0.03166
TDO2	1.21692	2.8918	0.0125602	0.0356161
RLN1	-1.57141	6.6021	0.012801	0.0361741
FLJ26850	1.08429	4.69345	0.0129564	0.0365276
OLFM4	-1.11933	6.51343	0.0136696	0.0381924
SLCO1A2	1.10431	5.03443	0.0155816	0.0426406
SI	1.11144	5.19748	0.0157957	0.0431629
LOC100190940	1.09209	3.82339	0.0158185	0.0432082
UGT2B4	1.06698	4.78153	0.0172019	0.0462789

## Sheet: cluster 2 and 3
Table S8.3 Differentially expressed genes between HRD cluster 2 and cluster 3
Gene	logFC	AveExpr	P.Value	adj.P.Val
MYL1	9.66202	1.9058	3.70056e-135	7.59725e-131
CSRP3	7.99556	1.44219	2.36047e-132	2.42303e-128
MYL2	10.3485	2.21582	6.58921e-132	4.50922e-128
MYBPH	6.5388	1.40399	1.67458e-126	8.59476e-123
MYH7	11.5387	2.75036	4.42902e-126	1.81856e-122
XIRP2	8.60209	1.83401	1.82118e-119	6.23148e-116
MYF6	5.92783	1.0578	1.15892e-118	3.39896e-115
MYOG	5.64272	1.06908	5.18126e-117	1.32964e-113
SMYD1	6.53437	1.2151	1.61753e-115	3.68977e-112
LMOD2	7.44821	1.61786	4.90672e-114	1.00735e-110
COX6A2	6.46554	1.35927	2.96265e-110	5.52938e-107
KBTBD5	5.99609	1.38426	4.25743e-106	7.28376e-103
TRDN	7.19935	1.84718	1.61344e-105	2.54799e-102
NRAP	8.45183	3.02546	1.5266e-103	2.23865e-100
MYPN	5.73317	1.29764	8.92937e-100	1.22213e-96
SYNPO2L	6.19631	2.35789	2.27463e-99	2.91863e-96
SLN	7.14142	2.11827	1.68953e-97	2.04036e-94
TNNT1	9.30599	2.75475	7.60778e-94	8.67709e-91
TMOD4	5.38524	1.92421	1.45316e-93	1.57018e-90
TCAP	7.23356	4.33982	2.44147e-93	2.50617e-90
MYLPF	5.77936	2.03874	2.16678e-92	2.11829e-89
CACNA1S	5.42895	1.12628	1.05688e-91	9.86259e-89
UNC45B	5.33811	1.90809	5.07106e-91	4.52647e-88
MYL3	6.37831	2.2754	1.65408e-90	1.41493e-87
KBTBD10	5.09731	5.77412	5.88726e-87	4.83462e-84
SMPX	5.32411	1.88546	8.95336e-87	7.06971e-84
C10orf71	4.74768	1.14691	1.82621e-85	1.3886e-82
MYOM3	5.51037	3.13656	1.22387e-84	8.97361e-82
DUSP13	4.75319	1.20313	6.39552e-84	4.52758e-81
MYOZ2	5.63538	2.42175	1.16944e-83	8.00284e-81
RPL3L	5.14656	1.09569	4.45426e-83	2.94987e-80
PPP1R3A	4.14635	0.712191	5.55398e-83	3.56322e-80
HFE2	4.31928	1.09965	6.01761e-82	3.74368e-79
FBXO40	5.00588	1.30509	7.70077e-81	4.6499e-78
MYH8	4.13618	0.895825	1.71122e-80	1.00375e-77
CA3	7.01464	4.51739	4.9603e-80	2.82875e-77
LMOD3	4.24104	2.9459	9.96707e-80	5.53038e-77
TNNI1	4.56102	6.58914	1.52252e-78	8.22561e-76
TRIM72	4.09509	0.924128	1.43523e-77	7.55519e-75
TECRL	4.55146	0.780646	2.36828e-77	1.21552e-74
APOBEC2	4.94438	2.41285	1.2349e-76	6.18354e-74
ATP1B4	4.26498	1.05913	2.42146e-76	1.18363e-73
MYOD1	2.90845	0.502301	8.01821e-75	3.82823e-72
TNNC1	5.90047	5.32854	1.31173e-74	6.12041e-72
CHRND	3.27534	0.552248	4.63919e-73	2.1165e-70
MYH2	6.20735	2.00908	1.38129e-71	6.16477e-69
XIRP1	5.98204	2.79768	2.53478e-69	1.10721e-66
DDN	4.57708	2.593	3.19552e-69	1.36675e-66
MURC	3.74777	3.00434	5.5174e-68	2.31168e-65
MYH6	6.65171	2.73933	7.14186e-68	2.93245e-65
VGLL2	3.55576	0.664181	1.81232e-67	7.29547e-65
ACTA1	6.78443	5.68024	1.94066e-67	7.66186e-65
LRTM1	3.6112	0.741768	7.69932e-67	2.9824e-64
PRKAG3	3.41209	0.967691	4.19866e-65	1.59627e-62
TTN	4.31431	7.53966	7.55891e-65	2.82154e-62
ACTN2	6.75514	4.33232	7.40351e-63	2.71418e-60
TNNI2	4.44376	3.06405	8.97072e-62	3.23103e-59
MYOT	4.8079	4.2319	3.6122e-61	1.27859e-58
MYOZ1	3.86374	4.69592	2.85519e-60	9.9351e-58
DYSFIP1	3.73217	1.37668	9.48893e-60	3.2468e-57
MYH3	4.67068	6.98128	2.62149e-58	8.82282e-56
TNNT3	5.53251	2.57462	1.00748e-57	3.33604e-55
MYLK2	3.46658	1.39479	1.36444e-57	4.44634e-55
MYO18B	4.49829	2.80438	1.62533e-57	5.21376e-55
TRIM55	3.18232	0.937541	1.59277e-56	5.0307e-54
NEB	5.11557	6.45166	3.54551e-56	1.10287e-53
CHRNA1	4.12847	2.37375	5.71825e-55	1.75217e-52
ASB10	2.83505	0.629658	2.86143e-54	8.639e-52
MYF5	1.94581	0.330756	1.67562e-53	4.98557e-51
MYLK3	2.89088	4.12235	1.70818e-53	5.00984e-51
TRIM54	4.30702	2.17282	5.51278e-53	1.59405e-50
HHATL	3.65183	1.87288	7.24367e-52	2.06545e-49
TRIM63	3.90049	2.52489	9.20546e-52	2.58888e-49
MYOM1	3.48491	6.78644	3.22117e-50	8.93658e-48
MYOM2	3.2136	6.16271	3.52807e-50	9.6575e-48
ANKRD2	3.82301	2.14965	5.19e-50	1.40198e-47
TNNC2	3.92724	3.66302	7.92336e-50	2.11255e-47
C20orf166	2.96323	1.0488	2.44593e-49	6.43781e-47
MYH1	3.39236	0.918153	3.19259e-49	8.2967e-47
MYBPC2	4.49673	2.59562	6.47148e-48	1.66074e-45
STAC3	3.12936	6.03755	1.79607e-47	4.55227e-45
CKM	5.44558	5.99837	1.72239e-46	4.31228e-44
PAX7	2.33613	0.515772	3.55438e-46	8.79173e-44
CASQ1	4.00642	4.65239	4.23208e-46	1.03434e-43
KRT31	2.69097	0.621251	4.37059e-46	1.05563e-43
ENO3	3.23835	5.80944	4.96538e-46	1.18534e-43
ASB15	1.60269	0.347858	2.66316e-44	6.28445e-42
ANKRD23	2.56208	5.88259	4.63743e-44	1.08189e-41
AKR1B15	2.03228	0.448105	6.57473e-44	1.51662e-41
CAV3	3.14942	2.1691	1.06552e-43	2.43058e-41
H19	4.8697	7.26233	1.15539e-43	2.60661e-41
DUSP27	3.84816	3.38434	1.40827e-43	3.14259e-41
HSPB3	4.29401	2.40189	1.52235e-43	3.36063e-41
HRC	2.84413	4.95039	1.82138e-43	3.97797e-41
C1orf105	1.84833	0.350487	2.36687e-43	5.11493e-41
DUPD1	2.01969	0.357102	2.86379e-43	6.12434e-41
RAPSN	2.86758	1.58694	9.15041e-43	1.93668e-40
KCNA7	2.32011	0.974385	1.23509e-41	2.58739e-39
SPTB	2.42883	5.97677	4.48602e-41	9.30282e-39
SRL	2.79605	5.72997	6.76323e-40	1.38849e-37
C6orf142	3.20179	2.02097	1.58117e-39	3.214e-37
MUSK	1.61291	0.509152	1.80362e-39	3.63022e-37
LRRC39	3.02775	2.74416	2.66825e-39	5.31836e-37
C3orf43	2.33665	0.875723	3.87404e-39	7.64751e-37
RYR1	2.67287	6.20056	1.18736e-38	2.32157e-36
CAMK2A	2.88563	3.04003	1.22014e-38	2.36316e-36
ABRA	3.45283	2.32591	1.44485e-38	2.77223e-36
CHRNG	2.19747	0.73801	1.54839e-38	2.94337e-36
FSD2	2.18236	1.01522	4.21588e-38	7.94055e-36
RPTN	1.63659	0.355082	2.60654e-36	4.86475e-34
SMTNL2	2.97855	3.6952	3.97066e-36	7.34393e-34
S100A1	2.5327	5.45001	5.56187e-36	1.01951e-33
SLC36A2	2.0781	0.577177	5.67851e-36	1.03168e-33
ANKRD1	4.55906	3.54936	6.89181e-36	1.24113e-33
SCN4A	2.96305	2.50099	2.08941e-35	3.73006e-33
ITGB1BP3	2.95639	2.10485	1.23151e-34	2.17956e-32
MYH7B	2.92985	3.98245	2.11698e-34	3.71466e-32
C13orf39	2.54146	0.807216	8.18964e-34	1.42486e-31
PGAM2	2.32924	4.97823	4.31853e-33	7.45037e-31
MYADML2	2.4799	2.45628	6.15509e-33	1.05303e-30
AMPD1	3.50316	2.24814	9.27858e-33	1.57429e-30
DLK1	3.11301	1.3928	1.12257e-32	1.88905e-30
CMYA5	2.06453	7.81916	1.21843e-32	2.0337e-30
PPP1R1C	2.73941	1.74817	3.0385e-32	5.03068e-30
KLHL38	2.27965	1.87902	1.28609e-31	2.11228e-29
EXTL1	2.17338	3.18843	2.39665e-31	3.90502e-29
DHRS7C	1.59041	0.294519	1.92803e-30	3.11672e-28
PITX3	1.24319	0.399461	3.05275e-30	4.89446e-28
NT5C1A	1.34309	0.474789	3.07543e-30	4.89446e-28
MB	2.46155	9.5702	1.69469e-29	2.6763e-27
PDE4DIP	1.23385	10.0328	2.02112e-29	3.16745e-27
LRRC14B	1.67439	0.772382	3.31751e-29	5.15973e-27
LRRC2	2.31426	4.49851	4.39588e-29	6.78552e-27
KBTBD12	2.25569	2.78551	1.28912e-28	1.97505e-26
BMPER	2.73311	5.48723	1.56204e-28	2.37545e-26
COL19A1	2.4195	1.68682	1.60769e-28	2.42691e-26
C21orf62	2.92472	3.23755	1.98147e-28	2.96931e-26
RTP2	1.02768	0.237848	2.27322e-28	3.35835e-26
C8orf22	1.98851	0.736922	2.2738e-28	3.35835e-26
MYH4	1.33104	0.297132	3.18239e-28	4.66675e-26
PCOLCE2	2.15812	7.43009	3.96081e-28	5.76705e-26
MYL4	1.94673	0.988691	4.12867e-28	5.96912e-26
TBX15	2.57997	3.39238	6.39827e-28	9.18577e-26
MYOZ3	2.13259	5.41289	7.98621e-28	1.13859e-25
CACNG6	2.39321	1.4103	9.58201e-28	1.35668e-25
TXLNB	2.27277	5.55517	1.10372e-27	1.55202e-25
SMTNL1	2.33914	2.33522	1.04723e-26	1.46257e-24
HOXC10	2.34205	2.14741	1.24233e-26	1.72331e-24
FNDC5	1.59774	5.67123	4.14503e-26	5.71124e-24
JSRP1	2.72529	2.37094	4.36334e-26	5.97195e-24
NPY6R	2.82825	2.95139	7.85055e-26	1.06736e-23
PAX3	1.44677	0.792663	9.6334e-26	1.30114e-23
DUSP26	2.14148	5.19137	1.07933e-25	1.44827e-23
DDIT4L	2.53716	5.27849	2.70574e-25	3.60707e-23
PPFIA4	1.90153	3.64781	3.02429e-25	4.00573e-23
PITX2	3.11916	2.91317	4.6936e-25	6.1769e-23
LHX8	1.14368	0.275967	6.96704e-25	9.1104e-23
IGFN1	2.81799	3.51571	1.08216e-24	1.40613e-22
ARPP21	2.48779	2.22262	1.21986e-24	1.57507e-22
ASTN1	2.63939	3.32144	1.26231e-24	1.6197e-22
HSPB7	1.97379	8.53085	1.54191e-24	1.96618e-22
CASQ2	2.45445	6.25385	1.62784e-24	2.06293e-22
MUSTN1	2.26467	6.33037	2.89938e-24	3.65179e-22
ASB5	2.2134	6.68025	7.02306e-24	8.79167e-22
SCNN1B	-2.48739	6.43089	1.13005e-23	1.40606e-21
DLK2	-2.5102	7.10092	2.55568e-23	3.16073e-21
YIPF7	1.1167	0.478534	3.24867e-23	3.99372e-21
RRAD	2.0125	6.89583	3.65616e-23	4.46791e-21
SCUBE2	-2.27439	10.5514	4.70606e-23	5.71689e-21
SGCG	2.36183	3.60537	5.74846e-23	6.94211e-21
GPR87	-2.45771	6.1221	6.71655e-23	8.06379e-21
STATH	1.16436	0.230499	7.59374e-23	9.06392e-21
ENAM	1.29996	0.77827	8.56007e-23	1.01583e-20
ANXA8	-2.73416	6.63096	8.66019e-23	1.0218e-20
KRT7	-2.84957	9.8072	1.96149e-22	2.30111e-20
ABLIM2	1.37187	5.68946	2.61279e-22	3.04776e-20
ABCC3	-1.86221	7.87711	2.82525e-22	3.27698e-20
ALPK3	1.39892	7.2516	3.35236e-22	3.86651e-20
ART1	1.22203	0.548816	4.06414e-22	4.66127e-20
LOC642587	-2.82571	7.93735	6.07075e-22	6.92402e-20
TRIM29	-2.36076	10.3543	6.14656e-22	6.97176e-20
GADL1	2.09674	1.19	7.48869e-22	8.44741e-20
KRT5	-2.87958	11.521	8.82998e-22	9.90598e-20
FLRT3	-1.8416	8.5094	1.8712e-21	2.08781e-19
TRPV4	-1.63535	7.03166	2.14993e-21	2.38584e-19
TNS4	-2.65563	8.93397	2.20893e-21	2.43813e-19
MUC15	-2.47943	4.68082	2.3066e-21	2.53233e-19
TNNT2	2.40694	2.51313	3.97521e-21	4.34101e-19
S100A2	-2.58296	6.97775	6.22534e-21	6.72664e-19
GABRP	-2.72172	7.96271	7.20863e-21	7.74833e-19
FITM1	1.68042	4.3537	7.95654e-21	8.5077e-19
CFTR	-2.75431	7.28006	3.64694e-20	3.83957e-18
KRT17	-2.57637	11.3138	3.85055e-20	4.03326e-18
LAMB3	-2.07189	10.0248	4.57103e-20	4.76362e-18
WNT3A	-2.17333	4.9131	5.50603e-20	5.70903e-18
MEF2C	1.24137	8.64316	7.1851e-20	7.37551e-18
ADAMTSL4	1.46603	6.83657	7.38008e-20	7.53797e-18
GDF10	2.27807	3.3244	8.22607e-20	8.36045e-18
LOC554202	-1.81419	3.14702	1.01126e-19	1.02271e-17
CCDC3	1.41804	8.60323	1.3015e-19	1.3098e-17
CKMT2	1.64789	6.00077	1.53958e-19	1.54183e-17
ACTC1	2.98483	8.10792	1.589e-19	1.5836e-17
FBXL21	2.04213	1.41002	2.3627e-19	2.3379e-17
CACNG1	2.23963	3.32031	2.36864e-19	2.3379e-17
BMP5	3.83211	2.93111	2.71007e-19	2.66209e-17
CXCL17	-2.74629	6.52348	2.79603e-19	2.73346e-17
BNC1	-1.84667	3.23823	3.17195e-19	3.08626e-17
HSPB2	1.63112	6.25595	4.01099e-19	3.88423e-17
FHL1	1.68811	11.6469	4.32756e-19	4.17112e-17
GJB5	-2.22186	5.15514	4.68018e-19	4.48991e-17
C21orf7	1.35952	6.05753	4.92416e-19	4.702e-17
SCG2	-2.29731	6.38222	8.8869e-19	8.44667e-17
CLDN1	-1.71916	9.42991	9.9566e-19	9.41977e-17
SCT	1.61483	1.24562	1.01312e-18	9.541e-17
KLHL34	1.12656	0.790352	1.09946e-18	1.03068e-16
PRSS35	2.05176	2.86115	1.30595e-18	1.21869e-16
CDH15	2.12594	2.69855	1.50313e-18	1.39635e-16
CRYAB	1.6968	9.83171	1.5169e-18	1.40279e-16
ANXA8L2	-1.88958	5.67187	1.55054e-18	1.42747e-16
SH3BGR	1.29648	7.29993	1.64383e-18	1.5066e-16
MEOX2	1.84121	3.73315	2.29432e-18	2.09344e-16
SLC8A3	1.64552	3.04374	2.57513e-18	2.33926e-16
C3orf45	1.51584	1.73805	3.0742e-18	2.78032e-16
GRIP2	1.65033	2.57811	3.31894e-18	2.9885e-16
DGKG	1.64978	4.83429	3.53193e-18	3.16639e-16
TP63	-2.13528	8.93846	3.74169e-18	3.33987e-16
TBX5	2.22699	5.12014	4.28728e-18	3.8103e-16
CALCA	-2.62592	4.34662	5.7832e-18	5.11763e-16
C2orf71	1.47402	1.28171	9.8066e-18	8.60383e-16
MYL10	1.06991	0.372918	1.36088e-17	1.18889e-15
C4orf19	-1.97047	5.62295	1.40564e-17	1.22278e-15
MYL6B	1.19155	9.34128	1.48154e-17	1.28159e-15
SYPL2	1.35127	5.90401	1.48572e-17	1.28159e-15
HRASLS	1.36537	0.731285	2.16736e-17	1.854e-15
CDH22	-2.0563	5.16431	2.54081e-17	2.16443e-15
KIAA1210	-2.42822	7.33335	2.77491e-17	2.35409e-15
RNASE7	-1.49769	2.54119	3.19289e-17	2.68648e-15
SPSB4	1.16975	0.935345	3.25548e-17	2.72796e-15
COL17A1	-2.23634	8.77953	4.58042e-17	3.8226e-15
ALPK2	1.47657	3.36028	5.70957e-17	4.74564e-15
LDB3	1.88904	8.58604	9.01211e-17	7.46043e-15
NEGR1	1.34327	7.13449	1.12351e-16	9.2263e-15
DSC3	-1.99722	8.41658	1.32612e-16	1.08374e-14
GLT25D2	1.19957	6.93152	1.33026e-16	1.08374e-14
NTF4	-1.91011	5.19535	1.34175e-16	1.08878e-14
KRT15	-2.72262	10.9535	1.9864e-16	1.60554e-14
SLPI	-2.36311	8.43768	2.51589e-16	2.02554e-14
GJB3	-1.68076	5.9028	2.60045e-16	2.08544e-14
DGKB	1.57997	2.08638	2.69204e-16	2.15049e-14
S100A14	-2.17988	6.55082	3.68772e-16	2.93445e-14
TBX4	3.06247	4.80902	3.9507e-16	3.13158e-14
GATA3	-1.71607	7.66875	4.75542e-16	3.75495e-14
DEFB1	-2.19068	5.78969	6.43238e-16	5.05965e-14
HPSE2	1.9853	5.49545	6.47993e-16	5.07759e-14
IGDCC4	1.67731	3.55093	8.54734e-16	6.64528e-14
DUOX1	-1.86247	7.80154	8.57769e-16	6.64528e-14
ADRB3	1.56134	1.12879	8.67699e-16	6.69694e-14
VSTM2A	3.64092	5.12931	8.81344e-16	6.77678e-14
PI16	2.89016	6.68711	9.16192e-16	6.99235e-14
PRSS16	-1.73036	7.06508	9.33013e-16	7.09435e-14
MUC4	-2.85003	7.60883	9.89916e-16	7.49926e-14
IGFBP6	1.5842	9.25812	1.04218e-15	7.86614e-14
C1orf106	-1.6368	7.46967	1.05978e-15	7.96969e-14
CHP2	-2.40432	4.68148	1.08354e-15	8.11863e-14
CLCA4	-2.84986	4.21617	1.20235e-15	8.97612e-14
AKAP6	1.26263	6.2078	1.33068e-15	9.8981e-14
FOXF2	1.81301	6.43257	1.76421e-15	1.29818e-13
DUOXA1	-2.00077	5.85666	1.87405e-15	1.37408e-13
GDF6	-1.71141	3.62436	2.00429e-15	1.46435e-13
CCDC80	1.3312	9.94144	2.14205e-15	1.55945e-13
KLHL31	1.10365	5.079	2.36032e-15	1.71228e-13
ADAMTS19	1.6143	1.94359	3.01962e-15	2.18284e-13
CTNNA3	1.05683	0.70956	3.15895e-15	2.27556e-13
OLFM4	-3.2784	10.1525	3.3461e-15	2.40194e-13
GPR110	-2.75334	6.87235	3.45251e-15	2.46969e-13
PTHLH	1.29972	4.77984	3.53986e-15	2.52338e-13
TFCP2L1	-1.73423	9.12695	5.61992e-15	3.99228e-13
FAM5B	1.25057	1.10767	5.76204e-15	4.07913e-13
CAPN13	-1.67162	6.11071	5.88346e-15	4.15077e-13
MGC45800	1.48138	2.54358	6.11267e-15	4.29771e-13
HAP1	-1.34479	3.9274	7.61622e-15	5.3184e-13
PPAP2C	-1.29462	9.67466	8.28724e-15	5.76736e-13
MFSD6L	-1.55803	5.4177	1.03488e-14	7.15355e-13
DMPK	1.07011	10.0793	1.27643e-14	8.76422e-13
TMEM40	-2.04781	4.22749	1.35373e-14	9.26406e-13
GJB4	-1.74569	4.14418	1.47695e-14	1.00737e-12
KLK10	-1.58742	7.32161	1.83687e-14	1.24871e-12
IGF2	1.41122	8.61853	2.1254e-14	1.43535e-12
FAM167A	-1.63369	5.71707	2.62087e-14	1.75838e-12
CYP24A1	-2.45281	4.65372	2.66755e-14	1.78387e-12
CD207	-1.39385	5.84161	2.74331e-14	1.82275e-12
C1QTNF2	1.20094	5.17194	2.74344e-14	1.82275e-12
HOXC8	1.58266	1.75556	2.9876e-14	1.97856e-12
CORO6	1.70772	5.87202	3.10368e-14	2.04883e-12
WNT2	1.83923	5.77449	3.18692e-14	2.09704e-12
PCDH8	-2.3735	5.24674	3.30548e-14	2.1681e-12
PIGR	-2.59331	10.7525	3.41838e-14	2.23501e-12
FXYD1	1.65802	7.17572	3.44536e-14	2.2455e-12
DCN	1.25141	11.8207	3.73942e-14	2.42178e-12
SYT13	-2.14648	7.20028	3.86613e-14	2.49596e-12
TGM1	-1.52681	5.37689	4.00714e-14	2.57889e-12
XDH	-1.75523	6.50911	4.13616e-14	2.65361e-12
DACT2	-2.31299	7.91221	4.65133e-14	2.96558e-12
VTCN1	-2.15268	5.91339	4.90064e-14	3.11487e-12
PNMA2	1.50179	4.30431	5.122e-14	3.24551e-12
RASSF10	-1.78993	3.72008	5.60178e-14	3.5386e-12
CHGA	-2.663	8.42171	5.95107e-14	3.74772e-12
RCAN2	1.09106	8.78679	6.90011e-14	4.32144e-12
C14orf180	1.4419	1.24768	6.9213e-14	4.32144e-12
SPARCL1	1.03269	13.0777	6.92526e-14	4.32144e-12
GPD1	1.49815	2.88337	7.62359e-14	4.7428e-12
NTN4	-1.12069	10.4286	8.37166e-14	5.19245e-12
C8orf84	1.62822	6.98896	9.05044e-14	5.59655e-12
EFNB3	-1.35823	6.47571	9.89316e-14	6.09929e-12
DOK5	1.31054	3.42048	1.12899e-13	6.93957e-12
SERPINB5	-1.97662	6.80687	1.18714e-13	7.27521e-12
MYOC	2.1287	5.27478	1.30156e-13	7.95271e-12
FAT2	-1.78128	7.28316	1.39613e-13	8.48005e-12
DPF3	1.1138	2.0568	1.46358e-13	8.86351e-12
COL14A1	1.25966	9.89503	1.52391e-13	9.20174e-12
MCOLN3	-1.43802	4.21144	1.58322e-13	9.53184e-12
EDARADD	-1.39591	7.8332	1.77308e-13	1.06437e-11
LRRC17	1.05535	5.56977	2.04165e-13	1.21735e-11
FRAS1	-1.23293	8.7177	2.04572e-13	1.21735e-11
USP2	1.22251	5.52002	3.72351e-13	2.19665e-11
SCNN1G	-1.98613	7.6339	4.07781e-13	2.39878e-11
PYGM	1.52462	8.06446	4.44953e-13	2.60997e-11
EYA1	1.35185	7.3655	5.44331e-13	3.18379e-11
WNT10A	-1.39191	5.12551	5.82522e-13	3.39749e-11
PI3	-2.22702	5.53889	6.31539e-13	3.67294e-11
PLAC9	2.01443	5.44274	6.47414e-13	3.75464e-11
CNTNAP4	1.43681	1.11045	6.55377e-13	3.79011e-11
FILIP1	1.53836	5.51062	6.94868e-13	4.0072e-11
GMNN	-1.04522	8.98235	7.24119e-13	4.16419e-11
FST	1.34611	6.37911	7.84602e-13	4.49941e-11
HSPB6	1.43578	10.8677	7.87102e-13	4.50117e-11
GPR133	1.4858	6.66487	7.90884e-13	4.51024e-11
EPHX3	-1.4595	4.20037	7.95658e-13	4.52489e-11
PLN	1.23706	8.42088	8.22849e-13	4.6666e-11
KY	1.77938	4.67325	8.69554e-13	4.90438e-11
P4HA3	1.39515	6.63031	9.62296e-13	5.38309e-11
NKX2-8	-1.13977	1.78013	9.65499e-13	5.38633e-11
KLC3	-1.027	6.12558	1.04655e-12	5.80694e-11
NCAM1	1.61421	7.57665	1.06179e-12	5.87562e-11
MMP3	1.78698	2.12096	1.09149e-12	6.02373e-11
EDNRB	1.39072	8.28719	1.09826e-12	6.04482e-11
ZFPM2	1.24725	4.19909	1.16718e-12	6.38992e-11
GABRE	-1.62599	7.1067	1.30683e-12	7.13544e-11
BCL11A	-1.42274	6.7248	1.37832e-12	7.50583e-11
LAMC2	-1.24134	9.5184	1.54035e-12	8.366e-11
CLIC5	1.11199	6.56913	1.67274e-12	9.03722e-11
SALL3	-1.83415	5.27676	1.78727e-12	9.63063e-11
PDLIM3	1.05468	10.7825	1.85134e-12	9.94976e-11
TP73	-1.19727	6.01	1.90385e-12	1.02052e-10
GPR39	-1.29559	4.74258	1.95109e-12	1.04312e-10
ANK1	1.47959	6.00012	2.01563e-12	1.07483e-10
ADRA1D	1.84635	5.1664	2.21599e-12	1.17861e-10
GPR126	-1.44743	7.43745	2.26485e-12	1.20148e-10
FAM184B	1.14921	0.94749	2.49567e-12	1.32052e-10
KLHL30	1.43565	3.76373	2.95912e-12	1.56172e-10
WFDC2	-1.57637	9.58186	2.98341e-12	1.5705e-10
PRKCQ	1.20984	4.82121	3.00842e-12	1.57961e-10
DSG3	-2.03854	3.93048	3.38017e-12	1.75683e-10
GPR172B	-1.53027	4.13889	3.80398e-12	1.97212e-10
DUOX2	-2.03657	5.69199	4.05331e-12	2.09082e-10
LTF	-2.91874	12.6922	4.704e-12	2.40831e-10
KRT4	-2.45905	5.80391	5.1616e-12	2.63601e-10
FXYD6	1.18733	9.49544	5.4398e-12	2.77119e-10
ST6GALNAC2	-1.23187	7.04152	5.73971e-12	2.91674e-10
PDE5A	1.14446	10.4729	5.80877e-12	2.94455e-10
ITGB6	-1.36194	7.75418	6.58071e-12	3.31132e-10
ITPRIPL1	-1.10263	4.69287	6.88994e-12	3.45845e-10
CPA6	-1.88693	5.44913	7.43359e-12	3.72223e-10
SYT12	-1.08405	6.56663	7.64463e-12	3.8186e-10
TMPRSS4	-2.17876	5.12594	8.41228e-12	4.1817e-10
ATP2A1	1.73028	4.12434	1.0177e-11	5.02244e-10
CYP4B1	-1.75713	7.63161	1.04537e-11	5.1456e-10
CXCL6	-1.41981	5.7004	1.04767e-11	5.1456e-10
CP	-2.07572	8.94794	1.18708e-11	5.81642e-10
SLC5A1	-1.64137	8.85339	1.24564e-11	6.08882e-10
HTRA3	1.12905	8.76623	1.25073e-11	6.09915e-10
FAM55D	-2.55853	3.59594	1.25995e-11	6.12955e-10
KCNE1L	1.13297	1.93001	1.4153e-11	6.83673e-10
C1QTNF7	1.2249	6.80188	1.64722e-11	7.90126e-10
ERN2	-2.31371	4.77327	1.75414e-11	8.39453e-10
DNAH11	-1.4835	3.83035	2.07918e-11	9.83539e-10
ABP1	-2.92571	7.07706	2.13177e-11	1.0061e-09
SLC4A11	-1.14059	6.40961	2.33853e-11	1.09863e-09
FGF1	-1.03165	5.74002	2.47816e-11	1.16157e-09
KLK11	-2.01687	10.5911	2.92079e-11	1.35972e-09
HMGCLL1	1.48378	3.6462	3.01166e-11	1.39885e-09
PRND	1.23987	1.62603	3.40701e-11	1.57892e-09
LMO3	1.34871	7.01606	3.49055e-11	1.61399e-09
CPAMD8	-1.0224	9.98022	3.54561e-11	1.63576e-09
LOC643763	1.19481	3.24348	3.55813e-11	1.63786e-09
STAC2	-1.90153	5.81879	3.61075e-11	1.65836e-09
MYBPC1	1.72414	11.5603	3.88395e-11	1.77986e-09
IL17D	1.03776	4.82795	4.2053e-11	1.91855e-09
TRIM17	-1.28648	3.91466	4.25279e-11	1.93592e-09
SCNN1A	-1.10967	10.5538	4.32535e-11	1.96459e-09
PLCH2	-1.11831	8.52968	4.35777e-11	1.97494e-09
C11orf45	-1.01389	5.00466	4.40424e-11	1.99161e-09
GGT6	-1.48613	7.34186	4.85924e-11	2.19253e-09
FLJ45983	-1.46696	2.60092	5.00951e-11	2.25044e-09
FGF9	1.1725	2.41565	5.29762e-11	2.3695e-09
P2RX6	1.38929	3.14561	5.5169e-11	2.45688e-09
SEMA3A	1.29885	5.25658	5.78525e-11	2.5708e-09
LINGO2	1.37596	1.49291	6.02191e-11	2.66444e-09
SCG5	1.49305	5.38018	6.24582e-11	2.75756e-09
HSD11B1	1.22745	6.13765	6.40857e-11	2.82335e-09
WNT7A	-1.18224	1.9086	8.00271e-11	3.51059e-09
FOLR1	-1.64988	4.03241	8.03583e-11	3.5176e-09
EVPLL	-1.50461	2.72726	8.81409e-11	3.8419e-09
GPHA2	1.2176	1.9157	8.86229e-11	3.85472e-09
NDP	1.41446	5.71995	9.4256e-11	4.08244e-09
SLC34A2	-2.33303	6.00595	9.57918e-11	4.14022e-09
GALNT14	-1.11883	5.64271	1.07062e-10	4.60795e-09
FAM196A	1.19575	3.19181	1.07423e-10	4.61378e-09
TNNI3	1.39233	0.948701	1.09981e-10	4.71381e-09
A2BP1	1.41392	3.52037	1.18284e-10	5.04858e-09
CTNNA2	1.62054	2.94123	1.24784e-10	5.31497e-09
ISM2	-1.30181	5.16763	1.29657e-10	5.51109e-09
VSNL1	-1.57491	5.12486	1.3091e-10	5.55287e-09
RHCG	-2.1689	3.3903	1.33779e-10	5.66285e-09
LGI1	1.47953	2.22924	1.52214e-10	6.41675e-09
GCNT3	-1.48092	3.77693	1.55303e-10	6.53354e-09
PPAPDC3	1.05563	5.78142	1.76897e-10	7.42676e-09
RGS9	1.40379	5.39749	1.87546e-10	7.84179e-09
ZNF750	-1.51323	7.00641	1.96051e-10	8.16415e-09
TAC1	-1.53457	3.40978	2.03836e-10	8.45406e-09
VGLL1	-1.62462	4.26682	2.12207e-10	8.78348e-09
KRT13	-2.92006	7.37683	2.13331e-10	8.81226e-09
C4orf49	1.0455	3.9518	2.1537e-10	8.87861e-09
ALX4	1.35995	1.41905	2.19202e-10	9.01846e-09
CCNI2	-1.38937	3.00877	2.21742e-10	9.10473e-09
CALML3	-1.77356	5.62104	2.32744e-10	9.53741e-09
ENPEP	1.28669	5.9627	2.33639e-10	9.55499e-09
SCN3B	1.05821	5.07856	2.34395e-10	9.56686e-09
CAPN3	1.34658	6.37098	2.40363e-10	9.79099e-09
GRAMD2	-1.11288	6.13135	2.44315e-10	9.93226e-09
FLJ41941	1.08873	1.44132	2.60794e-10	1.05396e-08
DUOXA2	-1.6399	3.43184	2.68292e-10	1.08213e-08
SYT8	-1.65497	2.89753	2.83735e-10	1.14217e-08
KRT23	-1.79738	7.77325	3.02332e-10	1.21228e-08
C11orf87	1.02079	0.881033	3.33408e-10	1.33428e-08
SORCS2	1.06043	6.54444	3.35938e-10	1.34179e-08
GALNT5	-1.33853	4.6914	3.4422e-10	1.3722e-08
SLC14A1	-1.67843	9.87139	3.65794e-10	1.45256e-08
SOX17	1.05549	6.13074	3.89146e-10	1.54231e-08
NNAT	1.19692	4.19923	4.41679e-10	1.74044e-08
NEFH	-2.3193	12.4205	4.43044e-10	1.74247e-08
GATA5	1.68937	5.00092	4.76149e-10	1.86909e-08
SERPINB3	-2.15911	4.53559	5.35648e-10	2.09065e-08
FUT3	-1.55401	3.33036	5.44945e-10	2.12291e-08
ART3	1.28675	2.65579	5.49959e-10	2.13838e-08
TM6SF2	1.04375	2.05491	5.54956e-10	2.15373e-08
RSPO2	1.40856	5.88479	5.9413e-10	2.29276e-08
NEURL3	-1.34609	5.18952	6.47204e-10	2.48822e-08
SDC1	-1.05029	11.0777	6.54024e-10	2.50974e-08
C1QL1	1.54857	3.25612	6.67057e-10	2.55498e-08
C20orf26	1.2993	2.25845	6.78477e-10	2.59388e-08
FUT2	-1.24789	5.64572	6.92634e-10	2.63818e-08
KLHL33	1.06357	2.08316	7.00295e-10	2.66242e-08
BCHE	1.52917	5.88584	7.98768e-10	3.02002e-08
BNIPL	-1.45799	6.05586	8.14176e-10	3.06698e-08
NKAIN1	-2.22801	7.3237	8.30925e-10	3.12434e-08
S1PR5	-1.30893	5.11326	8.41818e-10	3.15951e-08
VAV3	-1.00559	6.95275	8.67283e-10	3.24915e-08
UPK1A	-2.00485	5.91793	9.11268e-10	3.40771e-08
PPP2R2B	1.07287	4.21066	9.62063e-10	3.59112e-08
ELMOD1	1.16286	2.24057	9.76284e-10	3.63759e-08
NEXN	1.01676	9.5309	9.86287e-10	3.6682e-08
FAM110C	-1.30045	3.22389	9.91452e-10	3.68074e-08
DHDPSL	1.20378	3.92782	1.10026e-09	4.06264e-08
SGCD	1.16758	7.87231	1.17407e-09	4.31193e-08
CAPNS2	-1.79372	3.63239	1.20575e-09	4.42036e-08
GPIHBP1	1.11356	4.68047	1.27134e-09	4.65252e-08
TMPRSS3	-1.28584	4.84721	1.4958e-09	5.44483e-08
MUC20	-1.08934	8.55413	1.55379e-09	5.63593e-08
MACC1	-1.1744	6.61528	1.64874e-09	5.94879e-08
RHOV	-1.24048	7.93024	1.66599e-09	6.00048e-08
RSPO1	1.00084	4.97225	1.88557e-09	6.75582e-08
PLCL1	1.14246	7.53307	1.91565e-09	6.85162e-08
ADORA1	1.02316	3.61657	1.92565e-09	6.8754e-08
SIX2	1.28173	5.74719	1.97663e-09	7.04518e-08
CPXM2	1.00274	8.93701	2.04329e-09	7.27013e-08
GFRA1	1.03322	7.41539	2.12226e-09	7.52503e-08
CPB1	-2.15481	5.90468	2.18071e-09	7.70568e-08
F5	-1.83062	9.19741	2.25309e-09	7.93413e-08
TF	-1.57352	6.92679	2.25752e-09	7.9361e-08
COX7A1	1.20327	7.74548	2.284e-09	8.01547e-08
ASCL1	-1.27778	3.15247	2.34562e-09	8.21768e-08
TAF7L	1.022	2.0977	2.61916e-09	9.12926e-08
KCNN2	-1.22858	9.06249	2.82475e-09	9.82919e-08
FGF7	1.04641	7.42559	3.17678e-09	1.09797e-07
SLIT3	1.06074	7.85317	3.48802e-09	1.19948e-07
MAGED4B	-1.39077	8.19712	3.83554e-09	1.31021e-07
ADH1B	1.36074	5.84066	4.10109e-09	1.39859e-07
SNAP91	-1.61283	6.81089	4.87981e-09	1.65045e-07
OSTBETA	1.01301	1.87586	5.03094e-09	1.69877e-07
SOX2	-1.28843	5.99379	5.21493e-09	1.75801e-07
COL22A1	-1.55945	7.27736	5.44758e-09	1.83042e-07
RNF186	-1.5266	2.76011	5.72097e-09	1.91364e-07
CHST9	-1.34658	6.75444	6.01838e-09	2.0058e-07
AQP7	1.05941	2.32725	6.03335e-09	2.00753e-07
KRT19	-1.05993	12.0712	6.05509e-09	2.0115e-07
NEFM	1.76971	3.63781	6.09113e-09	2.02021e-07
DPT	1.47345	7.54729	6.41307e-09	2.12013e-07
ITGB1BP2	1.11066	5.0036	6.86569e-09	2.26248e-07
KCNAB1	1.12703	7.76485	7.00181e-09	2.29995e-07
D4S234E	-1.3781	7.27606	7.12995e-09	2.3383e-07
MST1R	-1.0191	5.12572	7.23612e-09	2.36647e-07
C3orf57	-1.45882	7.71764	7.23887e-09	2.36647e-07
HAPLN1	1.75233	2.69507	7.62943e-09	2.48622e-07
CD177	-2.52816	9.20235	8.21141e-09	2.67164e-07
DNAJB13	-1.04078	2.18659	9.16362e-09	2.96266e-07
TPH1	-1.36672	2.58242	9.26269e-09	2.98998e-07
GIPR	-1.20638	3.15788	9.31834e-09	3.00323e-07
FBP2	1.0721	0.8328	1.03823e-08	3.32006e-07
SCARA5	1.71318	4.0019	1.08513e-08	3.46464e-07
FGFBP1	-1.72544	3.98274	1.08822e-08	3.46914e-07
VIT	1.39833	4.67414	1.10895e-08	3.52973e-07
CXCL1	-1.60149	6.58043	1.1273e-08	3.58257e-07
HAPLN4	1.07979	2.53654	1.20691e-08	3.82375e-07
GP2	-2.04387	9.22652	1.27223e-08	3.99982e-07
WNT2B	1.16103	6.06657	1.43944e-08	4.49798e-07
BMP7	-1.26627	7.74126	1.47839e-08	4.60388e-07
SCGB2A1	-1.19748	5.05098	1.89851e-08	5.84355e-07
GALNT13	1.50198	4.2538	2.09995e-08	6.43719e-07
HLA-DQB2	-1.1127	5.87847	2.10079e-08	6.43719e-07
HOXC9	1.44242	2.14561	2.14474e-08	6.56207e-07
ANO9	-1.03595	6.80554	2.31689e-08	7.04677e-07
PAGE4	1.44124	7.68154	2.66363e-08	8.02726e-07
L1TD1	1.03664	1.66121	2.68062e-08	8.05755e-07
GRP	-1.60748	3.2729	2.98934e-08	8.95931e-07
SLITRK2	-1.28629	3.68772	3.08173e-08	9.18257e-07
F3	-1.16995	11.2313	3.17483e-08	9.42376e-07
PLEKHG4B	-1.02252	6.58164	3.20708e-08	9.50091e-07
CSTA	-1.07481	6.71541	3.28413e-08	9.70118e-07
CNTFR	1.30323	5.2311	3.46005e-08	1.01873e-06
EDAR	-1.435	3.74884	3.65007e-08	1.06899e-06
KCNA5	1.03607	3.03558	3.75769e-08	1.09737e-06
SLC39A2	-2.12723	3.65302	3.85226e-08	1.12339e-06
ENPP6	-1.17778	5.54994	3.90242e-08	1.1348e-06
CAPN8	-1.51215	3.67647	3.91265e-08	1.13616e-06
RXRG	1.23231	2.49583	4.04041e-08	1.1716e-06
BMP3	-1.29754	4.9669	4.17046e-08	1.20761e-06
MAB21L1	1.51773	3.8366	4.5016e-08	1.298e-06
SERPINB11	-2.65834	6.06711	4.60547e-08	1.32609e-06
FCGBP	-1.45902	8.99116	4.80269e-08	1.37952e-06
MYEOV	-1.05581	2.15561	4.80445e-08	1.37952e-06
PDE8B	-1.20788	8.64538	5.1538e-08	1.47159e-06
SH3GL2	-1.39274	5.52431	5.2468e-08	1.49607e-06
ALDH3A1	-1.25912	4.56236	5.50795e-08	1.56618e-06
MLC1	1.53243	4.1579	5.66898e-08	1.60974e-06
NRK	1.18978	5.88257	6.97571e-08	1.95084e-06
LBP	1.07718	0.790259	7.53396e-08	2.09867e-06
MAL	1.29661	4.77868	7.94066e-08	2.20897e-06
ATP1A2	1.17368	9.13183	8.98888e-08	2.4804e-06
AKR1B10	1.13336	1.30427	9.10498e-08	2.5057e-06
GGT1	-1.05823	11.059	9.18182e-08	2.52346e-06
RNF128	-1.17854	6.13191	9.53767e-08	2.61426e-06
TMEM45B	-1.27512	8.69185	1.02637e-07	2.80578e-06
SSTR5	-1.02803	3.08155	1.12068e-07	3.02334e-06
LCN2	-1.62392	9.39211	1.15162e-07	3.09459e-06
GGT3P	-1.04667	6.40202	1.31015e-07	3.49316e-06
WDR49	-1.0131	1.71443	1.33134e-07	3.53132e-06
ITGA8	1.88271	7.38202	1.33788e-07	3.5441e-06
SERPINB4	-1.6421	3.28305	1.39986e-07	3.69399e-06
TG	-1.66392	5.78734	1.50206e-07	3.94338e-06
LGR6	1.49476	5.84298	1.57181e-07	4.09509e-06
GJB6	-1.10108	2.31611	1.8088e-07	4.6618e-06
MMP13	-1.47904	2.231	1.85352e-07	4.75747e-06
SP8	-1.35636	6.65526	1.85386e-07	4.75747e-06
LOC389493	-1.26885	5.08046	1.88589e-07	4.83363e-06
CGA	-1.56768	2.35057	1.91713e-07	4.90757e-06
INSM1	-1.61333	5.46622	2.17742e-07	5.4917e-06
ANGPTL1	1.09786	6.07982	2.24316e-07	5.62295e-06
SAA2	-2.04033	4.8574	2.59875e-07	6.44352e-06
HSD17B13	-1.92897	5.51797	2.66219e-07	6.577e-06
NLRP9	-1.42017	4.02589	2.79729e-07	6.8859e-06
MUC16	-1.40155	3.27006	2.86762e-07	7.04214e-06
CLCA2	-1.81468	4.35943	2.90623e-07	7.12842e-06
CDHR1	-1.00034	4.86514	3.0103e-07	7.37487e-06
CYP2W1	-1.39525	3.82315	3.27316e-07	7.94302e-06
KCNH1	1.0429	3.4043	3.29131e-07	7.97512e-06
LYVE1	1.13685	5.22801	3.29804e-07	7.97512e-06
FSTL4	-1.10526	5.37505	3.58224e-07	8.59152e-06
SGCA	1.02118	7.66576	3.5943e-07	8.61037e-06
HOXD1	-1.31964	3.46419	3.62411e-07	8.66157e-06
FAM83D	1.0627	7.46639	3.699e-07	8.82002e-06
CGB7	-1.08456	2.9276	3.78523e-07	8.9943e-06
PPAPDC1A	-1.14413	4.24346	3.86729e-07	9.17868e-06
COL25A1	1.1002	3.01673	3.91055e-07	9.27063e-06
SOX21	-1.17703	3.99802	3.96651e-07	9.38254e-06
HPCAL4	1.01978	2.1005	3.98936e-07	9.42481e-06
MAGED4	-1.22755	6.84026	4.04114e-07	9.51168e-06
MIPEP	1.14896	9.82152	4.13998e-07	9.7025e-06
FBN3	-1.1093	3.87469	4.29391e-07	1.00175e-05
LASS3	-1.07894	2.85443	4.31372e-07	1.00523e-05
CEACAM6	-1.30511	6.15308	4.40068e-07	1.02201e-05
C20orf56	-1.88285	4.29503	4.52088e-07	1.04756e-05
WISP2	1.53273	5.69799	4.56497e-07	1.05539e-05
TMEM63C	-1.09082	4.1339	4.96632e-07	1.13793e-05
PTPRN	-1.14889	2.66618	5.089e-07	1.16086e-05
KCNJ15	-1.16774	5.05512	5.31367e-07	1.20808e-05
SLC15A1	-1.44232	4.83452	5.40408e-07	1.22457e-05
KCNT2	1.06722	3.83416	5.88631e-07	1.32652e-05
HSD17B2	-1.39019	3.47702	7.04265e-07	1.55803e-05
FOXA2	-1.20889	2.71315	7.5315e-07	1.65548e-05
EMX2OS	1.39025	3.64385	7.80713e-07	1.7124e-05
SCGB1A1	-2.0434	6.43515	8.30124e-07	1.80767e-05
MSLN	-1.76624	4.9361	8.30315e-07	1.80767e-05
SERPINB7	-1.19166	2.49056	8.76965e-07	1.90117e-05
FAM55A	-1.07797	1.62666	8.86906e-07	1.91867e-05
PTPRZ1	-1.32544	4.99379	9.2654e-07	1.99679e-05
CACNA1B	-1.19574	4.08753	9.72488e-07	2.08623e-05
TRHDE	1.02683	4.71199	9.98498e-07	2.13385e-05
FOXI1	-1.89314	3.66672	1.04938e-06	2.23021e-05
LCN15	-1.198	1.39161	1.07358e-06	2.27458e-05
GRIK1	1.50014	4.31161	1.16778e-06	2.43891e-05
RYR2	1.18656	7.64308	1.17008e-06	2.44122e-05
HIF3A	1.07621	6.31022	1.17393e-06	2.44678e-05
MGAT5B	-1.00519	3.79663	1.21095e-06	2.51628e-05
GPRIN2	-1.00164	6.97113	1.34258e-06	2.75908e-05
C4orf31	1.01877	7.37168	1.37034e-06	2.8133e-05
LY6H	-1.19307	2.61817	1.42376e-06	2.92006e-05
LOC146336	-1.45045	4.09204	1.48604e-06	3.03459e-05
ATP12A	-1.92649	3.01734	1.52448e-06	3.09877e-05
TGM4	-3.16265	8.95245	1.65925e-06	3.36604e-05
ATP6V0A4	-1.51371	2.48661	1.68016e-06	3.40175e-05
CDH7	-1.31303	4.4231	1.69482e-06	3.42466e-05
MMP7	-1.31042	10.5047	1.70915e-06	3.44408e-05
CPLX2	-1.12004	3.08116	1.84428e-06	3.67959e-05
CFB	-1.10785	11.2186	1.94545e-06	3.86641e-05
CYP3A5	-1.40714	6.21867	1.95451e-06	3.88066e-05
CYP4F22	-1.39173	3.94347	2.8628e-06	5.50828e-05
GSTA1	-1.56196	6.82868	2.91551e-06	5.60445e-05
GPX2	-1.29985	6.03111	2.92245e-06	5.61252e-05
KIF1A	-1.07908	9.41714	3.04694e-06	5.83522e-05
SLITRK3	1.33045	3.90428	3.2287e-06	6.15461e-05
SAA1	-1.72473	6.12968	3.25767e-06	6.20408e-05
KRT6B	-1.15025	3.60201	3.39504e-06	6.41806e-05
FAM83B	-1.13986	4.41496	3.67369e-06	6.90036e-05
WDR72	-1.34082	2.56864	3.82247e-06	7.14712e-05
KCNN4	-1.23817	9.92747	4.05995e-06	7.57047e-05
ISX	-1.0335	5.09484	4.19641e-06	7.78953e-05
ULBP2	-1.0315	2.88788	4.39623e-06	8.12071e-05
PRDM8	-1.02219	8.45964	4.47408e-06	8.23055e-05
MMP10	-1.41534	6.42489	4.50004e-06	8.2635e-05
EMX2	1.24758	2.71086	4.53234e-06	8.30794e-05
SAA4	-1.18107	1.93527	5.395e-06	9.71573e-05
LOC100130933	-1.09133	2.09803	5.75035e-06	0.000102719
AGBL1	1.04076	1.13321	5.78901e-06	0.000103167
KCNK2	1.02886	3.56862	6.97628e-06	0.000121996
JAKMIP1	-1.10165	5.81094	8.39692e-06	0.000143897
STAC	1.16056	6.48271	8.87448e-06	0.000151072
C1QTNF9B	1.29896	4.03423	8.88221e-06	0.000151078
KIAA0408	1.29985	5.7784	8.97555e-06	0.000152414
P2RY1	-1.10082	6.84065	9.02711e-06	0.000153162
TMEM213	-1.11071	1.79779	9.71185e-06	0.000163833
CEACAM20	-1.84018	4.91476	1.01085e-05	0.000169549
SCN7A	1.15969	6.56338	1.04004e-05	0.000174018
PCP4L1	-1.04234	5.7393	1.04736e-05	0.000174958
NELL2	1.00784	7.31052	1.06749e-05	0.000178176
DOC2A	-1.04563	3.99112	1.1156e-05	0.000185302
SERPINA11	-1.66641	5.26035	1.16683e-05	0.000192785
MYT1	-1.13609	2.66128	1.18732e-05	0.000195632
SYT16	-1.05228	3.73802	1.19343e-05	0.000196166
VWDE	-1.14526	4.82397	1.33145e-05	0.000215913
PENK	1.27994	5.59953	1.42624e-05	0.000229473
TMEM92	-1.04623	3.29519	1.4666e-05	0.000234679
PNMT	1.16071	2.99465	1.49472e-05	0.000238621
OGDHL	-1.35658	6.84638	1.52828e-05	0.000243599
LRRC7	-1.28267	4.60101	1.54704e-05	0.000245826
FABP5	1.48592	6.73267	1.78444e-05	0.000277324
SLC44A5	-1.5603	5.05206	1.8223e-05	0.000282141
LRRC31	-1.43268	4.68417	1.91164e-05	0.000293727
UGT2B15	-1.31421	2.93437	1.91287e-05	0.000293727
PADI3	-1.38707	2.00028	1.95648e-05	0.00029908
GRM7	-1.21623	3.28288	2.11639e-05	0.000320188
KCNS1	-1.08129	4.03713	2.12974e-05	0.000321733
ASCL2	-1.0044	4.94747	2.37801e-05	0.000354028
LGALS4	-1.13273	3.56184	2.48276e-05	0.000366698
GDA	-1.65269	2.25802	2.51195e-05	0.000370269
ALOX15	-1.78151	4.57311	2.52025e-05	0.000371167
DKK1	-1.20212	6.3386	2.703e-05	0.000394404
ANKRD34B	-2.03936	3.99422	2.91545e-05	0.000421966
PCOTH	1.57991	8.00576	2.9415e-05	0.000424676
KRT6A	-1.35373	4.90149	3.06151e-05	0.000440762
CYP3A7	-1.07443	1.89875	3.13108e-05	0.000449173
SHH	-1.30983	3.62413	3.21509e-05	0.000459971
EML6	-1.08787	5.34392	3.26808e-05	0.000466252
GSTA2	-1.24704	2.44025	3.29299e-05	0.000468829
LY6D	-1.4041	3.47072	3.4118e-05	0.000481735
ABCC8	-1.05664	5.74225	3.49113e-05	0.000491246
PRSS21	-1.36358	4.74344	3.51673e-05	0.00049451
KCNG3	-1.27082	4.78136	3.54681e-05	0.000498058
COL9A2	-1.12736	10.8444	3.7743e-05	0.000524621
SLC5A8	-1.28543	3.87632	3.88002e-05	0.000537354
SDR16C5	-1.05275	2.68787	4.08956e-05	0.000562726
SCGB3A1	-1.4572	5.21735	4.20017e-05	0.000575631
KCNMB2	1.18048	4.17061	5.15511e-05	0.000691276
KCNC2	-1.72696	6.67528	5.26825e-05	0.000704148
SLC26A4	-1.13657	8.457	5.67752e-05	0.000747655
TNN	-1.02337	2.90579	5.93457e-05	0.000774825
MIA2	-1.08336	2.72059	6.16592e-05	0.000800673
KCNH8	-1.22321	5.35745	6.61327e-05	0.000850692
GLDC	-1.46718	4.3312	7.28408e-05	0.000925385
MUC12	-1.30771	7.11762	7.46187e-05	0.000945047
MMP12	-1.16194	3.35706	9.10068e-05	0.00112349
ZFP57	-1.08146	2.37108	0.000108557	0.00130484
TMEM105	-1.04665	2.25324	0.000117618	0.00139578
STMN2	1.23976	3.93313	0.000121694	0.00143999
CLEC3A	-1.58819	3.39971	0.000124233	0.00146412
CYP4F8	-1.6917	5.69873	0.00012512	0.00147239
LOC100190940	-1.37118	4.10964	0.000131145	0.00152978
DNAH8	-1.33426	7.02766	0.000134299	0.00156124
B3GNT6	-1.92122	4.23972	0.000143897	0.00165224
FGL1	-1.38482	3.91563	0.00015011	0.00171494
ADARB2	-1.01638	4.32088	0.000165177	0.00186315
UGT1A6	-1.25619	4.77824	0.000167876	0.00188953
FOLH1B	-1.83537	6.23971	0.000174986	0.00195455
SLC6A19	-1.20804	2.83961	0.000182856	0.00202702
CEACAM22P	-1.2333	2.89366	0.000187675	0.00207483
SYT3	-1.0339	4.13672	0.000229957	0.00247627
WT1	-1.18478	3.4739	0.000238376	0.00255179
SLC3A1	-1.08171	4.28749	0.00024014	0.00256774
EN2	-1.09213	2.76286	0.000250151	0.00265132
LPPR1	-1.01012	4.01684	0.000255561	0.0026989
NRG4	-1.06693	4.74227	0.000317241	0.00324836
C20orf114	-1.18782	4.39592	0.000378434	0.00373712
KRT14	-1.03741	9.11236	0.000395762	0.00387089
GRIN3A	-1.14829	6.48878	0.000397559	0.00388476
KIAA0087	-1.10479	2.76611	0.000411257	0.00399065
FLJ26850	-1.17427	4.82056	0.000433618	0.00418139
BPIL1	-1.13941	6.69636	0.000443165	0.00425546
TFF3	1.35706	10.7399	0.000488084	0.00461768
MMP1	-1.0332	3.31457	0.000508256	0.00477551
SNTN	-1.13016	2.71282	0.000513498	0.00481189
CXCL13	1.33183	4.97172	0.000517739	0.00484025
PLA2G4D	-1.33442	4.95739	0.000613216	0.00556311
MSMB	-1.0764	14.5365	0.000620797	0.00561064
BRSK2	-1.04963	4.72207	0.000831267	0.00712266
PIP	-1.29232	4.67952	0.000923168	0.00778023
CCDC141	1.02303	4.1775	0.00092573	0.00779542
COL9A1	-1.16519	5.29305	0.00105399	0.00870759
TCN1	-1.05019	2.9024	0.00112438	0.0091529
TDO2	-1.48354	3.17353	0.00128168	0.0102226
SEMG2	-1.71903	3.06149	0.00129481	0.0102953
CSF3	1.20062	3.63399	0.00152019	0.0117461
NKX2-1	-1.0187	1.78907	0.00156455	0.012012
SI	-1.25427	5.37026	0.00172581	0.0130165
UNC5A	1.22237	5.66738	0.00233989	0.0167438
SLCO1B3	-1.22448	2.98792	0.00263546	0.0183846
KLK12	-1.12811	5.60705	0.00273243	0.0189069
AGR3	-1.01526	5.75855	0.00306825	0.0206664
ZIC5	-1.1444	3.2412	0.00325551	0.0216717
CRISP3	-1.62949	7.77108	0.0033126	0.021945
C1orf64	1.32295	6.3785	0.00376555	0.0242603
PHGR1	1.00872	4.20932	0.00452135	0.0280603
ORM2	-1.20543	7.2435	0.00650025	0.037235
ALOX15B	1.08847	11.1861	0.00722389	0.0403884
ZIC2	-1.04939	4.5734	0.00922436	0.0487957
