# Supplementary material for: SLC26A4 correlates with homologous recombination deficiency and patient prognosis in prostate cancer
Source: J Transl Med. 2022 Jul 14;20:313. doi: 10.1186/s12967-022-03513-5 (PMC9281181; doi:10.1186/s12967-022-03513-5)
Supplement: Supplementary file 12 — Additional file 12: Table S9. Estimated response to immune checkpoint blockades. [file 12967_2022_3513_MOESM12_ESM.xlsx]

## Sheet: Sheet1
Table S9. Estimated response to immune checkpoint blockades.
Sample	Response
TCGA_2A_A8VL	NR
TCGA_2A_A8VO	NR
TCGA_2A_A8VT	NR
TCGA_2A_A8VV	NR
TCGA_2A_A8VX	NR
TCGA_2A_A8W1	NR
TCGA_2A_A8W3	NR
TCGA_2A_AAYF	NR
TCGA_2A_AAYO	NR
TCGA_2A_AAYU	NR
TCGA_4L_AA1F	NR
TCGA_CH_5737	NR
TCGA_CH_5738	NR
TCGA_CH_5739	NR
TCGA_CH_5740	NR
TCGA_CH_5741	NR
TCGA_CH_5744	NR
TCGA_CH_5746	NR
TCGA_CH_5748	NR
TCGA_CH_5750	NR
TCGA_CH_5751	NR
TCGA_CH_5752	NR
TCGA_CH_5753	NR
TCGA_CH_5754	NR
TCGA_CH_5761	NR
TCGA_CH_5762	NR
TCGA_CH_5764	NR
TCGA_CH_5765	NR
TCGA_CH_5766	NR
TCGA_CH_5767	NR
TCGA_CH_5768	NR
TCGA_CH_5769	NR
TCGA_CH_5772	NR
TCGA_CH_5788	NR
TCGA_CH_5789	NR
TCGA_CH_5790	NR
TCGA_CH_5791	NR
TCGA_CH_5792	NR
TCGA_CH_5794	NR
TCGA_EJ_5494	NR
TCGA_EJ_5495	NR
TCGA_EJ_5496	NR
TCGA_EJ_5497	NR
TCGA_EJ_5498	NR
TCGA_EJ_5499	NR
TCGA_EJ_5501	NR
TCGA_EJ_5502	NR
TCGA_EJ_5503	NR
TCGA_EJ_5504	NR
TCGA_EJ_5505	NR
TCGA_EJ_5507	NR
TCGA_EJ_5508	NR
TCGA_EJ_5509	NR
TCGA_EJ_5510	NR
TCGA_EJ_5511	NR
TCGA_EJ_5512	NR
TCGA_EJ_5514	NR
TCGA_EJ_5516	NR
TCGA_EJ_5517	NR
TCGA_EJ_5518	NR
TCGA_EJ_5519	NR
TCGA_EJ_5521	NR
TCGA_EJ_5522	NR
TCGA_EJ_5524	NR
TCGA_EJ_5525	NR
TCGA_EJ_5526	NR
TCGA_EJ_5527	NR
TCGA_EJ_5530	NR
TCGA_EJ_5531	NR
TCGA_EJ_5532	NR
TCGA_EJ_5542	NR
TCGA_EJ_7115	NR
TCGA_EJ_7123	NR
TCGA_EJ_7125	NR
TCGA_EJ_7218	NR
TCGA_EJ_7312	NR
TCGA_EJ_7314	NR
TCGA_EJ_7315	NR
TCGA_EJ_7317	NR
TCGA_EJ_7318	NR
TCGA_EJ_7321	NR
TCGA_EJ_7325	NR
TCGA_EJ_7327	NR
TCGA_EJ_7328	NR
TCGA_EJ_7330	NR
TCGA_EJ_7331	NR
TCGA_EJ_7781	NR
TCGA_EJ_7782	NR
TCGA_EJ_7783	NR
TCGA_EJ_7784	NR
TCGA_EJ_7785	NR
TCGA_EJ_7786	NR
TCGA_EJ_7788	NR
TCGA_EJ_7789	NR
TCGA_EJ_7792	NR
TCGA_EJ_7793	NR
TCGA_EJ_7794	NR
TCGA_EJ_7797	NR
TCGA_EJ_8468	NR
TCGA_EJ_8469	NR
TCGA_EJ_8470	NR
TCGA_EJ_8472	NR
TCGA_EJ_8474	NR
TCGA_EJ_A46B	NR
TCGA_EJ_A46D	NR
TCGA_EJ_A46F	R
TCGA_EJ_A46G	NR
TCGA_EJ_A46H	NR
TCGA_EJ_A65B	R
TCGA_EJ_A65D	NR
TCGA_EJ_A65E	NR
TCGA_EJ_A65F	NR
TCGA_EJ_A65G	NR
TCGA_EJ_A65J	NR
TCGA_EJ_A65M	NR
TCGA_EJ_A6RA	NR
TCGA_EJ_A6RC	NR
TCGA_EJ_A7NF	NR
TCGA_EJ_A7NG	NR
TCGA_EJ_A7NH	NR
TCGA_EJ_A7NJ	NR
TCGA_EJ_A7NK	NR
TCGA_EJ_A7NM	NR
TCGA_EJ_A8FN	NR
TCGA_EJ_A8FO	NR
TCGA_EJ_A8FP	NR
TCGA_EJ_A8FS	NR
TCGA_EJ_A8FU	NR
TCGA_EJ_AB20	NR
TCGA_EJ_AB27	NR
TCGA_FC_7708	NR
TCGA_FC_7961	NR
TCGA_FC_A4JI	NR
TCGA_FC_A5OB	R
TCGA_FC_A66V	NR
TCGA_FC_A6HD	R
TCGA_FC_A8O0	NR
TCGA_G9_6329	NR
TCGA_G9_6332	NR
TCGA_G9_6333	NR
TCGA_G9_6338	NR
TCGA_G9_6339	NR
TCGA_G9_6342	NR
TCGA_G9_6343	NR
TCGA_G9_6347	NR
TCGA_G9_6348	NR
TCGA_G9_6351	NR
TCGA_G9_6353	NR
TCGA_G9_6354	NR
TCGA_G9_6356	NR
TCGA_G9_6361	NR
TCGA_G9_6362	NR
TCGA_G9_6363	NR
TCGA_G9_6364	NR
TCGA_G9_6365	NR
TCGA_G9_6366	NR
TCGA_G9_6367	NR
TCGA_G9_6369	R
TCGA_G9_6370	NR
TCGA_G9_6371	NR
TCGA_G9_6373	NR
TCGA_G9_6377	NR
TCGA_G9_6378	NR
TCGA_G9_6379	NR
TCGA_G9_6384	NR
TCGA_G9_6385	NR
TCGA_G9_6494	NR
TCGA_G9_6496	NR
TCGA_G9_6498	NR
TCGA_G9_6499	NR
TCGA_G9_7509	NR
TCGA_G9_7510	NR
TCGA_G9_7519	NR
TCGA_G9_7521	NR
TCGA_G9_7522	NR
TCGA_G9_7523	NR
TCGA_G9_7525	NR
TCGA_G9_A9S0	NR
TCGA_G9_A9S7	NR
TCGA_H9_7775	NR
TCGA_H9_A6BX	NR
TCGA_H9_A6BY	NR
TCGA_HC_7075	NR
TCGA_HC_7077	NR
TCGA_HC_7078	NR
TCGA_HC_7079	NR
TCGA_HC_7080	NR
TCGA_HC_7081	NR
TCGA_HC_7209	NR
TCGA_HC_7210	NR
TCGA_HC_7211	NR
TCGA_HC_7212	NR
TCGA_HC_7213	NR
TCGA_HC_7230	NR
TCGA_HC_7231	NR
TCGA_HC_7232	NR
TCGA_HC_7233	NR
TCGA_HC_7736	NR
TCGA_HC_7737	NR
TCGA_HC_7738	NR
TCGA_HC_7740	NR
TCGA_HC_7742	NR
TCGA_HC_7744	NR
TCGA_HC_7745	NR
TCGA_HC_7747	NR
TCGA_HC_7748	NR
TCGA_HC_7749	NR
TCGA_HC_7750	NR
TCGA_HC_7752	NR
TCGA_HC_7817	NR
TCGA_HC_7819	NR
TCGA_HC_7820	NR
TCGA_HC_7821	NR
TCGA_HC_8213	NR
TCGA_HC_8216	NR
TCGA_HC_8256	NR
TCGA_HC_8257	NR
TCGA_HC_8259	NR
TCGA_HC_8260	NR
TCGA_HC_8261	NR
TCGA_HC_8262	NR
TCGA_HC_8264	NR
TCGA_HC_8265	NR
TCGA_HC_8266	NR
TCGA_HC_A48F	NR
TCGA_HC_A4ZV	NR
TCGA_HC_A631	NR
TCGA_HC_A632	NR
TCGA_HC_A6AL	NR
TCGA_HC_A6AN	R
TCGA_HC_A6AO	R
TCGA_HC_A6AP	NR
TCGA_HC_A6AQ	R
TCGA_HC_A6HX	R
TCGA_HC_A6HY	R
TCGA_HC_A76W	NR
TCGA_HC_A76X	NR
TCGA_HC_A8CY	NR
TCGA_HC_A8D0	NR
TCGA_HC_A8D1	NR
TCGA_HC_A9TE	NR
TCGA_HC_A9TH	NR
TCGA_HI_7168	NR
TCGA_HI_7169	NR
TCGA_HI_7170	NR
TCGA_HI_7171	NR
TCGA_J4_8198	NR
TCGA_J4_8200	NR
TCGA_J4_A67K	NR
TCGA_J4_A67L	R
TCGA_J4_A67M	NR
TCGA_J4_A67N	R
TCGA_J4_A67O	NR
TCGA_J4_A67Q	NR
TCGA_J4_A67R	NR
TCGA_J4_A67S	NR
TCGA_J4_A67T	NR
TCGA_J4_A6G1	NR
TCGA_J4_A6M7	NR
TCGA_J4_A83I	NR
TCGA_J4_A83J	NR
TCGA_J4_A83K	NR
TCGA_J4_A83L	NR
TCGA_J4_A83M	NR
TCGA_J4_A83N	NR
TCGA_J4_AATV	NR
TCGA_J4_AATZ	NR
TCGA_J4_AAU2	NR
TCGA_J9_A52B	NR
TCGA_J9_A52C	NR
TCGA_J9_A52E	NR
TCGA_J9_A8CK	NR
TCGA_J9_A8CL	NR
TCGA_J9_A8CM	NR
TCGA_J9_A8CN	NR
TCGA_J9_A8CP	NR
TCGA_KC_A4BL	NR
TCGA_KC_A4BN	NR
TCGA_KC_A4BV	NR
TCGA_KC_A7F3	NR
TCGA_KC_A7F6	NR
TCGA_KC_A7FA	NR
TCGA_KC_A7FD	NR
TCGA_KK_A59V	NR
TCGA_KK_A59X	NR
TCGA_KK_A59Y	NR
TCGA_KK_A59Z	NR
TCGA_KK_A6DY	NR
TCGA_KK_A6E0	NR
TCGA_KK_A6E1	NR
TCGA_KK_A6E2	NR
TCGA_KK_A6E3	NR
TCGA_KK_A6E4	R
TCGA_KK_A6E5	NR
TCGA_KK_A6E6	NR
TCGA_KK_A6E7	R
TCGA_KK_A6E8	NR
TCGA_KK_A7AP	NR
TCGA_KK_A7AQ	NR
TCGA_KK_A7AU	R
TCGA_KK_A7AV	NR
TCGA_KK_A7AW	NR
TCGA_KK_A7AY	R
TCGA_KK_A7AZ	NR
TCGA_KK_A7B0	NR
TCGA_KK_A7B1	NR
TCGA_KK_A7B2	NR
TCGA_KK_A7B3	NR
TCGA_KK_A7B4	NR
TCGA_KK_A8I4	NR
TCGA_KK_A8I5	NR
TCGA_KK_A8I6	NR
TCGA_KK_A8I7	NR
TCGA_KK_A8I8	NR
TCGA_KK_A8I9	NR
TCGA_KK_A8IA	NR
TCGA_KK_A8IB	NR
TCGA_KK_A8IC	NR
TCGA_KK_A8ID	NR
TCGA_KK_A8IF	NR
TCGA_KK_A8IG	NR
TCGA_KK_A8IH	NR
TCGA_KK_A8II	NR
TCGA_KK_A8IJ	NR
TCGA_KK_A8IK	NR
TCGA_KK_A8IL	NR
TCGA_KK_A8IM	NR
TCGA_M7_A71Y	NR
TCGA_M7_A71Z	NR
TCGA_M7_A720	NR
TCGA_M7_A721	NR
TCGA_M7_A722	R
TCGA_M7_A724	R
TCGA_M7_A725	NR
TCGA_MG_AAMC	NR
TCGA_QU_A6IL	R
TCGA_QU_A6IM	NR
TCGA_QU_A6IN	R
TCGA_QU_A6IO	NR
TCGA_QU_A6IP	NR
TCGA_SU_A7E7	NR
TCGA_TK_A8OK	NR
TCGA_TP_A8TT	NR
TCGA_TP_A8TV	NR
TCGA_V1_A8MF	NR
TCGA_V1_A8MG	NR
TCGA_V1_A8MJ	NR
TCGA_V1_A8ML	NR
TCGA_V1_A8MM	NR
TCGA_V1_A8MU	NR
TCGA_V1_A8WL	NR
TCGA_V1_A8WN	NR
TCGA_V1_A8WS	NR
TCGA_V1_A8WV	NR
TCGA_V1_A8WW	NR
TCGA_V1_A8X3	NR
TCGA_V1_A9O5	NR
TCGA_V1_A9O7	NR
TCGA_V1_A9O9	NR
TCGA_V1_A9OA	NR
TCGA_V1_A9OF	NR
TCGA_V1_A9OH	NR
TCGA_V1_A9OL	NR
TCGA_V1_A9OQ	NR
TCGA_V1_A9OT	NR
TCGA_V1_A9OX	NR
TCGA_V1_A9OY	NR
TCGA_V1_A9Z7	NR
TCGA_V1_A9Z8	NR
TCGA_V1_A9Z9	NR
TCGA_V1_A9ZG	NR
TCGA_V1_A9ZI	NR
TCGA_V1_A9ZK	NR
TCGA_V1_A9ZR	NR
TCGA_VN_A88I	NR
TCGA_VN_A88K	NR
TCGA_VN_A88L	NR
TCGA_VN_A88M	NR
TCGA_VN_A88N	NR
TCGA_VN_A88O	NR
TCGA_VN_A88P	NR
TCGA_VN_A88Q	NR
TCGA_VN_A88R	R
TCGA_VN_A943	NR
TCGA_VP_A872	NR
TCGA_VP_A875	NR
TCGA_VP_A876	NR
TCGA_VP_A878	NR
TCGA_VP_A879	NR
TCGA_VP_A87B	NR
TCGA_VP_A87C	NR
TCGA_VP_A87D	NR
TCGA_VP_A87E	NR
TCGA_VP_A87H	NR
TCGA_VP_A87J	NR
TCGA_VP_A87K	NR
TCGA_VP_AA1N	NR
TCGA_WW_A8ZI	NR
TCGA_X4_A8KQ	NR
TCGA_X4_A8KS	NR
TCGA_XA_A8JR	NR
TCGA_XJ_A83F	R
TCGA_XJ_A83G	NR
TCGA_XJ_A83H	NR
TCGA_XJ_A9DI	NR
TCGA_XJ_A9DK	NR
TCGA_XJ_A9DQ	NR
TCGA_XJ_A9DX	NR
TCGA_XK_AAIR	NR
TCGA_XK_AAIV	NR
TCGA_XK_AAIW	NR
TCGA_XK_AAJA	NR
TCGA_XK_AAJP	NR
TCGA_XK_AAJR	NR
TCGA_XK_AAJT	NR
TCGA_XK_AAJU	NR
TCGA_XQ_A8TA	R
TCGA_XQ_A8TB	NR
TCGA_Y6_A8TL	NR
TCGA_Y6_A9XI	NR
TCGA_YJ_A8SW	NR
TCGA_YL_A8HJ	NR
TCGA_YL_A8HK	NR
TCGA_YL_A8HL	NR
TCGA_YL_A8HM	NR
TCGA_YL_A8HO	NR
TCGA_YL_A8S8	NR
TCGA_YL_A8S9	NR
TCGA_YL_A8SA	NR
TCGA_YL_A8SB	NR
TCGA_YL_A8SC	NR
TCGA_YL_A8SF	NR
TCGA_YL_A8SH	NR
TCGA_YL_A8SI	NR
TCGA_YL_A8SJ	NR
TCGA_YL_A8SK	NR
TCGA_YL_A8SL	NR
TCGA_YL_A8SO	NR
TCGA_YL_A8SP	NR
TCGA_YL_A8SQ	NR
TCGA_YL_A8SR	NR
TCGA_YL_A9WH	NR
TCGA_YL_A9WI	NR
TCGA_YL_A9WJ	NR
TCGA_YL_A9WK	NR
TCGA_YL_A9WL	NR
TCGA_YL_A9WX	NR
TCGA_YL_A9WY	NR
TCGA_ZG_A8QW	NR
TCGA_ZG_A8QX	NR
TCGA_ZG_A8QY	NR
TCGA_ZG_A8QZ	NR
TCGA_ZG_A9KY	R
TCGA_ZG_A9L0	NR
TCGA_ZG_A9L1	NR
TCGA_ZG_A9L2	NR
TCGA_ZG_A9L4	NR
TCGA_ZG_A9L5	NR
TCGA_ZG_A9L6	NR
TCGA_ZG_A9L9	NR
TCGA_ZG_A9LB	NR
TCGA_ZG_A9LM	NR
TCGA_ZG_A9LN	NR
TCGA_ZG_A9LS	NR
TCGA_ZG_A9LU	NR
TCGA_ZG_A9LY	NR
TCGA_ZG_A9LZ	NR
TCGA_ZG_A9M4	NR
TCGA_ZG_A9MC	NR
TCGA_ZG_A9N3	NR
TCGA_ZG_A9ND	NR
TCGA_ZG_A9NI	NR
