# Supplementary material for: SLC26A4 correlates with homologous recombination deficiency and patient prognosis in prostate cancer
Source: J Transl Med. 2022 Jul 14;20:313. doi: 10.1186/s12967-022-03513-5 (PMC9281181; doi:10.1186/s12967-022-03513-5)
Supplement: Supplementary file 13 — Additional file 13: Table S10. HRDscore and existing famous biological pathways based on proteomic data. [file 12967_2022_3513_MOESM13_ESM.xlsx]

## Sheet: Sheet4
Table S10. HRDscore and existing famous biological pathways based on proteomic data
Sample	HRDscore	CD8 T effector	Antigen processing machinery	Immune checkpoint	EMT1	EMT2	EMT3	Pan-F-TBRS	Angiogenesis	Fanconi anemia	Cell cycle	DNA replication	Nucleotide excision repair	DNA damage repair	Homologous recombination	Mismatch repair	WNT target	Cell cycle regulators
TCGA_2A_A8VL	-38.8163	-0.288016	2.43574	-0.646131	1.73363	0.294624	0.323419	0.993795	-0.0440599	0.362834	1.31148	0.723946	1.94206	1.34118	0.328738	0.928102	0.90183	1.22629
TCGA_2A_A8VO	-46.3616	-0.306802	2.39515	-0.540327	1.78792	0.16975	0.323355	1.07106	0.0516636	0.370149	1.28369	0.804838	2.10563	1.40883	0.442339	1.04488	0.652633	1.36663
TCGA_2A_A8VT	-18.6993	-0.156945	2.52954	-0.565137	1.82527	0.288047	0.209693	0.983418	-0.136531	0.632395	1.37027	0.938238	2.14528	1.5471	0.481688	1.22716	0.999508	1.29493
TCGA_2A_A8VV	-37.2082	-0.382714	2.30334	-0.689239	1.82523	0.266393	0.363908	1.15878	-0.137563	0.414552	1.36596	0.825311	2.08736	1.43308	0.434817	1.11862	0.811647	1.12841
TCGA_2A_A8VX	-34.5352	-0.430296	2.03529	-0.520218	1.75327	0.222761	0.392647	1.05424	-0.386674	0.655559	1.53566	1.02099	2.22332	1.5736	0.684119	1.2964	0.656777	1.25979
TCGA_2A_A8W1	-13.3869	-0.306626	2.30152	-0.524658	1.80398	0.0600399	0.147483	0.515503	-0.241023	0.63284	1.41573	0.954238	2.19001	1.6196	0.613915	1.17431	0.94111	1.4485
TCGA_2A_A8W3	-26.3645	-0.311087	2.36981	-0.614085	1.95631	0.41344	0.332634	1.16055	0.162442	0.567505	1.43697	0.950847	2.10755	1.46051	0.507954	1.22242	1.05581	1.60689
TCGA_2A_AAYF	-32.2777	-0.335871	2.3413	-0.603921	1.7295	0.185508	0.26867	0.948315	-0.0652644	0.441926	1.31482	0.857035	2.18963	1.48661	0.469695	1.14217	0.733428	1.16116
TCGA_2A_AAYO	-43.1141	-0.126114	2.51879	-0.338513	1.89201	0.23503	0.346127	1.13869	0.0727342	0.343294	1.34618	0.869254	2.14118	1.37225	0.421984	1.07372	0.602882	1.29018
TCGA_2A_AAYU	-39.5325	-0.355903	2.28342	-0.658197	1.87459	0.372962	0.309523	1.09636	-0.243535	0.506848	1.34634	0.861879	2.09587	1.46285	0.435076	1.14741	0.806716	1.30763
TCGA_4L_AA1F	-31.9548	0.0177535	2.56465	-0.261984	1.98041	0.967348	0.658853	1.5155	0.495775	0.269712	1.48571	0.817738	1.88922	1.16365	0.40748	1.03214	0.828391	1.48913
TCGA_CH_5737	-20.5803	-0.346155	2.27185	-0.576472	1.75878	0.205162	0.0650294	0.903339	0.0454031	0.427703	1.38616	0.797323	2.00814	1.35563	0.373975	1.08546	0.966276	1.42976
TCGA_CH_5738	-27.4768	-0.278694	2.43014	-0.458065	1.94875	0.414465	0.558226	1.15889	-0.0995502	0.342351	1.4013	0.692953	1.86021	1.25574	0.313965	1.01119	0.975331	1.54949
TCGA_CH_5739	-31.0959	-0.0943729	2.55034	-0.452057	1.68442	0.400656	0.454077	1.11524	0.0377474	0.524971	1.38459	0.802974	2.01812	1.45894	0.40715	1.17535	1.02953	1.4908
TCGA_CH_5740	-20.6204	-0.161831	2.48162	-0.543177	1.73708	0.202412	0.343961	0.960774	-0.279432	0.511249	1.41086	0.888015	2.29243	1.5367	0.485732	1.22948	0.993795	1.42468
TCGA_CH_5741	-15.3246	-0.344201	2.20554	-0.634373	1.82475	0.12149	0.192132	0.778284	-0.106408	0.490432	1.36159	0.855282	2.11794	1.52342	0.447191	1.25793	0.900723	1.45855
TCGA_CH_5744	-25.0534	-0.231383	2.44758	-0.546526	1.87799	0.352897	0.340393	1.072	0.0317472	0.419479	1.39258	0.785986	1.98925	1.40615	0.358198	1.07916	0.99402	1.47681
TCGA_CH_5746	-28.0817	-0.373378	2.29491	-0.667474	1.64919	0.253384	0.238974	1.04568	-0.288719	0.566225	1.39338	0.848749	2.05576	1.47943	0.47749	1.16897	1.08103	1.4733
TCGA_CH_5748	-27.5177	-0.252515	2.45526	-0.597485	1.7206	0.225965	0.245542	0.924325	-0.258264	0.590797	1.39204	0.922095	2.15467	1.52072	0.517381	1.21634	0.909875	1.43871
TCGA_CH_5750	-22.6394	-0.00309024	2.59344	-0.355732	1.90993	0.193927	0.402082	1.00437	-0.170078	0.552674	1.55897	0.987128	2.14142	1.4841	0.535366	1.27289	1.03002	1.5524
TCGA_CH_5751	-25.6949	0.23077	2.66742	-0.08409	2.01366	0.313923	0.372059	1.04015	0.131924	0.658151	1.80929	1.33323	2.22558	1.56327	0.774098	1.60869	1.06992	1.44301
TCGA_CH_5752	-26.7946	-0.327029	2.12743	-0.594585	1.77306	0.204877	0.284287	1.10587	0.110229	0.714776	1.53211	0.929471	2.2114	1.65283	0.544587	1.30621	0.965189	1.71797
TCGA_CH_5753	-17.0512	-0.0311322	2.62023	-0.372272	1.8207	0.135346	0.261628	0.89752	-0.289098	0.540793	1.45325	0.832579	2.09526	1.47443	0.475231	1.14945	0.971921	1.62929
TCGA_CH_5754	-22.1846	0.162956	2.68576	-0.279622	1.96732	0.421359	0.337869	1.20621	0.313148	0.537509	1.54931	1.02111	2.08609	1.47108	0.520057	1.23213	1.03796	1.30542
TCGA_CH_5761	-19.4104	-0.395024	2.4837	-0.6019	1.91746	0.613923	0.205473	1.18376	0.20307	0.737247	1.83337	1.26062	2.27144	1.58914	0.72876	1.34496	0.978784	1.46187
TCGA_CH_5762	-34.1887	-0.182229	2.45688	-0.443766	1.76004	0.386108	0.603115	1.15015	-0.16011	0.511743	1.47332	0.828446	2.03706	1.37168	0.418435	1.14138	1.06103	1.60202
TCGA_CH_5764	-27.9981	-0.0618188	2.39191	-0.511301	1.87409	0.33442	0.414516	1.06677	-0.131462	0.483392	1.42205	0.772633	2.03963	1.45481	0.382369	1.10804	0.974631	1.54419
TCGA_CH_5765	-26.9263	-0.355763	1.97314	-0.650145	1.79954	0.182776	0.334941	0.987	-0.0979343	0.590819	1.33014	0.855415	2.17437	1.53104	0.47878	1.24648	0.984527	1.41658
TCGA_CH_5766	-21.3833	-0.15883	2.53931	-0.487764	1.86292	0.276525	0.262753	0.976442	-0.184998	0.466029	1.34278	0.698067	1.87795	1.36491	0.359845	1.02733	0.914525	1.56075
TCGA_CH_5767	-36.1462	-0.381116	2.28521	-0.570428	1.8354	0.188831	0.309851	0.97187	-0.102691	0.466092	1.37082	0.818778	2.1031	1.43268	0.406225	1.19246	0.957765	1.48835
TCGA_CH_5768	-36.8575	-0.277295	2.34655	-0.570221	1.80822	0.167333	0.315056	0.976722	-0.306872	0.596317	1.45698	0.917232	2.15715	1.52117	0.543685	1.24683	0.819767	1.39225
TCGA_CH_5769	-23.0747	-0.179114	2.40683	-0.549943	1.91752	0.420194	0.387555	1.23097	-0.117265	0.588768	1.7148	1.1236	2.22235	1.51159	0.585966	1.22646	0.93373	1.36641
TCGA_CH_5772	-33.242	-0.14376	2.49791	-0.558414	1.8326	0.170036	0.426419	1.04678	0.245206	0.454369	1.43768	0.894871	2.1681	1.42103	0.405104	1.23873	0.995768	1.38278
TCGA_CH_5788	-17.5996	-0.375664	2.21187	-0.589119	1.85565	0.178471	0.364337	0.99146	-0.266694	0.845773	1.75068	1.29929	2.36536	1.67488	0.857183	1.54703	0.98304	1.55695
TCGA_CH_5789	-33.7866	-0.354817	2.36021	-0.539297	1.71153	0.415476	0.427805	1.11655	0.0387477	0.34547	1.36571	0.67992	1.8822	1.26719	0.310348	0.910051	1.0444	1.45431
TCGA_CH_5790	-19.5193	-0.295591	2.32338	-0.599387	1.80049	0.228463	0.339881	1.00205	-0.278465	0.49789	1.29419	0.742196	2.03775	1.43708	0.353002	1.06955	0.804328	1.31064
TCGA_CH_5791	-16.5036	-0.306298	2.4244	-0.597017	1.91814	0.465614	0.322497	1.03175	-0.190187	0.551143	1.3899	0.913081	2.11648	1.44246	0.461299	1.22592	0.709428	1.58539
TCGA_CH_5792	-31.7469	-0.116965	2.48868	-0.428966	2.00266	0.609256	0.41467	1.23998	0.110275	0.383979	1.35611	0.864655	1.89176	1.24213	0.414773	1.05492	0.951148	1.26782
TCGA_CH_5794	-22.2808	-0.324054	2.18337	-0.615718	1.79505	0.343505	0.23661	1.08073	-0.201066	0.514981	1.45715	0.910152	2.05497	1.42193	0.419466	1.1859	1.04115	1.3826
TCGA_EJ_5494	-27.8363	-0.17133	2.48502	-0.469372	1.90146	0.362313	0.198727	1.03124	0.203851	0.466103	1.42888	0.894041	2.12963	1.40999	0.41758	1.16101	1.18337	1.48018
TCGA_EJ_5495	-33.6154	-0.0258894	2.43838	-0.426738	1.98478	0.602113	0.555655	1.25821	0.232263	0.528973	1.45443	0.772079	1.93206	1.31328	0.365076	1.13836	0.934558	1.66945
TCGA_EJ_5496	-30.3457	-0.283871	2.34591	-0.577716	1.77823	0.180713	0.259663	0.967698	-0.261694	0.555133	1.37489	0.846194	2.1484	1.50537	0.437196	1.16444	1.00274	1.38828
TCGA_EJ_5497	-31.4124	-0.278284	2.35904	-0.507041	1.70668	0.357873	0.471577	1.06897	-0.0916983	0.449857	1.33979	0.710435	1.9412	1.341	0.330283	1.06665	1.04006	1.47976
TCGA_EJ_5498	-38.9489	-0.191367	2.41214	-0.497118	1.97234	0.531703	0.582669	1.20042	0.088503	0.323725	1.36072	0.709977	1.82359	1.19986	0.266506	0.995188	1.08343	1.46087
TCGA_EJ_5499	-21.219	-0.0908364	2.40616	-0.471136	1.81925	0.39684	0.353262	1.11831	-0.122354	0.573929	1.62078	1.08432	2.24384	1.47798	0.529064	1.32209	0.848747	1.48176
TCGA_EJ_5501	-30.9032	-0.255081	2.42623	-0.600161	1.90311	0.455413	0.339174	1.1564	-0.114102	0.452417	1.38841	0.881237	1.9925	1.34853	0.440024	1.12676	0.994643	1.37694
TCGA_EJ_5502	-43.3661	-0.270221	2.4824	-0.547882	1.85004	0.406678	0.427007	1.15502	0.0299235	0.352741	1.27747	0.724392	1.85825	1.22494	0.331595	0.973882	0.864581	1.33928
TCGA_EJ_5503	-37.1497	-0.31678	2.40266	-0.508663	1.8264	0.461404	0.46897	1.16985	-0.043359	0.333239	1.28472	0.796321	1.9281	1.28905	0.339945	0.976895	0.943731	1.29773
TCGA_EJ_5504	-31.7448	-0.247151	2.319	-0.581541	2.0518	0.390334	0.507453	1.13286	0.0791166	0.453695	1.4113	0.806676	1.98627	1.3371	0.393254	1.11448	0.824137	1.38925
TCGA_EJ_5505	-33.4902	-0.309657	2.3726	-0.624465	1.66998	0.223339	0.250235	0.940571	-0.321955	0.473749	1.37247	0.908671	2.14178	1.47554	0.441526	1.18045	0.794867	1.37515
TCGA_EJ_5507	-22.404	0.0190356	2.55617	-0.541556	1.78151	0.441738	0.190549	1.06119	-0.133255	0.575391	1.43229	0.942572	2.17283	1.48848	0.454363	1.31484	0.660836	1.28963
TCGA_EJ_5508	-28.285	-0.173736	2.40451	-0.470351	1.88095	0.398628	0.443541	1.09117	0.007059	0.487664	1.41754	0.822119	1.99418	1.39222	0.346349	1.1305	1.09628	1.45793
TCGA_EJ_5509	-32.9814	-0.220466	2.47982	-0.426692	1.91599	0.534943	0.424295	1.14857	-0.100385	0.32516	1.35095	0.927037	1.96682	1.27757	0.417465	1.13142	0.862807	1.26131
TCGA_EJ_5510	-25.875	-0.175555	2.50759	-0.530941	2.00184	0.457148	0.378019	1.14859	-0.111639	0.379118	1.33948	0.826777	2.02414	1.321	0.345874	1.08205	0.988164	1.42098
TCGA_EJ_5511	-37.3344	-0.339589	2.46688	-0.614743	2.02352	0.350668	0.52054	1.08672	-0.0684762	0.504039	1.27732	0.759094	1.97584	1.44379	0.39859	1.03202	0.957903	1.2624
TCGA_EJ_5512	-40.9989	-0.238721	2.39272	-0.62762	1.7484	0.344445	0.398866	1.07284	-0.291814	0.396172	1.3007	0.801955	2.12801	1.39874	0.389712	1.09755	0.951339	1.32989
TCGA_EJ_5514	-31.2088	-0.233175	2.31635	-0.469293	1.95325	0.497736	0.425934	1.12918	-0.00368069	0.660083	1.58355	0.935198	2.2146	1.58222	0.568216	1.32037	0.861473	1.62264
TCGA_EJ_5516	-28.3643	-0.0201353	2.548	-0.47848	1.98221	0.490931	0.529918	1.15528	0.213287	0.462804	1.38418	0.70604	1.95136	1.34195	0.268433	1.10814	1.04854	1.54616
TCGA_EJ_5517	-46.048	-0.20486	2.30977	-0.44552	1.90791	0.386683	0.386126	1.10281	-0.0578022	0.385543	1.37422	0.829052	2.14035	1.3124	0.363431	1.09106	0.946229	1.45592
TCGA_EJ_5518	-46.3264	-0.259735	2.3993	-0.555381	2.0143	0.460326	0.318066	1.19386	0.346177	0.504633	1.45539	0.927212	2.05299	1.4096	0.528693	1.16143	1.02093	1.4432
TCGA_EJ_5519	-24.3053	-0.350539	2.36329	-0.58616	1.93	0.265555	0.294017	1.08664	0.0921767	0.554654	1.38756	0.917238	1.99875	1.37815	0.398129	1.09334	1.00128	1.39579
TCGA_EJ_5521	-28.8437	-0.302715	2.41941	-0.632062	1.8452	0.344708	0.296786	1.10538	-0.0968997	0.310584	1.29773	0.882413	2.096	1.27994	0.351047	1.13376	0.798113	1.12281
TCGA_EJ_5522	-29.5169	-0.109987	2.53748	-0.490187	1.85901	0.335683	0.452673	1.08697	-0.226037	0.553943	1.39674	0.741546	1.97577	1.37892	0.399519	1.10122	0.902369	1.52627
TCGA_EJ_5524	-29.7904	-0.0635387	2.40012	-0.45276	1.9917	0.601428	0.512253	1.15706	-0.0716739	0.501977	1.41131	0.78897	1.97512	1.33203	0.385463	1.13637	0.943929	1.44499
TCGA_EJ_5525	-23.3672	-0.367057	1.99299	-0.532373	1.8641	0.650694	0.594509	1.27385	0.169487	0.711205	1.57335	1.0517	2.13644	1.56351	0.698508	1.39087	0.918261	1.18719
TCGA_EJ_5526	-30.5836	-0.259696	2.31093	-0.517002	1.96463	0.409286	0.515434	1.15612	-0.107534	0.507669	1.44037	0.832643	2.00684	1.39739	0.376644	1.09748	1.00065	1.32792
TCGA_EJ_5527	-30.0758	-0.214163	2.34447	-0.460058	1.69676	0.535736	0.515222	1.11401	-0.0883647	0.495432	1.38958	0.699926	1.96891	1.32835	0.34777	1.06312	1.09456	1.4725
TCGA_EJ_5530	-39.6448	-0.327503	2.27068	-0.614538	1.96172	0.245545	0.500886	1.08469	-0.0427025	0.532402	1.36075	0.73651	1.98539	1.4163	0.370244	1.05671	0.897793	1.48065
TCGA_EJ_5531	-32.6583	-0.241097	2.44334	-0.477799	1.88823	0.427059	0.34886	1.12665	-0.158674	0.464355	1.44266	0.975641	2.05372	1.34748	0.446944	1.26048	0.843718	1.35794
TCGA_EJ_5532	-38.2317	-0.322708	2.36092	-0.566721	1.84169	0.351582	0.280053	1.05137	-0.0505052	0.461491	1.4094	0.858076	2.0544	1.38901	0.485409	1.04218	0.998821	1.48751
TCGA_EJ_5542	-28.6336	-0.307149	2.31078	-0.560988	1.83843	0.356949	0.535335	1.08693	-0.178267	0.500463	1.4356	0.762436	2.00947	1.37431	0.379035	1.11819	0.938118	1.59723
TCGA_EJ_7115	-33.2278	-0.36998	2.22988	-0.579684	1.825	0.442294	0.392966	1.15511	0.0345858	0.401655	1.32859	0.839542	1.93608	1.34251	0.386593	1.03833	0.972311	1.23516
TCGA_EJ_7123	-27.9289	-0.362131	2.37875	-0.573874	1.85345	0.399313	0.229967	0.993681	-0.00859781	0.468992	1.39172	0.905916	2.12438	1.42073	0.471898	1.18912	0.953074	1.41803
TCGA_EJ_7125	-43.6349	-0.213826	2.38	-0.470566	1.76564	0.404571	0.340178	1.02253	0.120924	0.460045	1.50601	0.854898	2.04909	1.38462	0.498198	1.16253	1.06112	1.51444
TCGA_EJ_7218	-28.9072	-0.295394	2.37504	-0.577877	1.7507	0.292841	0.116343	0.99648	-0.219196	0.469655	1.3667	0.932306	2.11611	1.46171	0.465217	1.14947	0.839669	1.17886
TCGA_EJ_7312	-28.9139	-0.343306	2.18894	-0.672986	1.79942	0.259516	0.0725818	1.03902	-0.110042	0.370802	1.23906	0.999329	2.21304	1.45572	0.473529	1.17299	0.700471	1.12041
TCGA_EJ_7314	-20.7052	-0.261038	2.39112	-0.601386	1.82791	0.23195	0.346394	1.02409	-0.202336	0.421846	1.45032	0.888884	2.10914	1.42776	0.461223	1.15451	1.1173	1.54245
TCGA_EJ_7315	-26.8235	-0.0825148	2.42218	-0.36039	2.04154	0.609896	0.476215	1.21139	0.0627389	0.464926	1.43791	0.902633	2.20106	1.36078	0.411957	1.21576	0.577708	1.41086
TCGA_EJ_7317	-38.8599	-0.425395	2.24845	-0.66255	1.83891	0.363032	0.241472	1.03312	0.00991322	0.455028	1.3553	0.973783	2.1362	1.48095	0.461199	1.17499	0.918868	1.28748
TCGA_EJ_7318	-35.1481	-0.143115	2.57867	-0.47434	1.93099	0.360231	0.416241	1.07342	-0.132859	0.382381	1.32315	1.00733	2.23192	1.4393	0.472902	1.16246	0.713036	1.06726
TCGA_EJ_7321	-22.6725	-0.0394866	2.49956	-0.445835	1.84454	0.26522	0.327032	0.956198	-0.240073	0.536896	1.40105	0.814917	2.15257	1.51143	0.449687	1.15829	0.975073	1.36766
TCGA_EJ_7325	-28.2685	-0.419659	2.24508	-0.551122	1.64376	0.245676	0.180722	1.03334	-0.230033	0.457902	1.30774	1.06349	2.33742	1.5925	0.515501	1.19978	0.757131	1.23732
TCGA_EJ_7327	-32.2247	-0.264946	2.35268	-0.560543	1.92115	0.474051	0.456344	1.17555	-0.22019	0.547786	1.42711	0.878572	2.01807	1.43631	0.437976	1.15677	1.05295	1.41386
TCGA_EJ_7328	-54.9328	-0.050868	2.51867	-0.380372	1.91371	0.451029	0.46039	1.19908	0.159898	0.338035	1.34699	0.810018	1.95542	1.33897	0.337538	1.03314	0.9898	1.3276
TCGA_EJ_7330	-48.1614	-0.316207	2.31012	-0.590741	1.82988	0.519931	0.446895	1.15448	0.0390359	0.397494	1.39472	0.81036	1.92825	1.29855	0.387138	1.09714	1.05913	1.51415
TCGA_EJ_7331	-54.2485	-0.25908	2.40735	-0.489751	1.92495	0.491748	0.407029	1.1283	0.0599752	0.428713	1.36785	0.769058	1.91964	1.28718	0.312267	1.09487	0.96606	1.45283
TCGA_EJ_7781	-52.4775	-0.27008	2.41212	-0.506432	1.86608	0.497427	0.331581	1.0983	-0.204275	0.489318	1.37611	0.864682	1.94956	1.32497	0.395384	1.12482	0.758694	1.20473
TCGA_EJ_7782	-34.1151	-0.297507	2.38315	-0.562376	1.83676	0.51059	0.297952	1.12628	0.0292568	0.589075	1.41445	0.929086	2.09583	1.50161	0.475357	1.18821	0.895896	1.27281
TCGA_EJ_7783	-63.2881	-0.292337	2.28525	-0.550886	1.91695	0.428566	0.442349	1.16022	-0.0677681	0.526974	1.38036	0.773663	1.90756	1.4068	0.369991	1.10226	1.10789	1.39281
TCGA_EJ_7784	-23.7408	-0.190982	2.37147	-0.566397	1.85371	0.244071	0.347079	0.970538	-0.361774	0.61458	1.44987	0.924157	2.0837	1.56085	0.572481	1.3081	0.916234	1.23511
TCGA_EJ_7785	-51.8832	-0.271378	2.4405	-0.533361	1.99563	0.443319	0.547974	1.19966	0.0287317	0.431601	1.32802	0.710777	1.82227	1.28398	0.286808	1.03763	1.0455	1.43763
TCGA_EJ_7786	-49.9529	-0.318636	2.42487	-0.591445	1.76046	0.284958	0.358422	1.03787	-0.0426141	0.393843	1.25868	0.775499	1.93099	1.31139	0.352637	1.04101	0.900547	1.2599
TCGA_EJ_7788	-43.7888	-0.286608	2.40859	-0.522624	2.17823	0.371054	0.598823	1.13604	-0.136294	0.603778	1.52644	0.939903	2.12179	1.47068	0.464722	1.21773	0.798798	1.49419
TCGA_EJ_7789	-25.4751	-0.380237	2.00855	-0.615605	1.77602	0.171637	0.142191	0.926388	0.0784316	0.752969	1.59471	1.18638	2.23536	1.64035	0.724997	1.4186	0.922259	1.37362
TCGA_EJ_7792	-39.3214	-0.258582	2.40428	-0.461067	2.05594	0.464874	0.636334	1.26133	0.194056	0.268858	1.3266	0.67417	1.79126	1.13828	0.281427	0.955962	0.930576	1.4341
TCGA_EJ_7793	-37.6632	-0.342605	2.37242	-0.642713	1.75177	0.41657	0.28113	1.03319	-0.140017	0.40311	1.36036	0.847553	2.06894	1.4236	0.389428	1.08101	0.959481	1.27558
TCGA_EJ_7794	-38.186	-0.308905	2.36826	-0.549369	1.98307	0.463081	0.463859	1.16296	-0.0844448	0.440998	1.41574	0.796045	1.96149	1.31915	0.371482	1.07776	0.895973	1.35135
TCGA_EJ_7797	-27.9872	-0.210152	2.43634	-0.575871	1.7611	0.288804	0.269692	1.11448	-0.194302	0.425583	1.33921	0.801617	2.03201	1.39519	0.377071	1.06717	1.05037	1.34147
TCGA_EJ_8468	-33.5057	-0.236101	2.38856	-0.491224	2.08529	0.382377	0.524443	1.11609	-0.0476976	0.424078	1.31829	0.740902	1.94536	1.34304	0.343626	1.02535	0.886748	1.25992
TCGA_EJ_8469	-22.8716	-0.239216	2.13792	-0.523038	1.88143	0.237389	0.293124	1.07887	-0.167324	0.812471	1.64791	1.07358	2.36438	1.73624	0.626864	1.35035	1.09715	1.41295
TCGA_EJ_8470	-19.6898	0.14344	2.65854	-0.249007	1.69964	0.392582	0.279175	0.982556	-0.261727	0.572779	1.49208	0.963313	2.12838	1.49063	0.496675	1.21042	1.05826	1.59065
TCGA_EJ_8472	-28.9165	-0.361113	2.21586	-0.617898	1.94329	0.312366	0.403814	1.12485	-0.345318	0.666038	1.5838	1.10599	2.29084	1.52342	0.54383	1.32222	0.643177	1.32684
TCGA_EJ_8474	-31.9992	-0.304936	2.30972	-0.58836	2.22462	0.334045	0.615195	1.12294	0.0451348	0.516214	1.41155	0.873417	2.17954	1.43656	0.46891	1.2069	0.833879	1.32213
TCGA_EJ_A46B	-41.0833	-0.396384	2.3354	-0.6574	1.75839	0.440969	0.283717	1.07096	-0.0606484	0.352199	1.26621	0.795079	2.00316	1.37735	0.381585	0.963776	0.890685	1.17095
TCGA_EJ_A46D	-35.6284	-0.35484	2.29073	-0.598205	1.78938	0.385886	0.265901	1.12784	-0.176723	0.397813	1.27082	0.836523	2.06652	1.41574	0.388054	1.05807	0.998184	1.23671
TCGA_EJ_A46F	-14.0427	-0.356503	2.1071	-0.656545	1.82344	0.134387	0.248215	0.910059	-0.327383	0.5939	1.37782	1.13182	2.47303	1.72022	0.638009	1.43039	0.657926	1.15947
TCGA_EJ_A46G	-28.7279	-0.144318	2.33403	-0.517552	2.00544	0.212544	0.476403	1.14291	0.0425944	0.514475	1.47366	1.11116	2.06514	1.38966	0.602925	1.22555	1.00372	1.24431
TCGA_EJ_A46H	-35.4021	-0.305206	2.38544	-0.538616	2.06354	0.659375	0.731313	1.35812	0.240017	0.244736	1.31167	0.641159	1.72882	1.12064	0.193684	0.809985	1.05563	1.39746
TCGA_EJ_A65B	-36.2169	-0.415807	2.28096	-0.622666	1.84311	0.435774	0.193964	1.19374	0.264682	0.321197	1.25895	0.955578	2.27344	1.40776	0.501507	1.15676	0.790971	1.12419
TCGA_EJ_A65D	-12.5717	-0.512884	2.07199	-0.622619	1.74937	0.252088	0.101972	0.887089	-0.269082	0.785446	1.51312	1.3945	2.61207	1.85639	0.898587	1.61076	0.699623	1.0701
TCGA_EJ_A65E	-25.1293	-0.262141	2.3303	-0.592287	1.80159	0.15935	0.369195	0.88665	-0.311735	0.548328	1.43407	1.04894	2.21267	1.50912	0.53655	1.25305	0.787948	1.23748
TCGA_EJ_A65F	-26.6233	-0.217733	2.34698	-0.488502	1.96237	0.276436	0.297981	1.09783	0.0447504	0.512839	1.45357	0.890381	2.23073	1.50823	0.411785	1.18968	1.03864	1.41155
TCGA_EJ_A65G	-43.7909	-0.362343	2.28179	-0.626332	1.76331	0.170329	0.174873	0.968211	-0.0639731	0.438995	1.29074	0.857132	2.17173	1.48329	0.42383	1.12149	0.840016	1.22369
TCGA_EJ_A65J	-18.7885	-0.328619	2.14021	-0.539162	1.7929	0.453962	0.168385	0.939895	-0.120671	0.470169	1.36982	0.814817	2.11536	1.49431	0.463127	1.1626	0.708834	1.38497
TCGA_EJ_A65M	-30.5448	-0.213249	2.39231	-0.493979	1.81254	0.317033	0.282612	1.05643	-0.202284	0.489091	1.4208	1.09701	2.3316	1.52645	0.556527	1.36295	0.872153	1.18155
TCGA_EJ_A6RA	-35.3079	-0.263187	2.29619	-0.59988	1.69494	0.373211	0.112019	1.0762	-0.0716427	0.390998	1.30672	0.987699	2.2488	1.47336	0.502874	1.14797	0.882555	1.18614
TCGA_EJ_A6RC	-49.8432	-0.255	2.44549	-0.442679	1.7816	0.458019	0.3745	1.2427	0.0254801	0.320912	1.3578	0.866398	2.03709	1.31606	0.381174	1.0386	0.792702	1.25837
TCGA_EJ_A7NF	-29.5912	-0.234954	2.3796	-0.621879	1.70609	0.123512	0.234993	0.915001	-0.263639	0.50158	1.32224	0.936195	2.25191	1.57998	0.513111	1.2097	0.96822	1.20702
TCGA_EJ_A7NG	-38.5197	-0.392582	2.31715	-0.618258	1.85453	0.482326	0.380441	1.19744	-0.152207	0.350244	1.34058	0.812928	2.00101	1.32019	0.390163	0.955458	0.961902	1.32203
TCGA_EJ_A7NH	-39.3251	-0.310615	2.30279	-0.622608	1.97442	0.335612	0.394211	1.11305	0.0814557	0.38439	1.24124	0.820464	2.01419	1.42577	0.398852	1.02027	0.983849	1.11069
TCGA_EJ_A7NJ	-33.3185	-0.107978	2.55145	-0.478329	1.727	0.254532	0.158994	1.03799	-0.3726	0.364853	1.2566	0.756947	1.98692	1.37345	0.363158	0.915763	0.766283	1.27026
TCGA_EJ_A7NK	-37.8252	-0.322531	2.37286	-0.673466	1.80728	0.43563	0.323147	1.16313	-0.213099	0.371698	1.26562	0.776157	2.00315	1.37056	0.354851	0.926168	0.940232	1.21331
TCGA_EJ_A7NM	-27.887	-0.0321961	2.41511	-0.406838	1.98664	0.397259	0.383519	1.14094	-0.162909	0.524293	1.48819	1.05324	2.24417	1.50111	0.529365	1.3325	0.928262	1.3488
TCGA_EJ_A8FN	-62.805	-0.222584	2.40636	-0.529995	1.96168	0.162511	0.353029	1.09056	0.074763	0.378224	1.28932	0.841845	2.05251	1.34632	0.432687	1.15729	0.683908	1.26819
TCGA_EJ_A8FO	-51.708	-0.368806	2.35167	-0.660921	1.76661	0.390759	0.339115	1.06904	-0.0706748	0.424318	1.31223	0.857724	2.01037	1.39139	0.413184	1.09133	0.874102	1.11139
TCGA_EJ_A8FP	-37.8476	-0.305243	2.42642	-0.538692	1.76982	0.461266	0.404651	1.17993	0.183784	0.334494	1.30782	0.754689	1.91674	1.29904	0.339948	0.963793	0.961169	1.20509
TCGA_EJ_A8FS	-17.4876	-0.281062	2.29423	-0.563424	1.77512	0.17648	0.130114	0.718682	-0.294562	0.565155	1.41179	1.05069	2.30409	1.60584	0.598259	1.2494	0.769555	1.19881
TCGA_EJ_A8FU	-43.5132	-0.208053	2.41686	-0.553079	1.97999	0.554173	0.562981	1.23932	-0.0134263	0.324274	1.32658	0.763168	1.99283	1.29419	0.330004	0.968623	0.950411	1.33766
TCGA_EJ_AB20	-57.0732	-0.211649	2.29857	-0.386522	1.43285	0.610451	0.809216	1.31943	0.174777	0.341589	1.41135	1.07565	2.26424	1.42956	0.47744	1.26366	0.832474	1.25708
TCGA_EJ_AB27	-37.334	-0.189911	2.54598	-0.474531	1.74176	0.434038	0.247751	1.08592	-0.15375	0.369404	1.37224	0.887658	2.10729	1.36672	0.433312	1.08722	0.973401	1.23315
TCGA_FC_7708	-32.2712	-0.201064	2.52006	-0.492923	1.95781	0.525749	0.49145	1.20623	0.053417	0.354859	1.32229	0.619884	1.79942	1.21968	0.296549	0.908061	1.03696	1.45297
TCGA_FC_7961	-32.6265	-0.311387	2.26251	-0.478483	1.99864	0.524415	0.461968	1.20683	-0.0211261	0.521595	1.55656	1.01528	2.12183	1.45088	0.580851	1.33465	0.799751	1.43515
TCGA_FC_A4JI	-8.04645	0.00998097	2.34601	-0.362546	1.54559	-0.0326517	-0.168501	0.574057	-0.153027	0.921714	2.04498	1.55082	2.54135	1.88106	1.04688	1.78523	0.925671	1.70079
TCGA_FC_A5OB	-13.9376	-0.445157	2.07493	-0.670563	1.55118	0.427382	-0.0985174	0.884111	-0.137044	0.690746	1.48752	1.05255	2.43745	1.65885	0.709385	1.44967	0.866585	1.54539
TCGA_FC_A66V	-36.0985	-0.284468	2.43317	-0.593346	1.666	0.397783	0.141106	1.11074	-0.339366	0.331475	1.19673	1.03814	2.32555	1.50029	0.468865	1.16839	0.544124	0.887117
TCGA_FC_A6HD	-17.617	-0.359399	2.09179	-0.483582	1.61243	0.0868636	-0.0309389	0.833354	-0.210272	0.722663	1.50718	1.4041	2.66915	1.82891	0.85573	1.56007	0.773611	1.26269
TCGA_FC_A8O0	-37.726	-0.434959	2.22022	-0.680366	1.41669	0.57823	0.312787	1.18806	-0.32729	0.428888	1.29987	0.958397	2.12919	1.44666	0.425595	1.07082	0.564937	1.28912
TCGA_G9_6329	-38.0993	-0.144318	2.36562	-0.52445	2.00607	0.413125	0.592005	1.19402	-0.0282636	0.275596	1.35913	0.845758	2.01162	1.23681	0.318934	1.03722	0.881947	1.28603
TCGA_G9_6332	-22.6679	-0.240063	2.20641	-0.617374	1.8258	0.141542	0.283763	0.897995	-0.290814	0.502266	1.311	0.836492	2.17819	1.45792	0.396237	1.08844	0.864859	1.41678
TCGA_G9_6333	-43.3719	-0.0514378	2.49093	-0.466751	1.87425	0.343035	0.403378	1.10084	0.0442974	0.321144	1.3521	0.781275	1.87256	1.22033	0.299674	0.946636	0.906053	1.33932
TCGA_G9_6338	-69.9608	-0.360523	2.26988	-0.561389	2.00192	0.275245	0.529109	1.21693	0.297935	0.213001	1.22531	0.704143	1.77555	1.14924	0.278791	0.873649	0.722568	1.23381
TCGA_G9_6339	-26.0847	-0.0699717	2.48399	-0.539198	1.82485	0.273154	0.451621	1.0664	-0.0922015	0.358526	1.31944	0.865975	2.21596	1.38318	0.388934	1.1029	0.855526	1.42793
TCGA_G9_6342	-31.0976	-0.299403	2.35212	-0.605193	1.88317	0.310426	0.343155	1.05519	-0.00794369	0.460209	1.35125	0.817537	2.01436	1.34487	0.380187	1.06236	1.01865	1.40467
TCGA_G9_6343	-45.2028	-0.331784	2.27092	-0.621948	1.83356	0.350028	0.240973	1.07669	0.0131325	0.299998	1.24682	0.926929	2.08554	1.32384	0.362394	1.07003	0.733048	1.21841
TCGA_G9_6347	-60.4258	-0.159123	2.50375	-0.289801	1.79246	0.529936	0.406534	1.31535	0.0359477	0.218085	1.16085	0.955435	2.2041	1.33173	0.397429	1.08692	0.183368	0.990527
TCGA_G9_6348	-27.9681	-0.14253	2.50742	-0.506878	1.91395	0.512101	0.385969	1.22185	0.186804	0.217817	1.40246	0.765753	2.03643	1.2415	0.331251	1.01004	1.03904	1.43662
TCGA_G9_6351	-47.2383	-0.325992	2.41392	-0.636143	1.80997	0.35751	0.337108	1.06845	-0.15598	0.357727	1.28593	0.721465	1.95334	1.30654	0.34545	0.982223	0.888698	1.33173
TCGA_G9_6353	-46.385	-0.398569	2.32479	-0.649171	1.85264	0.480485	0.504694	1.1618	0.123806	0.237484	1.26344	0.753242	1.90168	1.25775	0.285734	0.872968	0.945866	1.2206
TCGA_G9_6354	-31.6389	-0.170153	2.39052	-0.563863	1.79322	0.177828	0.223694	0.957349	-0.259715	0.390907	1.26468	0.867411	2.11742	1.43309	0.396784	1.08416	0.757016	1.13684
TCGA_G9_6356	-19.8236	-0.0805112	2.51885	-0.490604	1.90837	0.471108	0.463806	1.18549	0.0868911	0.324781	1.35384	0.805563	1.99454	1.26718	0.347459	1.03853	0.960585	1.39123
TCGA_G9_6361	-42.991	-0.337247	2.37544	-0.573983	2.05433	0.45268	0.477367	1.19349	0.209878	0.409204	1.35132	0.788527	2.10856	1.37908	0.396174	1.04292	0.617491	1.47992
TCGA_G9_6362	-29.9657	-0.124249	2.26919	-0.547357	1.88321	0.325728	0.375817	1.09116	0.122676	0.412667	1.28199	0.694713	1.9195	1.39108	0.23402	1.00299	0.682597	1.45865
TCGA_G9_6363	-35.3522	-0.205611	2.25944	-0.567179	1.91679	0.289508	0.353433	1.10859	-0.161537	0.494984	1.48987	1.02491	2.34004	1.46241	0.535014	1.36266	0.654283	1.47018
TCGA_G9_6364	-44.2447	-0.214833	2.40172	-0.557607	1.99178	0.474674	0.541655	1.18633	-0.0678156	0.331542	1.29513	0.676675	1.90674	1.18304	0.227239	0.950037	0.681362	1.51418
TCGA_G9_6365	-38.9393	-0.225698	2.34177	-0.54532	2.04622	0.493032	0.660061	1.26333	0.034279	0.321352	1.41023	0.820405	2.10812	1.29599	0.357065	1.06494	0.718016	1.40939
TCGA_G9_6366	-24.8713	-0.13427	2.49734	-0.60919	1.78965	0.37514	0.121071	0.962487	0.00768397	0.366339	1.24156	0.795395	2.20091	1.48489	0.374242	1.09983	0.922683	1.53598
TCGA_G9_6367	-45.6497	-0.23731	2.48402	-0.579208	1.63841	0.486877	0.346968	1.13542	-0.110502	0.276553	1.24109	0.80659	1.93773	1.22904	0.341168	0.932629	0.852015	1.1695
TCGA_G9_6369	-36.1423	-0.355407	2.33645	-0.607376	1.95641	0.228518	0.389542	1.01103	0.11485	0.451952	1.39866	0.955707	2.10493	1.45367	0.446353	1.09083	0.694422	1.34531
TCGA_G9_6370	-38.5645	-0.278244	2.41231	-0.514602	1.93358	0.537627	0.517217	1.21473	-0.0861978	0.277191	1.348	0.808801	1.98359	1.24745	0.291524	0.978036	1.04834	1.32181
TCGA_G9_6371	-36.3428	-0.232793	2.47524	-0.559464	1.92853	0.188816	0.409937	1.00369	-0.0695259	0.429604	1.30811	0.878815	2.14348	1.40385	0.429195	1.09958	0.904575	1.32754
TCGA_G9_6373	-33.3288	-0.213359	2.45197	-0.495427	1.8989	0.521856	0.358148	1.1924	-0.0755213	0.353135	1.32431	0.814107	2.13914	1.35936	0.32188	1.04184	0.766802	1.06533
TCGA_G9_6377	-24.6515	-0.12185	2.55125	-0.467272	1.79371	0.333099	0.32989	1.0995	-0.11114	0.306529	1.39661	0.793389	2.00117	1.28667	0.361508	1.05699	0.846843	1.45097
TCGA_G9_6378	-51.7095	-0.258629	2.35934	-0.567307	2.0414	0.497264	0.529086	1.21894	-0.0978283	0.283223	1.31614	0.896593	2.09412	1.307	0.394484	1.12046	0.917238	1.33752
TCGA_G9_6379	-31.6194	-0.127278	2.59357	-0.339866	1.78279	0.354648	0.214484	1.17016	0.175386	0.303456	1.12981	1.03951	2.23955	1.46057	0.479134	1.16088	0.725804	0.878303
TCGA_G9_6384	-37.2663	-0.0931085	2.53013	-0.468696	1.95791	0.346507	0.41622	1.14897	0.111847	0.387369	1.37233	0.725626	1.91219	1.31145	0.305791	0.986511	1.07514	1.4972
TCGA_G9_6385	-41.0848	-0.345178	2.3404	-0.614098	1.70084	0.432487	0.352234	1.11528	-0.19194	0.356489	1.34211	0.918891	2.06604	1.39281	0.408626	1.05561	0.927811	1.24048
TCGA_G9_6494	-38.1123	-0.347077	2.32002	-0.55755	1.97504	0.336845	0.33784	1.07405	-0.0807631	0.348929	1.3763	0.83167	1.98864	1.32278	0.369223	1.01149	1.00211	1.20952
TCGA_G9_6496	-49.3721	-0.271535	2.24946	-0.623147	1.84602	0.396359	0.288305	1.19612	0.189802	0.418403	1.48554	0.952845	1.94171	1.36156	0.389355	1.02295	0.74021	1.6202
TCGA_G9_6498	-36.5741	-0.154329	2.39596	-0.244239	1.79669	0.441663	0.538256	1.29499	0.223753	0.257564	1.33264	0.798397	1.99462	1.27642	0.327713	0.892754	0.824478	1.45087
TCGA_G9_6499	-37.1935	-0.285475	2.35307	-0.58448	1.8297	0.316357	0.345791	1.02978	-0.126698	0.311115	1.35837	0.874488	2.10184	1.30925	0.374884	1.01915	0.970806	1.3751
TCGA_G9_7509	-41.2235	-0.33438	2.27226	-0.594676	1.8469	0.299362	0.412409	1.08254	-0.0264784	0.432027	1.32113	0.825127	2.06183	1.40649	0.380091	1.05215	0.954584	1.17798
TCGA_G9_7510	-33.4958	-0.230384	2.43346	-0.52683	1.91721	0.587512	0.386765	1.19494	0.270038	0.293317	1.32736	0.805498	1.91097	1.23318	0.372283	1.05828	1.01787	1.24914
TCGA_G9_7519	-49.7293	-0.334312	2.34562	-0.617152	1.94909	0.299967	0.41958	1.13506	-0.00574683	0.280143	1.34422	0.889614	2.11684	1.29326	0.427339	1.07667	0.661914	1.26317
TCGA_G9_7521	-36.2893	0.163025	2.67219	-0.209241	1.87959	0.557496	0.228732	1.2294	-0.12212	0.468736	1.45542	0.85915	1.928	1.33889	0.479257	1.103	0.603293	1.37575
TCGA_G9_7522	-33.4699	-0.213166	2.42116	-0.56707	1.8432	0.396401	0.365638	1.08426	0.0147881	0.311786	1.29362	0.751905	2.0158	1.27464	0.333508	1.02446	0.939913	1.29231
TCGA_G9_7523	-67.8851	-0.187244	2.40377	-0.337337	1.77232	0.653706	0.729752	1.37134	0.398601	0.122927	1.29141	0.702128	1.91707	1.0561	0.301066	0.894828	0.901502	1.24429
TCGA_G9_7525	-30.9864	-0.380786	2.33015	-0.593953	1.87992	0.384775	0.39681	1.12341	-0.138564	0.434318	1.41809	1.05645	2.28857	1.51108	0.512148	1.30486	0.670183	1.33472
TCGA_G9_A9S0	-18.7461	-0.120107	2.51877	-0.465117	1.72693	0.247129	0.196842	1.05513	-0.205307	0.620354	1.55472	1.13529	2.45056	1.64353	0.761458	1.42916	0.79573	1.39195
TCGA_G9_A9S7	-18.8383	-0.198573	2.33517	-0.518515	1.71436	0.285282	0.19307	0.949424	-0.260697	0.507404	1.38003	0.999332	2.24526	1.55036	0.502969	1.27657	0.727398	1.28546
TCGA_H9_7775	-35.882	-0.375042	2.27635	-0.606012	2.04162	0.312614	0.558597	1.12892	-0.0396066	0.428074	1.35294	0.73546	2.06642	1.36036	0.339354	1.07398	0.685161	1.27202
TCGA_H9_A6BX	-47.274	-0.24196	2.44385	-0.477068	1.67895	0.644152	0.60029	1.32879	-0.0134356	0.365882	1.37106	0.88764	1.97445	1.29265	0.378761	1.0276	0.910494	1.29309
TCGA_H9_A6BY	-38.6874	-0.40244	2.19829	-0.65276	1.81614	0.198192	0.327119	1.05711	-0.28927	0.519234	1.36289	1.16036	2.41414	1.68965	0.626481	1.33512	0.81335	1.05787
TCGA_HC_7075	-33.2953	-0.249235	2.51982	-0.462917	1.71627	0.0795673	0.0832438	0.850695	-0.245363	0.52283	1.35266	0.973968	2.25212	1.54864	0.571773	1.23909	0.87039	1.47832
TCGA_HC_7077	-13.3673	-0.243293	2.47618	-0.622542	1.70487	0.0657745	0.19142	0.80188	-0.30631	0.568948	1.39799	0.952647	2.1617	1.53981	0.516062	1.1754	0.799204	1.40506
TCGA_HC_7078	-25.2242	-0.264911	2.34743	-0.532449	1.87839	0.241738	0.257018	1.05893	0.159436	0.397191	1.32612	0.857098	2.00482	1.42379	0.518439	1.06717	0.997551	1.15642
TCGA_HC_7079	-23.0849	0.230366	2.70247	0.106121	1.76217	0.601273	0.574561	1.36133	0.0331805	0.428699	1.47091	0.844119	1.84781	1.26372	0.389465	0.981864	0.924261	1.68255
TCGA_HC_7080	-14.7653	-0.288836	2.4736	-0.570788	1.82651	0.0669285	0.205868	0.767238	0.0785653	0.527235	1.30022	0.880386	2.04422	1.52509	0.480184	1.13949	0.882781	1.21508
TCGA_HC_7081	-26.662	-0.209223	2.37438	-0.501057	2.10363	0.623908	0.579147	1.26754	0.294506	0.348728	1.3532	0.720662	1.79672	1.2166	0.300159	0.988548	0.877674	1.43116
TCGA_HC_7209	-19.1802	-0.230103	2.48726	-0.596884	1.68201	0.309026	0.385454	1.04486	-0.0827569	0.460188	1.40072	0.799008	2.02018	1.41717	0.421043	1.12645	1.06731	1.55855
TCGA_HC_7210	-31.5578	-0.13533	2.33751	-0.459125	1.98268	0.454391	0.410047	1.18634	0.173703	0.358609	1.32222	0.633217	1.81839	1.20848	0.281052	0.98285	1.02789	1.44398
TCGA_HC_7211	-14.4402	-0.339335	2.34315	-0.508722	1.62629	0.462649	0.196283	1.01344	-0.107504	0.475737	1.43727	0.867331	1.95825	1.37092	0.397179	1.06657	0.950608	1.6447
TCGA_HC_7212	-21.9501	-0.223215	2.27264	-0.591623	1.88925	0.292342	0.387423	1.02298	0.0907826	0.592268	1.35444	0.780484	2.03893	1.47343	0.437144	1.12571	1.06228	1.28908
TCGA_HC_7213	-19.3915	-0.295862	2.42024	-0.549292	1.91628	0.352694	0.292358	1.17535	-0.180934	0.667745	1.65777	1.21735	2.18739	1.53752	0.646493	1.38041	0.55345	1.10279
TCGA_HC_7230	-25.7099	-0.303653	2.41215	-0.609051	1.78293	0.0842221	0.294952	0.954754	-0.122286	0.630563	1.41956	0.958245	2.2477	1.63794	0.524597	1.27544	1.06202	1.29711
TCGA_HC_7231	-19.3601	-0.0300346	2.56705	-0.495593	1.82023	0.27053	0.260258	0.988656	-0.149496	0.39853	1.33661	0.772881	2.07588	1.38363	0.383303	1.08998	0.894303	1.41851
TCGA_HC_7232	-32.1538	-0.263065	2.2992	-0.620727	1.6479	0.409396	0.372355	1.09514	0.0792167	0.432366	1.32344	0.699973	1.99076	1.36315	0.355814	1.10393	0.93983	1.23869
TCGA_HC_7233	-32.1318	0.0870784	2.65559	-0.365256	1.95054	0.366024	0.412014	1.15498	-0.0141014	0.37317	1.3612	0.737294	1.9788	1.30229	0.36379	1.03419	0.999679	1.46998
TCGA_HC_7736	-29.9099	-0.232651	2.41026	-0.51774	1.95124	0.456511	0.445508	1.19032	0.0244084	0.558215	1.4298	0.828336	1.92652	1.40935	0.474403	1.07407	1.08132	1.60721
TCGA_HC_7737	-29.1094	-0.159161	2.4555	-0.408438	1.89896	0.54516	0.425295	1.23958	0.233752	0.345191	1.39674	0.736755	1.83663	1.22742	0.314577	0.963081	1.00913	1.47385
TCGA_HC_7738	-31.8107	-0.310983	2.3646	-0.574929	1.75753	0.358251	0.231252	0.995168	-0.290534	0.515488	1.46206	0.916893	2.11728	1.46758	0.463167	1.21654	0.972747	1.34184
TCGA_HC_7740	-43.1953	-0.270584	2.40684	-0.54039	1.97641	0.510593	0.550966	1.23311	0.151167	0.233029	1.31721	0.749746	1.85047	1.18077	0.28971	0.877475	1.03335	1.35896
TCGA_HC_7742	-37.814	-0.275537	2.35024	-0.622552	2.04201	0.597307	0.472033	1.23169	-0.0178692	0.455271	1.47448	0.892393	1.99381	1.33105	0.533077	1.18112	0.817771	1.23261
TCGA_HC_7744	-16.1508	-0.376159	2.34686	-0.589383	1.70995	0.201851	0.29189	0.966683	-0.136721	0.634826	1.51163	0.979607	2.28372	1.5992	0.570109	1.30487	0.814998	1.5502
TCGA_HC_7745	-48.5077	-0.0574487	2.4798	-0.478008	1.9546	0.53623	0.451979	1.22445	0.14279	0.322271	1.32401	0.802303	1.91087	1.25042	0.346776	0.967305	1.03885	1.25391
TCGA_HC_7747	-25.9169	-0.0542865	2.53379	-0.422832	1.76453	0.403853	0.258938	1.08879	-0.158396	0.342265	1.37506	0.869088	2.09131	1.35505	0.362832	1.0319	0.845432	1.19068
TCGA_HC_7748	-31.0039	-0.0906652	2.56322	-0.516838	2.05902	0.402276	0.487899	1.16339	-0.0554763	0.45195	1.34266	0.66498	1.83176	1.2665	0.288559	0.999614	1.02663	1.52582
TCGA_HC_7749	-28.688	-0.186339	2.46858	-0.505784	1.95631	0.526887	0.365227	1.07747	-0.140576	0.355025	1.32389	0.777359	2.1453	1.42793	0.403092	1.03123	0.806797	1.48189
TCGA_HC_7750	-44.1911	-0.390405	2.29112	-0.599595	1.96957	0.544881	0.44523	1.18122	0.0283983	0.287716	1.31349	0.824554	1.96651	1.25984	0.372227	1.03646	0.965081	1.23331
TCGA_HC_7752	-47.6515	-0.345339	2.24348	-0.522051	1.72416	0.130503	0.212701	1.09122	-0.013372	0.345798	1.04498	0.752135	1.87022	1.41098	0.428785	0.901246	0.787022	1.18692
TCGA_HC_7817	-28.6105	-0.216627	2.48696	-0.423552	2.1743	0.549658	0.5708	1.27507	0.0649184	0.36313	1.44253	0.864663	2.09187	1.312	0.393218	1.07229	0.836482	1.39345
TCGA_HC_7819	-25.2948	-0.28453	2.3979	-0.604226	1.81015	0.0649767	0.270887	0.841862	-0.111248	0.556707	1.38627	0.800202	2.11949	1.53521	0.4463	1.13341	1.00704	1.51925
TCGA_HC_7820	-36.5094	-0.191266	2.59387	-0.613354	1.67546	0.229034	0.225808	0.978521	-0.221618	0.432017	1.25223	0.791215	2.05562	1.4483	0.410607	1.03393	0.963672	1.27145
TCGA_HC_7821	-21.4201	-0.134593	2.43237	-0.406222	2.00051	0.565446	0.419857	1.14948	0.0695667	0.456767	1.31017	0.782319	1.91475	1.29151	0.289912	1.08527	0.887951	1.11673
TCGA_HC_8213	-19.6041	-0.312844	2.37595	-0.610833	1.64655	0.0496117	0.225465	0.805676	-0.200938	0.519189	1.36493	0.838431	2.25655	1.57487	0.472516	1.23355	0.898286	1.47751
TCGA_HC_8216	-25.8767	0.000690519	2.54302	-0.448136	1.86164	0.397257	0.299702	1.10447	-0.00987095	0.447373	1.47116	0.957079	2.13793	1.38556	0.484369	1.24276	0.944544	1.23411
TCGA_HC_8256	-29.1579	-0.200339	2.49723	-0.551644	1.72605	0.135482	0.100437	0.867848	-0.229469	0.53702	1.37879	0.980612	2.20375	1.50669	0.472159	1.22977	0.90195	1.42849
TCGA_HC_8257	-22.004	-0.187597	2.43998	-0.51717	1.90235	0.168623	0.352336	1.02513	-0.0894698	0.474756	1.36138	0.84516	2.17395	1.50471	0.475493	1.1536	1.02943	1.35552
TCGA_HC_8259	-35.9655	-0.330756	2.46909	-0.645572	1.75319	0.132409	0.260572	0.95614	-0.253485	0.56077	1.36747	0.955424	2.17955	1.54136	0.528045	1.20451	0.841268	1.23867
TCGA_HC_8260	-46.9063	-0.185375	2.44408	-0.613736	1.85512	0.322231	0.261801	1.14479	-0.0447557	0.455521	1.29021	0.835902	2.06994	1.43493	0.444079	1.05352	0.947339	1.14236
TCGA_HC_8261	-29.2241	-0.175978	2.50855	-0.514299	2.02129	0.258102	0.372047	1.0293	-0.21633	0.454321	1.33956	1.00754	2.1174	1.44207	0.512063	1.18662	0.947587	1.09219
TCGA_HC_8262	-33.5655	-0.258413	2.39802	-0.567419	1.84173	0.240167	0.263108	1.05904	-0.192617	0.506406	1.43159	0.956932	2.21048	1.5089	0.471071	1.21158	1.02531	1.38127
TCGA_HC_8264	-41.4385	-0.256867	2.40411	-0.470466	1.69419	0.523974	0.516152	1.26892	0.225507	0.312837	1.26292	0.612363	1.88479	1.29128	0.42446	0.992816	0.240956	1.00511
TCGA_HC_8265	-29.1541	-0.181794	2.43254	-0.457424	1.83091	0.316965	0.267695	1.10766	-0.14284	0.425421	1.39986	0.950951	2.16797	1.43921	0.536915	1.29424	0.991926	1.28757
TCGA_HC_8266	-31.7767	0.230836	2.67087	-0.156398	1.84078	0.413403	0.325241	1.18215	-0.0149429	0.403703	1.42822	0.839205	1.95879	1.32937	0.408944	1.04056	0.9669	1.20266
TCGA_HC_A48F	-21.0012	-0.49856	2.10127	-0.697527	1.88139	0.334943	0.263365	1.1152	-0.0898802	0.569064	1.36387	0.86144	2.18891	1.51822	0.526078	1.14354	0.781895	1.16332
TCGA_HC_A4ZV	-25.754	-0.160625	2.38582	-0.360789	1.69202	0.61078	0.482556	1.15687	-0.217816	0.641133	1.69749	1.15728	2.18268	1.56911	0.631032	1.3092	0.834289	1.48312
TCGA_HC_A631	-20.4892	-0.105504	2.5466	-0.609182	1.86464	0.418489	0.274206	1.0694	-0.253705	0.595445	1.58154	1.08914	2.346	1.64277	0.611788	1.33762	0.935736	1.28242
TCGA_HC_A632	-34.872	-0.130534	2.45637	-0.330337	1.96161	0.425034	0.442284	1.17113	-0.0495704	0.593328	1.4543	0.972375	2.20996	1.53713	0.563591	1.36382	0.7587	1.32893
TCGA_HC_A6AL	-30.8623	-0.2659	2.44858	-0.432041	1.87357	0.241323	0.229581	1.05268	-0.0402341	0.463779	1.38369	1.13181	2.35523	1.55602	0.585266	1.32412	0.748418	1.0578
TCGA_HC_A6AN	-27.5624	-0.315267	2.44646	-0.581393	1.79022	0.216499	0.226127	1.02229	-0.106948	0.522579	1.32239	1.16595	2.54095	1.65647	0.629608	1.44257	0.667314	1.11779
TCGA_HC_A6AO	-13.4017	-0.219512	2.38104	-0.480491	1.62066	0.309211	0.00512283	0.987276	-0.0663271	0.476415	1.43042	1.2037	2.43209	1.59675	0.623412	1.4345	0.712727	1.04333
TCGA_HC_A6AP	-39.7135	-0.288026	2.37048	-0.517027	1.8337	0.371357	0.257363	1.14956	0.0922941	0.336581	1.27739	1.1207	2.33175	1.48242	0.474828	1.30771	0.626499	0.928038
TCGA_HC_A6AQ	-34.9252	-0.267223	2.38072	-0.581907	1.89387	0.228738	0.263798	1.01118	-0.170178	0.412775	1.23948	1.0334	2.34933	1.5881	0.508963	1.20475	0.74693	0.937745
TCGA_HC_A6HX	-36.5724	-0.334194	2.32101	-0.506547	1.72021	0.400921	0.201153	1.19958	0.0465827	0.303558	1.20176	1.07576	2.30936	1.45226	0.48559	1.19435	0.724852	0.93941
TCGA_HC_A6HY	-27.1218	-0.239442	2.41586	-0.649446	1.65535	0.130008	0.113904	0.936565	-0.20979	0.49048	1.32562	1.0366	2.35381	1.6123	0.52682	1.27177	0.798094	1.07266
TCGA_HC_A76W	-35.8005	-0.349494	2.2831	-0.525653	2.05877	0.458005	0.583675	1.21205	0.153165	0.348301	1.36818	0.856754	2.03233	1.32972	0.398851	1.00692	0.910627	1.25098
TCGA_HC_A76X	-33.8747	-0.411925	2.1627	-0.66244	1.78526	0.0548299	0.334628	0.929684	-0.29719	0.626719	1.42402	1.03522	2.33924	1.67966	0.612302	1.35102	0.978214	1.32828
TCGA_HC_A8CY	-21.0643	-0.0370053	2.47018	-0.382409	1.87187	0.254986	0.205996	0.887889	-0.235365	0.609217	1.40212	0.943965	2.16821	1.4647	0.515182	1.14215	0.677973	0.93988
TCGA_HC_A8D0	-31.8195	-0.28013	2.38263	-0.51665	1.88962	0.396505	0.454785	1.20919	-0.049078	0.465265	1.40816	0.972833	2.27157	1.48774	0.524301	1.25341	1.0578	1.25101
TCGA_HC_A8D1	-30.775	-0.113167	2.50764	-0.516393	1.82062	0.396766	0.441711	1.16075	0.0474103	0.402694	1.38632	0.794543	2.01729	1.33665	0.343747	1.03834	1.07868	1.38103
TCGA_HC_A9TE	-26.4006	-0.0861361	2.54702	-0.401612	1.96731	0.494158	0.463351	1.20034	0.212971	0.409157	1.22569	0.858252	1.93615	1.34692	0.466796	1.11494	0.51585	1.03607
TCGA_HC_A9TH	-19.0561	-0.00726239	2.57023	-0.43513	1.95274	0.581438	0.309337	1.23712	-0.112218	0.57401	1.49998	0.959133	2.11663	1.40283	0.586951	1.22043	0.81882	1.37566
TCGA_HI_7168	-43.1151	-0.408303	2.198	-0.596877	2.29758	0.569253	0.745751	1.32342	0.228469	0.318432	1.4414	0.87542	1.98123	1.24149	0.40224	1.03247	0.846261	1.41435
TCGA_HI_7169	-67.3312	-0.351027	2.165	-0.513977	1.76836	0.553015	0.737476	1.36953	-0.0446499	0.141099	1.18769	0.673528	1.81838	1.15351	0.225413	0.814922	0.61727	1.32057
TCGA_HI_7170	-39.268	-0.218414	2.47175	-0.447885	1.98781	0.558372	0.600482	1.30347	0.240238	0.172333	1.40831	0.834044	1.91242	1.1441	0.296474	1.01135	0.973482	1.36798
TCGA_HI_7171	-24.1965	-0.240763	2.27419	-0.537028	1.80578	0.42503	0.307462	1.09028	-0.125512	0.570144	1.42369	0.94441	2.15969	1.51512	0.497971	1.26345	0.954672	1.31014
TCGA_J4_8198	-36.9087	-0.326965	2.2549	-0.535716	1.94105	0.300663	0.485407	1.16431	-0.0792325	0.524816	1.35579	0.847528	2.05159	1.42972	0.46329	1.19022	0.969082	1.21363
TCGA_J4_8200	-57.5301	-0.324935	2.43206	-0.575033	1.91089	0.290434	0.422885	1.12455	0.043177	0.343458	1.34837	0.731253	1.95755	1.2495	0.32642	1.04195	0.950698	1.45153
TCGA_J4_A67K	-20.9414	-0.139816	2.4411	-0.394864	1.75625	0.270909	0.251236	1.04587	-0.344687	0.455397	1.2954	1.04931	2.44318	1.67539	0.554786	1.2924	0.778822	1.13707
TCGA_J4_A67L	-25.8976	-0.117813	2.62028	-0.435585	1.77136	0.436823	0.157084	1.0657	-0.17984	0.405705	1.34982	1.00485	2.36266	1.54483	0.538352	1.25611	0.499734	1.01532
TCGA_J4_A67M	-32.0489	-0.247224	2.39125	-0.404305	1.93691	0.447027	0.448132	1.19747	0.118953	0.26053	1.19604	0.966429	2.19235	1.41094	0.37256	1.0692	0.670117	0.929492
TCGA_J4_A67N	-22.9448	-0.195256	2.39493	-0.457255	1.74261	0.347766	0.120869	1.01144	-0.0807226	0.388025	1.19565	1.0067	2.34177	1.5984	0.510513	1.23293	0.579104	1.08736
TCGA_J4_A67O	-49.7536	-0.275033	2.4421	-0.462392	1.80936	0.403893	0.373524	1.21029	0.153912	0.256713	1.1323	0.924698	2.22348	1.4143	0.39099	1.04884	0.667303	0.89284
TCGA_J4_A67Q	-46.906	-0.32305	2.30592	-0.427433	1.90722	0.402954	0.490644	1.27963	0.114633	0.279975	1.21388	0.931027	2.2249	1.38465	0.416716	1.09592	0.453163	1.03936
TCGA_J4_A67R	-36.3868	-0.256272	2.39071	-0.458812	1.83534	0.427098	0.357394	1.19085	-0.0679862	0.290257	1.21966	0.950922	2.18105	1.42587	0.393358	1.08697	0.801082	1.02078
TCGA_J4_A67S	-31.0164	-0.211237	2.49272	-0.496047	1.7431	0.191064	0.186996	1.00333	-0.194773	0.450575	1.24906	1.06512	2.40089	1.59941	0.544451	1.2625	0.735812	1.14424
TCGA_J4_A67T	-32.9521	-0.193121	2.54147	-0.539544	1.57719	0.36911	0.27791	1.12764	-0.156414	0.294764	1.3568	0.716045	1.88595	1.2849	0.313153	0.90596	0.986067	1.39988
TCGA_J4_A6G1	-32.0586	-0.0725175	2.57058	-0.16245	1.92314	0.554196	0.486475	1.2684	-0.00492817	0.448822	1.53297	1.06261	2.16797	1.40638	0.48609	1.23966	0.915144	1.40704
TCGA_J4_A6M7	-40.1116	-0.401449	2.2448	-0.579776	2.00951	0.206951	0.49432	1.07382	-0.164658	0.555691	1.40749	0.863116	2.12319	1.52296	0.452572	1.1796	0.932263	1.3405
TCGA_J4_A83I	-20.9065	-0.06423	2.53063	-0.507057	1.81542	0.503549	0.248518	1.16008	-0.231527	0.419371	1.30481	0.7206	2.0595	1.43377	0.30264	0.983936	0.843547	1.22289
TCGA_J4_A83J	-40.8566	-0.208177	2.45409	-0.472411	1.90335	0.205783	0.288958	0.972233	-0.239965	0.419008	1.44251	0.918451	1.98728	1.38118	0.41533	1.15679	0.968214	1.31692
TCGA_J4_A83K	-40.9822	-0.397735	2.31715	-0.627728	1.907	0.353967	0.459908	1.14857	-0.054143	0.408786	1.31863	0.760203	1.99083	1.39679	0.365781	1.00166	1.03091	1.30908
TCGA_J4_A83L	-44.3579	-0.360662	2.3648	-0.561832	1.88941	0.379776	0.44819	1.20677	-0.134474	0.364469	1.35082	0.781583	1.96765	1.31547	0.366224	0.971817	1.0117	1.34488
TCGA_J4_A83M	-27.7751	-0.185458	2.5246	-0.507781	1.9755	0.231089	0.439583	1.08264	-0.152704	0.488955	1.29266	0.843453	2.07307	1.45177	0.431174	1.08412	0.939396	1.30169
TCGA_J4_A83N	-28.433	-0.296711	2.40791	-0.5259	1.75409	0.139743	0.269931	0.98751	-0.235568	0.496914	1.38335	0.867952	2.16351	1.4944	0.4712	1.15221	0.994485	1.38877
TCGA_J4_AATV	-36.0007	-0.39371	2.46219	-0.485758	1.81088	0.459322	0.495205	1.23326	0.0865915	0.263496	1.32331	0.716639	1.87081	1.23007	0.315082	0.886367	1.0342	1.31189
TCGA_J4_AATZ	-14.7653	-0.239723	2.3772	-0.546409	1.77115	0.456576	0.102395	1.04229	-0.257476	0.522389	1.42167	0.834441	2.06794	1.46251	0.462541	1.10728	0.89092	1.58908
TCGA_J4_AAU2	-35.3742	-0.263777	2.36172	-0.490105	1.79956	0.294252	0.286728	0.974546	0.16163	0.442813	1.33527	0.866093	2.12928	1.45469	0.455827	1.11323	0.92221	1.27193
TCGA_J9_A52B	-27.4113	-0.10107	2.50485	-0.457843	1.87315	0.42446	0.218022	1.21072	-0.183154	0.436692	1.45326	1.00971	2.06954	1.40842	0.446078	1.21651	0.990265	1.04413
TCGA_J9_A52C	-35.7067	-0.127723	2.47805	-0.352805	2.05194	0.766426	0.528335	1.3871	0.145168	0.211586	1.34158	0.771616	1.98169	1.21625	0.337153	1.00855	1.12082	1.23367
TCGA_J9_A52E	-27.6072	-0.141605	2.3677	-0.132648	1.98279	0.740589	0.489171	1.37154	-0.171554	0.492043	1.74595	1.26912	2.22824	1.49784	0.651714	1.55208	0.866972	1.32522
TCGA_J9_A8CK	-33.3227	-0.38823	2.37215	-0.535557	1.83139	0.527979	0.456385	1.3331	-0.0230094	0.356005	1.44367	0.877526	2.08005	1.36132	0.457034	1.07948	1.02598	1.21678
TCGA_J9_A8CL	-25.9853	-0.184931	2.36924	-0.42759	1.85395	0.576667	0.432191	1.25936	-0.0108716	0.40235	1.51057	1.10761	2.29346	1.43951	0.675196	1.36705	0.795472	1.41119
TCGA_J9_A8CM	-35.6329	-0.330118	2.38965	-0.527473	2.01559	0.689031	0.356476	1.31767	-0.00933889	0.436079	1.48218	0.954585	2.11456	1.43012	0.52685	1.14296	0.711386	1.28327
TCGA_J9_A8CN	-34.6694	-0.335216	2.3051	-0.470177	1.91033	0.185874	0.351759	0.951803	0.193078	0.322514	1.40269	0.92774	2.10676	1.39648	0.41786	1.17766	0.960752	1.31653
TCGA_J9_A8CP	-31.1632	-0.326919	2.31739	-0.548873	1.87785	0.321653	0.34518	1.19291	0.396334	0.314372	1.34239	0.806409	2.02805	1.35155	0.349853	1.08213	0.963842	1.25619
TCGA_KC_A4BL	-33.0088	-0.225907	2.47544	-0.530082	1.91428	0.422942	0.451104	1.24647	0.0387134	0.377955	1.39995	0.868083	2.04004	1.33348	0.383441	1.09961	1.09129	1.51438
TCGA_KC_A4BN	-24.1838	-0.268985	2.50698	-0.582339	1.67854	0.26914	0.163805	1.01049	-0.254539	0.429257	1.39313	0.802992	1.97407	1.37073	0.389146	1.0378	1.0133	1.44099
TCGA_KC_A4BV	-38.8936	-0.0161875	2.53599	-0.440332	2.04394	0.518386	0.564637	1.23811	-0.111282	0.499076	1.45874	0.812002	1.96852	1.40433	0.453386	1.14728	0.589322	1.39474
TCGA_KC_A7F3	-27.9922	-0.302171	2.30533	-0.587576	1.79341	0.333933	0.244721	1.14718	-0.0187593	0.411548	1.39938	0.824459	2.11222	1.43087	0.411964	1.14479	0.970777	1.35748
TCGA_KC_A7F6	-29.228	-0.281241	2.3816	-0.616759	1.72737	0.268414	0.381311	1.1665	0.123889	0.436987	1.41028	0.908718	2.07788	1.39175	0.478134	1.11173	0.981982	1.11833
TCGA_KC_A7FA	-35.789	-0.18893	2.42815	-0.526582	1.85719	0.369586	0.291401	1.10154	0.0986744	0.372827	1.32549	0.827773	2.10615	1.3987	0.434257	1.08738	0.912531	1.15976
TCGA_KC_A7FD	-19.8075	-0.322708	2.41607	-0.563681	1.78732	0.169433	0.221153	0.924017	-0.132881	0.492128	1.47183	0.933095	2.17145	1.45066	0.47136	1.15277	0.79643	1.47872
TCGA_KK_A59V	-13.0863	0.428542	2.5601	0.280393	1.8315	0.313481	0.287598	1.0892	-0.0864767	0.73062	1.74272	1.4004	2.48534	1.68627	0.628842	1.43414	0.716006	1.76555
TCGA_KK_A59X	-22.4601	-0.357876	2.36586	-0.520119	1.78381	0.453821	0.0726718	1.15588	-0.136646	0.453552	1.53066	1.09771	2.23457	1.42358	0.581466	1.2269	0.631369	1.31649
TCGA_KK_A59Y	-17.8105	-0.295965	2.29037	-0.586024	1.7713	0.239165	0.26599	1.02032	-0.18967	0.463562	1.37011	0.833797	2.05311	1.37909	0.449477	1.10195	0.694767	1.17964
TCGA_KK_A59Z	-34.459	-0.286109	2.26784	-0.522131	2.09304	0.401944	0.623634	1.26748	0.215035	0.150972	1.35921	0.810776	1.8702	1.1996	0.356479	0.877604	0.883899	1.22311
TCGA_KK_A6DY	-24.4382	-0.109088	2.41994	-0.498812	1.84576	0.335246	0.368655	1.13727	-0.22578	0.439368	1.3868	0.75794	2.01816	1.38993	0.371797	1.06596	0.975584	1.40579
TCGA_KK_A6E0	-18.1846	-0.274167	2.37729	-0.625027	1.72516	0.134128	0.205708	0.968627	0.00622906	0.514892	1.41208	0.885589	2.16753	1.51733	0.539061	1.11348	0.887565	1.39033
TCGA_KK_A6E1	-12.8253	-0.230672	2.55679	-0.521788	1.66935	0.173336	0.122747	1.03586	-0.237296	0.629518	1.49638	1.02257	2.05678	1.49449	0.604021	1.19423	0.883127	1.03492
TCGA_KK_A6E2	-24.5962	-0.205072	2.22096	-0.521266	1.83534	0.127286	0.353667	0.833119	-0.16303	0.642395	1.40644	0.940201	2.22155	1.61648	0.503589	1.22232	0.883011	1.23945
TCGA_KK_A6E3	-45.933	-0.173526	2.48157	-0.414369	1.84089	0.331922	0.373402	1.10956	0.136651	0.273533	1.25333	1.03645	2.2931	1.38124	0.433438	1.18278	0.556108	1.05175
TCGA_KK_A6E4	-34.3564	-0.200171	2.44798	-0.521256	1.78186	0.0817909	0.266944	0.911159	-0.120794	0.548874	1.39738	1.1031	2.51641	1.7292	0.614466	1.34161	0.606993	1.16114
TCGA_KK_A6E5	-29.8189	-0.210658	2.41206	-0.545906	1.85978	0.334126	0.282925	1.08529	-0.0120448	0.436901	1.29079	0.895059	2.11714	1.40672	0.418603	1.1217	0.94869	1.27348
TCGA_KK_A6E6	-30.8544	-0.157092	2.43979	-0.552654	1.98211	0.36407	0.497772	1.18289	-0.00600197	0.33665	1.37182	0.779532	2.07185	1.35528	0.396514	1.07353	0.916137	1.53313
TCGA_KK_A6E7	-26.5024	-0.395286	2.20077	-0.657585	1.29758	0.159044	0.0821475	0.97398	0.0820108	0.591847	1.49729	1.16213	2.45217	1.63295	0.752211	1.50934	0.655818	1.1655
TCGA_KK_A6E8	-33.0559	-0.349631	2.08345	-0.62786	1.72137	0.272722	0.0071794	0.933319	-0.00255027	0.54266	1.39153	1.07386	2.40516	1.59655	0.650942	1.39547	0.757244	1.17385
TCGA_KK_A7AP	-18.5431	-0.337096	2.18789	-0.63036	1.90774	0.303357	0.207683	0.975848	-0.346971	0.61318	1.33562	1.01777	2.21034	1.62009	0.631235	1.24612	0.802294	1.00643
TCGA_KK_A7AQ	-30.3652	-0.249451	2.34569	-0.55298	1.84242	0.349328	0.223055	1.12983	0.171375	0.456369	1.33252	1.0391	2.01254	1.43933	0.465717	1.14768	0.698329	1.21616
TCGA_KK_A7AU	-11.3543	-0.207981	2.39569	-0.579519	1.74119	-0.00488551	0.120374	0.630319	-0.331158	0.659683	1.38175	1.02099	2.28687	1.60367	0.635523	1.25268	0.964912	0.941723
TCGA_KK_A7AV	-25.3257	-0.0057197	2.57926	-0.306532	1.857	0.427867	0.262588	1.11761	0.0968819	0.37582	1.30713	0.869696	2.05233	1.36091	0.413248	1.0511	0.994931	1.27536
TCGA_KK_A7AW	-20.3748	-0.0594728	2.56631	-0.304166	1.85148	0.271008	0.139913	0.985496	-0.110619	0.455001	1.19334	1.13512	2.3676	1.60045	0.599231	1.2421	0.490324	0.989482
TCGA_KK_A7AY	-19.6231	-0.201986	2.36822	-0.603201	1.89359	0.409209	0.267688	1.00984	-0.303197	0.438816	1.31511	1.01825	2.33434	1.51916	0.541465	1.18403	0.677515	1.21655
TCGA_KK_A7AZ	-19.2595	-0.319427	2.22161	-0.572091	1.77781	0.19045	0.204216	1.0216	-0.206829	0.442051	1.36459	0.900195	2.13693	1.51236	0.502566	1.05201	0.899101	1.21299
TCGA_KK_A7B0	-27.666	-0.18815	2.46163	-0.378814	1.95191	0.404569	0.294277	1.18224	0.152215	0.354909	1.22708	1.07133	2.22901	1.46635	0.538765	1.16005	0.669303	0.981824
TCGA_KK_A7B1	-30.6986	-0.363697	2.29865	-0.648461	2.06817	0.436704	0.528233	1.2563	0.145584	0.460628	1.35879	0.928119	2.1251	1.43265	0.471568	1.10695	0.972646	1.20003
TCGA_KK_A7B2	-32.1645	-0.0363188	2.52831	-0.35316	1.71139	0.475867	0.259139	1.27108	0.0497899	0.287553	1.33547	0.958994	2.17385	1.38879	0.43565	1.13823	0.944527	1.16188
TCGA_KK_A7B3	-31.0567	-0.1362	2.39942	-0.450036	1.89127	0.3876	0.538995	1.18212	0.0189726	0.359087	1.26759	0.822914	1.95828	1.40441	0.373481	0.896493	0.816471	1.29881
TCGA_KK_A7B4	-20.0748	-0.115764	2.44448	-0.472488	1.75167	0.299817	0.234014	1.10063	-0.248317	0.693804	1.52157	1.10758	2.17751	1.61931	0.721363	1.34158	0.868459	0.911656
TCGA_KK_A8I4	-30.8688	0.0245943	2.60308	-0.301785	2.02545	0.64478	0.523361	1.34486	0.43661	0.355277	1.37992	0.819299	1.90557	1.22091	0.368405	1.04134	0.837548	1.40554
TCGA_KK_A8I5	-29.8824	-0.334643	2.46492	-0.579259	1.74661	0.345911	0.455237	1.17475	-0.0226468	0.296028	1.31486	0.631425	1.92491	1.29584	0.340016	0.9352	0.858583	1.4817
TCGA_KK_A8I6	-24.5105	-0.281291	2.32024	-0.602539	1.78499	0.300517	0.250806	1.00784	-0.229424	0.529168	1.35277	0.908397	2.17377	1.50857	0.536842	1.17648	0.903312	1.22292
TCGA_KK_A8I7	-30.6638	-0.226506	2.44395	-0.577954	1.96216	0.475997	0.342667	1.19492	0.332766	0.37813	1.35018	0.850234	1.94693	1.29999	0.427867	1.00852	1.00804	1.45309
TCGA_KK_A8I8	-24.4824	-0.186712	2.33427	-0.524198	1.80054	0.261339	0.19197	1.00997	-0.141481	0.607702	1.39747	1.05235	2.31525	1.63995	0.618006	1.31296	0.974216	1.11765
TCGA_KK_A8I9	-21.3856	-0.239124	2.50665	-0.410144	1.90108	0.55531	0.395109	1.28573	0.276943	0.276022	1.37471	0.751257	1.8241	1.20703	0.321304	0.887768	0.98654	1.31336
TCGA_KK_A8IA	-22.7542	-0.181554	2.4092	-0.591234	1.54412	0.357584	0.244513	1.00668	-0.254469	0.710346	1.43865	1.09657	2.19179	1.58043	0.639009	1.3136	0.74631	0.973143
TCGA_KK_A8IB	-25.0878	-0.227546	2.39969	-0.415184	1.91991	0.440634	0.323919	1.25128	0.0233243	0.358858	1.51478	1.00213	2.08415	1.36779	0.521595	1.15662	0.846236	1.28808
TCGA_KK_A8IC	-24.5953	-0.290262	2.39825	-0.526397	1.98579	0.68773	0.403775	1.2788	0.113536	0.402017	1.49018	0.872826	1.99109	1.33463	0.369076	1.07156	0.990488	1.17433
TCGA_KK_A8ID	-24.6357	-0.132407	2.27506	-0.448873	1.70452	0.227985	0.0128722	0.856518	-0.113839	0.680306	1.60166	1.1821	2.3566	1.60246	0.653649	1.30077	0.91231	1.48654
TCGA_KK_A8IF	-22.4655	-0.343539	2.32121	-0.669222	1.7468	0.129928	0.230143	0.928989	-0.224325	0.570738	1.44158	0.931817	2.17406	1.55881	0.562691	1.33275	0.827978	1.14042
TCGA_KK_A8IG	-54.9038	-0.264147	2.26602	-0.536562	2.01494	0.455639	0.592245	1.21181	0.315376	0.360728	1.34433	0.812986	1.92744	1.26968	0.43245	1.09828	0.885405	1.22925
TCGA_KK_A8IH	-20.1071	-0.213328	2.532	-0.55905	1.78108	0.192684	0.244393	1.09566	-0.248672	0.418091	1.29755	0.740694	2.01679	1.34504	0.372145	1.02294	0.760017	1.37681
TCGA_KK_A8II	-10.8494	-0.281821	2.5249	-0.611462	1.72701	-0.027175	0.196556	0.679553	-0.364916	0.60114	1.33954	0.877178	2.13911	1.56405	0.524818	1.22883	0.986199	1.23768
TCGA_KK_A8IJ	-30.6515	-0.391165	2.25459	-0.595994	1.84549	0.294276	0.40219	1.01856	0.102185	0.410415	1.3805	0.800013	1.97998	1.30649	0.407337	1.00294	0.914094	1.47021
TCGA_KK_A8IK	-17.8302	-0.496532	2.00193	-0.642837	1.609	0.274404	-0.100296	0.846576	0.047666	0.694491	1.59795	1.16871	2.30914	1.69188	0.786457	1.43877	0.686607	1.1753
TCGA_KK_A8IL	-18.7139	0.0945505	2.62693	-0.303607	1.8299	0.452651	0.277507	1.23043	-0.0765032	0.341799	1.45956	0.868791	1.98682	1.31976	0.370866	0.996979	1.01347	1.50093
TCGA_KK_A8IM	-32.447	-0.216155	2.49619	-0.506736	1.84534	0.479412	0.338236	1.16547	-0.218384	0.474767	1.36604	0.793052	2.0567	1.35734	0.417806	1.0851	0.924963	1.47694
TCGA_M7_A71Y	-38.065	-0.304197	2.46733	-0.557012	1.87778	0.403689	0.312273	1.16663	-0.279403	0.345508	1.28282	0.927474	2.22892	1.43714	0.441509	1.13832	0.839488	1.10938
TCGA_M7_A71Z	-16.6669	-0.451216	2.12459	-0.680664	1.65405	0.0402781	0.162293	0.987058	-0.275578	0.553817	1.36226	1.11668	2.47731	1.67291	0.71044	1.38448	1.00669	1.20057
TCGA_M7_A720	-37.683	-0.3635	2.407	-0.597542	1.74472	0.455188	0.196076	1.17833	-0.273062	0.359862	1.26817	0.843113	2.06338	1.36465	0.385137	1.03285	0.859845	1.09315
TCGA_M7_A721	-30.5037	-0.297393	2.41561	-0.579958	1.92028	0.511818	0.276568	1.13022	0.0377349	0.399432	1.33026	0.836034	2.05711	1.35643	0.414626	1.11025	0.976115	1.29637
TCGA_M7_A722	-16.026	-0.443813	2.16021	-0.55036	1.48249	0.139607	-0.0270887	0.864651	-0.309372	0.681736	1.44523	1.25506	2.69644	1.87281	0.74327	1.53299	0.75216	1.14262
TCGA_M7_A724	-9.7985	-0.487253	1.99135	-0.621999	1.63055	0.0396797	-0.116072	0.647468	-0.0729722	0.915625	1.65108	1.42206	2.68405	1.95296	1.09601	1.64434	0.936741	1.37183
TCGA_M7_A725	-11.6528	-0.266903	2.5659	-0.57446	1.71264	0.303706	0.0836409	1.00417	-0.284267	0.510399	1.52077	1.03523	2.23558	1.55884	0.622511	1.26338	0.555511	1.39554
TCGA_MG_AAMC	-22.8757	-0.204755	2.42897	-0.564607	1.80699	0.13521	0.214688	0.973528	-0.207971	0.46946	1.28486	0.864659	2.25895	1.5391	0.492675	1.14054	0.712298	1.38323
TCGA_QU_A6IL	-26.8514	-0.291242	2.31578	-0.408455	1.78334	0.282072	0.186966	1.00411	-0.0305257	0.497168	1.3072	1.04167	2.25743	1.586	0.569429	1.20914	0.524986	1.03194
TCGA_QU_A6IM	-33.1939	0.00111301	2.59902	-0.25939	1.85061	0.306317	0.250492	1.06473	-0.0576296	0.396942	1.15916	1.06942	2.23778	1.50748	0.513379	1.20754	0.57859	0.929311
TCGA_QU_A6IN	-25.0675	-0.397502	2.19984	-0.59207	1.6961	0.0681526	0.145137	0.925803	-0.0759836	0.601111	1.26205	1.16316	2.48545	1.72367	0.648044	1.3801	0.538483	1.07422
TCGA_QU_A6IO	-29.9513	-0.260768	2.40219	-0.362493	1.68896	0.279515	-0.0181839	1.05938	-0.0145619	0.441636	1.14787	1.11994	2.28762	1.58269	0.579774	1.25747	0.667881	0.955258
TCGA_QU_A6IP	-35.1191	-0.322069	2.38769	-0.599678	1.57629	0.263866	0.379753	1.07448	-0.156984	0.42727	1.301	0.880062	2.09502	1.42841	0.422819	1.07257	0.92172	1.22651
TCGA_SU_A7E7	-25.2982	-0.0978278	2.53885	-0.47637	1.93471	0.344978	0.342656	1.11493	-0.078477	0.393045	1.34679	0.694313	1.9353	1.34158	0.304341	0.955024	1.05179	1.40849
TCGA_TK_A8OK	-41.6862	-0.38499	2.32732	-0.542444	2.09555	0.767855	0.650972	1.3875	0.558819	0.251917	1.34455	0.685992	1.78766	1.11526	0.232174	0.872166	0.869754	1.38808
TCGA_TP_A8TT	-24.8345	0.168093	2.68876	-0.336916	1.97685	0.326712	0.35584	1.09299	-0.000700772	0.345715	1.22885	0.60314	1.86077	1.28647	0.344016	0.944425	0.880565	1.31869
TCGA_TP_A8TV	-15.0256	-0.379043	2.14693	-0.450095	1.48675	0.156911	0.0892458	0.908637	-0.125078	0.584698	1.3608	0.937042	2.16111	1.56126	0.594907	1.19096	0.902701	1.21676
TCGA_V1_A8MF	-30.298	-0.111384	2.4917	-0.425007	1.80344	0.2632	0.309967	1.13665	0.278209	0.330542	1.29538	0.795804	2.037	1.36537	0.466701	0.984807	0.941654	1.20073
TCGA_V1_A8MG	-31.7885	-0.14168	2.5049	-0.502142	1.91041	0.428542	0.301564	1.18062	0.00274218	0.420776	1.32484	0.900632	2.05728	1.41574	0.461854	1.04983	0.945838	1.28019
TCGA_V1_A8MJ	-29.4267	0.0286153	2.69583	-0.312331	1.89219	0.389601	0.377893	1.17432	-0.195296	0.344404	1.36764	0.8325	2.07702	1.31329	0.359896	1.10958	0.849	1.49695
TCGA_V1_A8ML	-33.7361	-0.289286	2.36846	-0.567354	2.00377	0.319951	0.401595	1.12069	0.020521	0.326697	1.29874	0.856503	2.02709	1.35735	0.347492	1.0313	1.00132	1.38467
TCGA_V1_A8MM	-28.2135	-0.0798096	2.56534	-0.442789	1.92932	0.429177	0.34268	1.11367	0.102337	0.466203	1.34795	0.837837	2.0618	1.49946	0.429347	1.06991	0.695214	1.28033
TCGA_V1_A8MU	-36.4712	-0.146796	2.4528	-0.480348	1.98012	0.559846	0.472462	1.24981	0.232573	0.286184	1.3014	0.832264	1.91264	1.24477	0.311298	0.953814	0.867438	1.31971
TCGA_V1_A8WL	-38.49	-0.143963	2.47802	-0.420128	1.9219	0.370514	0.412036	1.1401	-0.0577384	0.312838	1.35257	0.787585	2.05186	1.31425	0.333243	1.00451	0.889402	1.36166
TCGA_V1_A8WN	-39.562	-0.204869	2.56835	-0.521166	1.91064	0.361537	0.452524	1.12116	-0.0450296	0.428289	1.38852	0.75244	1.9182	1.32	0.335029	0.945767	0.983335	1.37477
TCGA_V1_A8WS	-28.0503	-0.296061	2.1964	-0.571768	1.74322	0.180578	0.268434	1.00705	-0.132484	0.607111	1.40415	1.03277	2.27362	1.59704	0.561071	1.27862	0.892924	1.40971
TCGA_V1_A8WV	-19.3614	-0.120725	2.46395	-0.518868	1.85574	0.363035	0.321791	1.1588	0.0871584	0.551041	1.51008	1.13518	2.13472	1.52795	0.619541	1.24943	0.798394	1.12456
TCGA_V1_A8WW	-22.2877	-0.190371	2.62211	-0.607917	1.89981	0.341565	0.292625	1.1463	-0.159489	0.436294	1.4012	0.864774	1.97675	1.45611	0.580423	1.08914	0.729981	1.25152
TCGA_V1_A8X3	-43.5558	-0.247125	2.53251	-0.517651	2.03762	0.304007	0.54049	1.15801	-0.178393	0.37267	1.30955	0.746674	1.99973	1.35258	0.342712	0.959234	0.930296	1.2442
TCGA_V1_A9O5	-14.5929	-0.0226331	2.646	-0.375584	1.87975	0.327545	0.310091	1.13798	-0.235922	0.477991	1.64595	1.0536	2.0338	1.46505	0.64634	1.19059	0.812069	1.23778
TCGA_V1_A9O7	-55.9029	-0.224055	2.36892	-0.513413	1.86459	0.482519	0.566504	1.29015	0.333701	0.267262	1.45132	0.775785	1.93593	1.23606	0.35611	1.02798	1.03151	1.306
TCGA_V1_A9O9	-23.5687	0.0794963	2.64977	-0.295457	1.85611	0.335296	0.340033	1.12434	-0.146689	0.481209	1.37095	0.835807	1.99904	1.3793	0.466656	1.07942	0.92889	1.29674
TCGA_V1_A9OA	-37.5724	-0.31521	2.42004	-0.522095	1.98224	0.534234	0.465886	1.27627	-0.0495644	0.36127	1.35232	0.835696	2.0067	1.31546	0.424588	0.97016	1.02502	1.37784
TCGA_V1_A9OF	-24.7589	-0.289173	2.23117	-0.531796	1.73417	0.218872	0.125719	0.820053	-0.165936	0.457479	1.30575	0.966552	2.23288	1.53997	0.549058	1.23004	0.774303	1.1838
TCGA_V1_A9OH	-32.7213	-0.249902	2.33836	-0.597228	1.98598	0.457948	0.392897	1.17548	0.0172239	0.350946	1.39324	0.877668	2.19508	1.41108	0.412093	1.15955	0.903644	1.35988
TCGA_V1_A9OL	-20.5493	-0.173382	2.5015	-0.449172	1.84877	0.508607	0.107534	1.14506	-0.119268	0.640784	1.58453	1.09142	2.28457	1.55827	0.704398	1.27301	0.943099	1.43219
TCGA_V1_A9OQ	-49.6215	-0.216392	2.31308	-0.482339	1.85588	0.422454	0.232346	1.101	0.254517	0.392493	1.31493	0.879952	2.12028	1.42405	0.416237	1.13758	0.857204	1.06407
TCGA_V1_A9OT	-32.9054	-0.271626	2.1629	-0.486899	1.92111	0.311118	0.572349	1.09448	-0.178456	0.515835	1.18478	0.731454	1.90629	1.54498	0.448221	0.987352	0.808175	1.10633
TCGA_V1_A9OX	-33.5026	-0.253234	2.39625	-0.507557	1.86678	0.382284	0.288172	1.11741	-0.00137393	0.373217	1.27436	0.860275	1.99156	1.37812	0.442896	1.06126	0.776593	1.12237
TCGA_V1_A9OY	-30.4709	-0.227488	2.4748	-0.515759	1.87942	0.341962	0.351332	1.1475	0.0334521	0.385698	1.33186	0.820143	2.00178	1.37909	0.3736	1.03621	0.936478	1.18834
TCGA_V1_A9Z7	-39.7248	-0.240587	2.35056	-0.492046	1.92254	0.341512	0.246257	1.21981	0.279475	0.353014	1.45094	1.00125	2.18292	1.3989	0.445396	1.21082	0.991765	1.04788
TCGA_V1_A9Z8	-37.8874	-0.282574	2.41529	-0.539876	1.97839	0.546905	0.444722	1.23161	0.300166	0.422931	1.53684	1.18459	2.37985	1.47726	0.545041	1.364	0.685226	1.35886
TCGA_V1_A9Z9	-30.1868	-0.302384	2.35495	-0.617027	1.82321	0.384334	0.311958	1.15551	-0.0215065	0.370425	1.35472	0.863914	2.09389	1.39419	0.422668	1.09771	0.881901	1.29903
TCGA_V1_A9ZG	-21.8633	-0.356549	2.31651	-0.539674	1.84009	0.485948	0.438506	1.20859	0.243002	0.36139	1.43816	0.816001	2.08362	1.3797	0.351521	1.07929	1.04791	1.51139
TCGA_V1_A9ZI	-30.2759	-0.260409	2.24506	-0.528031	1.89187	0.39493	0.346757	1.22865	0.265739	0.37383	1.36598	0.896747	1.91563	1.36477	0.483631	1.11348	0.945559	0.874527
TCGA_V1_A9ZK	-32.369	-0.322036	2.2997	-0.586503	2.0536	0.453706	0.39056	1.14401	-0.0610731	0.383947	1.38163	0.909542	2.08053	1.3636	0.431021	1.17527	0.921912	1.12301
TCGA_V1_A9ZR	-36.3795	-0.203859	2.38463	-0.46991	2.23776	0.56006	0.557677	1.2908	0.0376826	0.376327	1.31059	0.788226	2.04302	1.36383	0.36572	1.04141	0.884444	1.29722
TCGA_VN_A88I	-51.3935	-0.309319	2.34271	-0.535266	1.9255	0.706343	0.723216	1.39541	0.34188	0.23652	1.34044	0.728906	1.89663	1.17115	0.304542	0.890084	0.887436	1.23671
TCGA_VN_A88K	-31.8031	-0.313115	2.37204	-0.585317	1.91959	0.32412	0.363806	1.2027	0.17493	0.39346	1.42631	0.839493	2.00383	1.36239	0.470132	1.03244	1.00177	1.26476
TCGA_VN_A88L	-38.5146	-0.367169	2.30753	-0.633922	2.0105	0.343881	0.522681	1.20446	0.229708	0.295613	1.29112	0.707333	1.9662	1.30319	0.324287	1.00919	0.975876	1.26639
TCGA_VN_A88M	-28.8111	-0.296915	2.25574	-0.553033	1.89924	0.117876	0.395512	1.0074	-0.0920774	0.463914	1.34016	0.878281	2.13275	1.52241	0.418465	1.04203	0.784253	1.32448
TCGA_VN_A88N	-22.8367	-0.23062	2.27683	-0.611352	1.72807	0.284671	0.111209	0.980814	0.0304085	0.625679	1.41741	0.974021	2.27606	1.54121	0.633962	1.20179	0.757953	1.57914
TCGA_VN_A88O	-43.1884	-0.11854	2.55972	-0.465972	1.8117	0.169676	0.288353	0.957957	-0.082773	0.401093	1.36	0.87378	2.03705	1.40959	0.471324	1.08306	0.93297	1.32612
TCGA_VN_A88P	-52.4377	-0.189052	2.37971	-0.498512	1.8007	0.257048	0.404892	1.16071	0.0898758	0.315096	1.29822	0.810413	2.08407	1.32579	0.356074	1.0299	0.883835	1.35529
TCGA_VN_A88Q	-22.6806	-0.336468	2.28897	-0.562784	1.84695	0.224566	0.317817	1.05241	-0.0826427	0.460704	1.31192	0.796159	2.03429	1.45076	0.379597	1.05546	0.948945	1.40311
TCGA_VN_A88R	-26.9818	-0.414571	2.36789	-0.556053	1.77688	0.261603	0.0515866	1.08414	0.0567233	0.419328	1.35001	0.917761	2.06178	1.47237	0.506263	1.11114	0.728284	1.13422
TCGA_VN_A943	-18.4327	-0.327667	2.32155	-0.595083	1.62153	0.206959	0.015431	0.589531	-0.204487	0.533333	1.33999	1.00205	2.28623	1.59475	0.567947	1.26787	0.851878	1.29833
TCGA_VP_A872	-27.0754	-0.313513	2.36763	-0.510939	1.92211	0.485982	0.45781	1.30017	-0.0506332	0.41116	1.37756	0.955777	2.08099	1.38747	0.453648	1.10774	0.542944	1.2821
TCGA_VP_A875	-17.3776	-0.405444	2.13084	-0.580397	1.71213	0.0798906	0.204618	0.88189	-0.393653	0.685631	1.42255	1.01227	2.25361	1.59028	0.62758	1.276	0.882736	1.16768
TCGA_VP_A876	-28.2736	-0.243612	2.27105	-0.622753	1.77445	0.025176	0.303006	0.943315	-0.20943	0.643568	1.50516	1.0185	2.3224	1.64722	0.60649	1.30081	0.97252	1.27557
TCGA_VP_A878	-31.367	-0.305846	2.43141	-0.559351	1.91353	0.470912	0.382825	1.22547	0.279805	0.346833	1.30982	0.770063	1.91878	1.2973	0.392468	0.98965	1.01145	1.27501
TCGA_VP_A879	-38.5711	-0.417044	2.25189	-0.675122	1.9836	0.448059	0.453932	1.19916	-0.0928224	0.334394	1.21618	0.698978	1.93365	1.32136	0.310073	0.931657	0.861946	1.22866
TCGA_VP_A87B	-21.9597	-0.383507	2.13321	-0.561988	1.89302	0.374619	0.257698	1.05022	-0.0222472	0.47475	1.36399	0.957487	2.0254	1.44683	0.527026	1.11402	0.897652	1.15478
TCGA_VP_A87C	-25.8656	0.220522	2.68215	-0.139093	1.89649	0.50892	0.565045	1.32473	-0.094915	0.37128	1.47599	0.902928	1.92154	1.22955	0.384608	1.00603	0.757787	1.47211
TCGA_VP_A87D	-22.7671	-0.352739	2.21131	-0.670047	1.83421	0.32456	0.164496	1.01193	-0.266172	0.607512	1.35039	0.913276	2.1387	1.504	0.430705	1.15906	0.977097	1.01074
TCGA_VP_A87E	-58.5093	-0.0612096	2.60788	-0.33921	1.90044	0.253423	0.532882	1.26976	0.278962	0.16739	1.25538	0.629019	1.82951	1.09533	0.252435	0.810967	0.944082	1.33632
TCGA_VP_A87H	-22.3017	-0.322664	2.39143	-0.574622	1.8442	0.275001	0.316649	1.10984	-0.165271	0.492834	1.56202	1.03791	2.16281	1.496	0.579008	1.23849	1.02144	1.39552
TCGA_VP_A87J	-23.7388	-0.343412	2.50581	-0.602141	2.09006	0.189564	0.438006	1.02182	-0.214511	0.520485	1.39581	0.836287	2.12069	1.43495	0.398198	1.09296	0.744506	1.51053
TCGA_VP_A87K	-22.2238	-0.229405	2.45416	-0.547595	1.80277	0.052594	0.211909	0.952929	-0.281988	0.59047	1.33621	0.943748	2.13703	1.54782	0.491166	1.18648	1.00171	1.05526
TCGA_VP_AA1N	-37.6357	-0.100592	2.3712	-0.441294	1.82919	0.436142	0.290731	1.15414	0.030303	0.426129	1.46092	0.926905	2.2045	1.38533	0.551942	1.25281	0.730794	1.22278
TCGA_WW_A8ZI	-28.0368	-0.22467	2.39619	-0.474923	1.64004	0.276724	0.0244314	0.957711	-0.0823173	0.588382	1.36296	0.861542	2.23656	1.54688	0.563875	1.16892	0.974146	1.42107
TCGA_X4_A8KQ	-31.365	-0.228201	2.36493	-0.481853	1.98373	0.548869	0.515845	1.26184	0.0601787	0.274949	1.43059	0.81928	1.99796	1.29035	0.338909	0.908056	0.779035	1.26739
TCGA_X4_A8KS	-36.7552	-0.264548	2.35155	-0.517064	1.89422	0.374496	0.492224	1.14019	-0.255432	0.4241	1.25107	0.845465	2.09819	1.47834	0.362502	0.989963	0.656555	1.35441
TCGA_XA_A8JR	-43.7151	-0.269794	2.55928	-0.541887	1.84067	0.345302	0.36232	1.10697	-0.173627	0.308637	1.31003	0.745085	2.04392	1.31778	0.387896	1.01209	0.85432	1.32875
TCGA_XJ_A83F	-28.8319	-0.440971	2.20558	-0.673737	1.90187	0.233917	0.308949	1.06767	0.195995	0.456125	1.35016	0.907148	2.15794	1.50786	0.550482	1.12925	0.74492	1.1987
TCGA_XJ_A83G	-22.3353	-0.282637	2.30636	-0.667063	1.75576	0.290211	0.157153	0.977311	-0.172043	0.497164	1.31771	0.998791	2.15447	1.51993	0.534504	1.17812	0.807831	1.22538
TCGA_XJ_A83H	-23.3905	-0.219914	2.32429	-0.527119	1.83095	0.33236	0.276556	1.07403	-0.0248492	0.422418	1.45147	0.881637	2.04115	1.36988	0.457919	1.11677	1.04147	1.46489
TCGA_XJ_A9DI	-25.557	-0.00409242	2.55877	-0.404239	1.83637	0.654771	0.309282	1.29213	0.103063	0.40922	1.36306	0.790116	1.95394	1.319	0.375948	0.960713	0.942635	1.31064
TCGA_XJ_A9DK	-37.8482	-0.345474	2.3982	-0.570544	1.87822	0.388862	0.320111	1.16777	-0.271311	0.386793	1.35958	0.910773	2.20148	1.40072	0.428651	1.14391	0.891005	1.31582
TCGA_XJ_A9DQ	-40.2483	-0.383431	2.30598	-0.608028	1.85897	0.356886	0.340313	1.11177	0.0511086	0.372391	1.22745	0.796895	2.0205	1.39467	0.387733	0.989529	0.80362	1.13748
TCGA_XJ_A9DX	-18.4611	-0.33436	2.17072	-0.491158	1.86199	0.434962	0.201029	1.00685	0.076962	0.440964	1.30762	0.842261	1.9916	1.47418	0.484034	1.14892	0.886335	1.3954
TCGA_XK_AAIR	-33.0391	-0.257808	2.37131	-0.548654	1.89904	0.447839	0.3283	1.14174	-0.0697514	0.411619	1.23185	0.799203	1.98223	1.35807	0.401249	1.07641	0.908701	1.30306
TCGA_XK_AAIV	-23.9513	0.0568025	2.58598	-0.187311	1.94254	0.443794	0.283382	1.25638	-0.00275536	0.621747	1.62498	1.17218	2.23886	1.54504	0.700076	1.43101	0.712158	1.23358
TCGA_XK_AAIW	-11.762	0.136412	2.18104	-0.172276	1.61632	0.269575	0.0627627	0.816726	-0.13825	1.06573	1.87357	1.59317	2.71041	1.91743	1.02282	1.73585	1.07514	1.48975
TCGA_XK_AAJA	-20.3222	-0.341758	2.27742	-0.536137	1.75381	0.253462	0.15135	1.01968	0.0479277	0.515739	1.41217	0.854408	2.08509	1.4496	0.444126	1.01661	0.829207	1.31163
TCGA_XK_AAJP	-16.5265	-0.228924	2.35983	-0.541063	1.76247	0.285523	0.0909897	0.947148	-0.198219	0.578238	1.42593	0.94999	2.12567	1.47287	0.544693	1.19019	0.870561	1.29683
TCGA_XK_AAJR	-34.169	-0.431312	2.27307	-0.650738	1.87602	0.543388	0.211682	1.17357	0.185835	0.47059	1.38971	0.89563	2.103	1.42425	0.518117	1.20716	0.921662	1.29337
TCGA_XK_AAJT	-42.5473	-0.229585	2.48545	-0.556735	1.8927	0.52659	0.438099	1.23137	0.184898	0.229286	1.25686	0.840338	1.9908	1.26313	0.343675	0.968405	0.943898	1.21566
TCGA_XK_AAJU	-36.3446	-0.27013	2.47702	-0.548338	1.69004	0.377212	0.271823	1.13619	-0.0135787	0.364083	1.26795	0.817449	2.10601	1.41476	0.404198	1.06653	0.955422	1.15277
TCGA_XQ_A8TA	-11.4255	-0.571458	1.98815	-0.719607	1.62449	0.148741	0.228241	0.636795	-0.185671	1.12293	1.98874	1.60314	2.72268	2.0561	1.17775	1.80483	1.03732	1.63736
TCGA_XQ_A8TB	-29.4508	-0.248974	2.29079	-0.565434	1.79318	0.449029	0.50476	1.26466	0.028699	0.470454	1.41634	0.829856	2.05911	1.41885	0.488741	1.1315	0.810982	1.50171
TCGA_Y6_A8TL	-40.7138	-0.360082	2.40842	-0.586524	1.9218	0.280301	0.407296	1.08853	-0.0155497	0.374456	1.30314	0.844257	2.05825	1.35606	0.421581	1.09366	0.990723	1.26128
TCGA_Y6_A9XI	-20.1381	-0.346649	2.23825	-0.575887	1.78906	0.335009	0.119169	0.963157	-0.0387555	0.586793	1.33515	0.886486	2.20636	1.57472	0.549226	1.22917	0.811281	1.39617
TCGA_YJ_A8SW	-20.391	-0.354585	2.14084	-0.56813	1.88251	0.398199	0.346984	0.947814	-0.362915	0.547029	1.48882	1.05969	2.08075	1.53746	0.659702	1.33131	1.09699	1.32746
TCGA_YL_A8HJ	-51.6958	-0.163358	2.39734	-0.459802	1.7654	0.566898	0.617818	1.27702	0.212122	0.37781	1.39182	0.736427	1.9036	1.26387	0.341641	0.943289	0.877105	1.3435
TCGA_YL_A8HK	-30.4335	-0.165037	2.40754	-0.532935	2.00055	0.423834	0.401144	1.3423	0.102757	0.453224	1.42789	0.735213	1.92345	1.32438	0.390515	1.01371	0.960284	1.41169
TCGA_YL_A8HL	-17.362	-0.335547	2.37186	-0.674853	1.75749	0.348505	0.118214	0.99801	-0.112298	0.567749	1.35216	0.758563	2.04702	1.50583	0.396429	1.0457	0.953545	1.27457
TCGA_YL_A8HM	-17.127	0.112188	2.6345	-0.350217	1.83004	0.276131	0.199427	0.939989	-0.188098	0.703283	1.61152	1.36284	2.45052	1.67398	0.854405	1.5484	0.808262	1.1145
TCGA_YL_A8HO	-44.4469	-0.21891	2.31012	-0.387818	1.9333	0.452096	0.539149	1.2057	0.168513	0.344192	1.49459	0.991289	2.10393	1.33728	0.457501	1.12566	0.91503	1.20676
TCGA_YL_A8S8	-34.3967	-0.333463	2.39549	-0.575739	1.60178	0.368497	0.255066	1.16739	0.0280482	0.480838	1.57823	0.995662	2.07954	1.4235	0.642287	1.2519	1.12174	1.53758
TCGA_YL_A8S9	-14.7312	-0.446308	1.70247	-0.683882	1.55702	0.153854	-0.0811819	0.583966	-0.14041	0.706857	1.50479	1.14035	2.3486	1.6445	0.76684	1.44324	0.86371	1.3036
TCGA_YL_A8SA	-12.8573	-0.177363	2.45039	-0.589045	1.75037	0.299845	0.17732	0.849286	-0.214978	0.521725	1.22373	0.79598	2.07743	1.47419	0.434796	1.10729	0.69117	1.04514
TCGA_YL_A8SB	-41.3402	-0.399661	2.22781	-0.59964	1.94309	0.391635	0.480639	1.16574	0.035687	0.413164	1.43468	0.913997	2.0518	1.3779	0.433916	1.14678	0.952595	1.25478
TCGA_YL_A8SC	-18.0937	-0.0315813	2.62774	-0.31912	1.87544	0.313127	0.185651	1.05055	-0.108702	0.553487	1.43208	0.881483	2.02412	1.38712	0.429332	0.994576	0.934359	1.12312
TCGA_YL_A8SF	-22.951	-0.378174	2.23789	-0.578093	2.05364	0.540008	0.447778	1.25842	-0.0991308	0.667129	1.50624	1.14686	2.30414	1.5828	0.747133	1.39255	0.794048	1.17268
TCGA_YL_A8SH	-45.4682	-0.315119	2.29998	-0.617138	1.87896	0.241571	0.267965	1.10159	0.112095	0.47858	1.32727	0.949463	2.01056	1.40356	0.474762	1.10126	0.948496	1.27138
TCGA_YL_A8SI	-49.3637	-0.314266	2.29159	-0.535601	1.81313	0.316564	0.500829	1.18532	0.0957931	0.309899	1.3073	0.772625	2.07	1.34868	0.368774	1.05137	0.91051	1.21166
TCGA_YL_A8SJ	-37.4139	-0.454737	2.15823	-0.71853	2.14258	0.514551	0.595224	1.25123	0.0311162	0.513886	1.46166	0.875327	2.01549	1.38947	0.437456	1.05565	0.984427	1.17939
TCGA_YL_A8SK	-35.2143	-0.137667	2.55519	-0.540637	1.94742	0.524857	0.592121	1.2642	-0.0251297	0.360839	1.31593	0.822809	1.97983	1.31343	0.338479	0.9886	0.97518	1.34355
TCGA_YL_A8SL	-16.8458	-0.387687	2.18201	-0.630142	1.7209	0.183974	0.227256	1.00469	-0.048131	0.800537	1.58251	1.16633	2.30336	1.68066	0.679217	1.39418	1.04192	1.48733
TCGA_YL_A8SO	-29.4698	-0.405346	2.31238	-0.612369	1.93541	0.408229	0.392728	1.21335	-0.059153	0.444271	1.46065	1.01798	2.01907	1.36003	0.596915	1.15295	1.00744	1.1364
TCGA_YL_A8SP	-27.8804	-0.519287	2.01093	-0.666056	1.81464	0.204387	0.297784	1.04197	0.0987835	0.557734	1.44695	0.990345	2.32235	1.54762	0.543104	1.31381	1.09626	0.987493
TCGA_YL_A8SQ	-43.918	-0.265762	2.34749	-0.502476	1.91904	0.205441	0.393654	1.07908	0.110123	0.394974	1.39841	0.92947	1.9655	1.41578	0.458979	1.06366	1.01277	1.27645
TCGA_YL_A8SR	-35.2852	-0.265824	2.32935	-0.581829	1.81122	0.374318	0.0804497	1.09597	0.511371	0.404662	1.31015	0.836463	1.99388	1.36679	0.468414	1.13167	0.91707	1.42686
TCGA_YL_A9WH	-17.8093	-0.331628	2.45255	-0.571498	1.97463	0.226697	0.357045	1.05027	-0.244895	0.74037	1.62346	1.2123	2.36738	1.69599	0.723853	1.4175	0.789253	1.26509
TCGA_YL_A9WI	-23.0703	-0.261254	2.49015	-0.588125	1.92052	0.343793	0.256436	0.952943	-0.235616	0.716345	1.64681	1.09596	2.21694	1.60472	0.700392	1.3866	0.857131	1.55168
TCGA_YL_A9WJ	-29.7293	-0.247239	2.46272	-0.505661	1.97252	0.371718	0.366964	1.23422	0.10121	0.40991	1.35918	0.794224	1.94437	1.33565	0.436228	1.02135	0.987342	1.39609
TCGA_YL_A9WK	-43.2339	-0.214683	2.35365	-0.461238	2.04263	0.308089	0.251848	1.237	0.339742	0.306212	1.3332	0.838726	2.00065	1.34815	0.353897	1.02791	0.913672	1.35514
TCGA_YL_A9WL	-15.2333	-0.301251	2.31301	-0.631939	1.8275	0.127899	0.233027	0.88547	0.0142381	0.542523	1.38772	0.918675	2.04543	1.43661	0.486957	1.19136	0.925268	0.805522
TCGA_YL_A9WX	-29.9884	-0.265769	2.43669	-0.493552	1.86896	0.410852	0.407094	1.23609	-0.0753133	0.383871	1.33191	0.729664	1.8834	1.29286	0.337306	0.962275	0.96027	1.39654
TCGA_YL_A9WY	-29.805	-0.00141033	2.61045	-0.297066	2.09197	0.72522	0.465133	1.33414	0.0325174	0.513035	1.52948	1.02334	2.0856	1.43138	0.608369	1.25305	0.776286	1.34343
TCGA_ZG_A8QW	-31.4117	-0.0953531	2.56042	-0.468573	1.84333	0.355043	0.315299	1.1977	-0.0748782	0.355415	1.48765	1.02583	2.26685	1.41762	0.504474	1.22391	0.978855	1.45046
TCGA_ZG_A8QX	-64.7866	-0.333458	2.25371	-0.625209	1.56879	0.198629	0.447735	1.08292	-0.181348	0.320237	1.33807	0.9001	2.09131	1.31544	0.420342	1.15986	0.661187	1.31061
TCGA_ZG_A8QY	-41.0568	-0.364544	2.24996	-0.582999	1.9692	0.363473	0.340499	1.23078	0.130664	0.48621	1.37341	0.947514	2.13504	1.44671	0.502301	1.12252	0.894624	1.35647
TCGA_ZG_A8QZ	-30.1266	-0.200884	2.39546	-0.500937	2.02693	0.524394	0.480769	1.25357	-0.145791	0.451225	1.39536	0.880087	2.14774	1.40455	0.403256	1.19847	0.917826	1.35442
TCGA_ZG_A9KY	-30.1497	0.167404	2.55714	-0.126258	1.85158	0.266071	0.0287104	0.903498	0.0326139	0.765039	1.71153	1.38376	2.38844	1.68435	0.807679	1.62685	0.946146	1.57717
TCGA_ZG_A9L0	-26.7954	-0.145588	2.49934	-0.395586	2.04674	0.501879	0.454544	1.24423	0.118762	0.434076	1.48054	0.947799	2.12747	1.39433	0.479648	1.14978	0.839084	1.29426
TCGA_ZG_A9L1	-51.8532	-0.475353	2.00039	-0.708016	1.80683	0.25339	0.605661	1.16683	0.181753	0.501992	1.4758	0.997868	2.17203	1.45624	0.49695	1.15682	0.931937	1.29113
TCGA_ZG_A9L2	-49.5629	-0.216683	2.44061	-0.430025	2.05318	0.560151	0.665198	1.33318	0.124351	0.35787	1.51507	0.95715	2.11148	1.32714	0.444256	1.16621	0.637839	1.39766
TCGA_ZG_A9L4	-30.2077	-0.225764	2.40685	-0.521125	2.07122	0.563063	0.652408	1.29383	0.410666	0.342593	1.552	0.911607	2.17543	1.35759	0.413845	1.20148	1.05457	1.54769
TCGA_ZG_A9L5	-23.5732	-0.346963	2.10217	-0.501051	2.13313	0.221157	0.448331	1.10979	-0.0945479	0.705939	1.52743	1.01133	2.20161	1.57253	0.524332	1.23137	0.789118	1.29598
TCGA_ZG_A9L6	-45.6249	-0.328601	2.36293	-0.533694	1.91905	0.48564	0.566786	1.25823	0.429061	0.243201	1.31354	0.797166	1.90544	1.21201	0.318462	0.909577	0.993649	1.25794
TCGA_ZG_A9L9	-40.155	-0.114737	2.49183	-0.342019	1.92378	0.624037	0.534438	1.39605	0.055618	0.412727	1.54445	1.00773	2.24494	1.40018	0.537809	1.2087	0.583712	1.08503
TCGA_ZG_A9LB	-35.2087	-0.112099	2.29637	-0.33898	1.90125	0.33154	0.392727	1.22169	-0.0619184	0.332338	1.68596	1.2198	2.27692	1.50727	0.576698	1.29175	0.979253	1.24448
TCGA_ZG_A9LM	-25.7596	-0.22652	2.3446	-0.499375	1.88272	0.527064	0.25105	1.17458	-0.142201	0.374941	1.42173	0.897243	2.15723	1.41193	0.472428	1.25522	0.644079	1.2688
TCGA_ZG_A9LN	-40.1998	0.234431	2.60908	-0.16661	2.18529	0.459046	0.673353	1.30627	-0.00333836	0.395804	1.55176	0.960613	2.1531	1.36614	0.479565	1.16739	0.899057	1.48463
TCGA_ZG_A9LS	-36.2554	-0.0532867	2.56377	-0.406318	2.02982	0.635876	0.536791	1.33063	0.255384	0.295696	1.31282	0.788023	1.97533	1.23347	0.389369	0.998053	0.93035	1.25749
TCGA_ZG_A9LU	-29.5853	-0.124491	2.50835	-0.477926	1.67281	0.384986	0.106278	1.22842	-0.0342353	0.402168	1.41629	1.04868	2.19776	1.4532	0.509806	1.17948	0.832714	1.2222
TCGA_ZG_A9LY	-27.2372	-0.296922	2.29183	-0.574241	1.98114	0.536356	0.440746	1.22313	0.0691476	0.353245	1.32145	0.8138	2.08512	1.34889	0.376829	1.12657	0.749695	1.34402
TCGA_ZG_A9LZ	-20.7329	0.0259795	2.56905	-0.48309	1.78021	0.337839	0.206728	1.07815	-0.118436	0.500632	1.42398	0.978324	2.19712	1.5267	0.539586	1.27773	1.04919	1.39881
TCGA_ZG_A9M4	-30.446	0.0797542	2.49428	-0.280274	1.7862	0.406014	0.19628	1.10563	-0.061757	0.549451	1.28764	0.930222	2.13508	1.40426	0.499155	1.26645	0.454856	1.27657
TCGA_ZG_A9MC	-35.2849	0.0826173	2.63011	-0.248355	1.96113	0.564462	0.464467	1.36546	0.144084	0.28628	1.44788	0.823874	1.95425	1.24446	0.346015	1.10378	0.811607	1.52128
TCGA_ZG_A9N3	-31.3446	-0.12903	2.59309	-0.415778	1.89674	0.19172	0.433893	1.165	-0.174115	0.832176	1.98262	1.57069	2.60826	1.72686	0.936472	1.71489	0.680787	1.80552
TCGA_ZG_A9ND	-20.1478	-0.215518	2.29295	-0.587155	1.73424	0.247128	0.141754	0.919305	-0.0276799	0.546977	1.45135	1.00514	2.15566	1.53823	0.58783	1.23344	0.856806	1.26676
TCGA_ZG_A9NI	-46.552	-0.377855	2.39882	-0.534839	1.94537	0.454121	0.358413	1.24216	0.363136	0.361513	1.39946	1.01768	2.1211	1.38398	0.511308	1.13744	0.720145	1.07541
