# Supplementary material for: SLC26A4 correlates with homologous recombination deficiency and patient prognosis in prostate cancer
Source: J Transl Med. 2022 Jul 14;20:313. doi: 10.1186/s12967-022-03513-5 (PMC9281181; doi:10.1186/s12967-022-03513-5)
Supplement: Supplementary file 15 — Additional file 15: Table S12. Correlation between SLC26A4 expression and cancer functional states at single-cell level in multiple cancer types. [file 12967_2022_3513_MOESM15_ESM.xlsx]

## Sheet: Sheet1
Table S12. Correlation between SLC26A4 expression and cancer functional states at single-cell level in multiple cancer types.
Cancer types	Functional states	Correlation
GBM	Angiogenesis	0.077
GBM	Apoptosis	-0.082
GBM	CellCycle	-0.112
GBM	Differentiation	0.122
GBM	DNAdamage	-0.146
GBM	DNArepair	-0.159
GBM	EMT	-0.108
GBM	Hypoxia	-0.122
GBM	Inflammation	-0.008
GBM	Invasion	-0.167
GBM	Metastasis	-0.108
GBM	Proliferation	0.02
GBM	Quiescence	0.051
GBM	Stemness	-0.023
Glioma	Angiogenesis	-0.046
Glioma	Apoptosis	0.001
Glioma	CellCycle	0.049
Glioma	Differentiation	0.206
Glioma	DNAdamage	-0.036
Glioma	DNArepair	0.007
Glioma	EMT	0.105
Glioma	Hypoxia	0.024
Glioma	Inflammation	0.044
Glioma	Invasion	-0.063
Glioma	Metastasis	-0.006
Glioma	Proliferation	0.095
Glioma	Quiescence	0.014
Glioma	Stemness	0.225
AST	Angiogenesis	0.083
AST	Apoptosis	-0.029
AST	CellCycle	0.003
AST	Differentiation	0.039
AST	DNAdamage	-0.011
AST	DNArepair	-0.082
AST	EMT	-0.096
AST	Hypoxia	-0.064
AST	Inflammation	0.083
AST	Invasion	-0.115
AST	Metastasis	-0.032
AST	Proliferation	0.04
AST	Quiescence	-0.045
AST	Stemness	0.183
ODG	Angiogenesis	0.076
ODG	Apoptosis	-0.037
ODG	CellCycle	0.042
ODG	Differentiation	0.068
ODG	DNAdamage	-0.035
ODG	DNArepair	-0.043
ODG	EMT	0.039
ODG	Hypoxia	0.044
ODG	Inflammation	0.094
ODG	Invasion	-0.157
ODG	Metastasis	0.041
ODG	Proliferation	0.052
ODG	Quiescence	0.044
ODG	Stemness	0.138
LUAD	Angiogenesis	-0.057
LUAD	Apoptosis	-0.171
LUAD	CellCycle	-0.112
LUAD	Differentiation	-0.001
LUAD	DNAdamage	-0.076
LUAD	DNArepair	-0.142
LUAD	EMT	-0.148
LUAD	Hypoxia	-0.095
LUAD	Inflammation	0.05
LUAD	Invasion	-0.225
LUAD	Metastasis	-0.085
LUAD	Proliferation	-0.138
LUAD	Quiescence	-0.035
LUAD	Stemness	-0.022
MEL	Angiogenesis	0.036
MEL	Apoptosis	0.062
MEL	CellCycle	0.011
MEL	Differentiation	0.07
MEL	DNAdamage	-0.024
MEL	DNArepair	-0.046
MEL	EMT	0.026
MEL	Hypoxia	0.043
MEL	Inflammation	0.082
MEL	Invasion	-0.012
MEL	Metastasis	0.08
MEL	Proliferation	-0.011
MEL	Quiescence	0.06
MEL	Stemness	0.108
RCC	Angiogenesis	0.034
RCC	Apoptosis	-0.034
RCC	CellCycle	0.282
RCC	Differentiation	-0.058
RCC	DNAdamage	-0.001
RCC	DNArepair	0.38
RCC	EMT	-0.124
RCC	Hypoxia	-0.112
RCC	Inflammation	-0.267
RCC	Invasion	-0.064
RCC	Metastasis	-0.288
RCC	Proliferation	0.106
RCC	Quiescence	-0.03
RCC	Stemness	0.252
CML	Angiogenesis	0.027
CML	Apoptosis	0.007
CML	CellCycle	-0.11
CML	Differentiation	-0.109
CML	DNAdamage	-0.056
CML	DNArepair	-0.105
CML	EMT	-0.104
CML	Hypoxia	0.03
CML	Inflammation	0.04
CML	Invasion	-0.169
CML	Metastasis	-0.096
CML	Proliferation	-0.034
CML	Quiescence	0.055
CML	Stemness	-0.024
BRCA	Angiogenesis	0.008
BRCA	Apoptosis	-0.023
BRCA	CellCycle	0.005
BRCA	Differentiation	0.023
BRCA	DNAdamage	-0.052
BRCA	DNArepair	-0.073
BRCA	EMT	0.033
BRCA	Hypoxia	-0.044
BRCA	Inflammation	-0.007
BRCA	Invasion	-0.025
BRCA	Metastasis	-0.064
BRCA	Proliferation	-0.004
BRCA	Quiescence	-0.089
BRCA	Stemness	0.023
HNSCC	Angiogenesis	-0.044
HNSCC	Apoptosis	-0.097
HNSCC	CellCycle	-0.037
HNSCC	Differentiation	-0.059
HNSCC	DNAdamage	-0.172
HNSCC	DNArepair	-0.087
HNSCC	EMT	-0.122
HNSCC	Hypoxia	-0.158
HNSCC	Inflammation	-0.012
HNSCC	Invasion	-0.212
HNSCC	Metastasis	-0.232
HNSCC	Proliferation	-0.081
HNSCC	Quiescence	-0.061
HNSCC	Stemness	0.396
