# Supplementary material for: SLC26A4 correlates with homologous recombination deficiency and patient prognosis in prostate cancer
Source: J Transl Med. 2022 Jul 14;20:313. doi: 10.1186/s12967-022-03513-5 (PMC9281181; doi:10.1186/s12967-022-03513-5)
Supplement: Supplementary file 16 — Additional file 16: Table S13. The clinical characteristics, pathological diagnosis, HRD gene mutation, and SLC26A4 expressions of the samples in Xiangya Cohort. [file 12967_2022_3513_MOESM16_ESM.xlsx]

## Sheet: Sheet1
Table S13. The clinical characteristics, pathological diagnosis, HRD gene mutation, and SLC26A4 expressions of the samples in Xiangya Cohort
Patient No.	Age	Pathologic diagnosis	Gleason score	Baseline TPSA	Group	HRD gene mutations	SLC26A4 mRNA	SLC26A4 IHC
0003963758	56	Benign prostatic hyperplasia (BPH)	-	65.97	BPH	No	2.07053	0.8
0003720454	70	Benign prostatic hyperplasia (BPH)	-	11.11	BPH	No	7.1602	1.5
0000825813	66	Benign prostatic hyperplasia (BPH)	-	8	BPH	No	1.98618	1.8
0008913051	56	Benign prostatic hyperplasia (BPH)	-	7.68	BPH	No	1.11729	1.8
0009982773	58	Benign prostatic hyperplasia (BPH)	-	70	BPH	No	2.2974	1.8
0003180265	73	Benign prostatic hyperplasia (BPH)	-	9.48	BPH	No	1.24833	2.4
0004702184	66	Benign prostatic hyperplasia (BPH)	-	0.536	BPH	No	2.34567	2.55
0009978537	73	Benign prostatic hyperplasia (BPH)	-	5.95	BPH	No	2.94854	2.55
0009985424	71	Benign prostatic hyperplasia (BPH)	-	7.27	BPH	No	1.87905	2.55
0009691763	63	Prostate adenocarcinoma (PCa)	7	5.53	PCa without HRD	No	1.91853	NA
0009790489	66	Prostate adenocarcinoma (PCa)	7	6	PCa without HRD	No	2.17347	0.8
0005682511	64	Prostate adenocarcinoma (PCa)	7	13.3	PCa without HRD	No	1.6358	1.0
0008920438	64	Prostate adenocarcinoma (PCa)	7	30	PCa without HRD	No	1.75321	1.0
0009990669	54	Prostate adenocarcinoma (PCa)	7	8.27	PCa without HRD	No	1.59107	1.0
0010036927	75	Prostate adenocarcinoma (PCa)	9	100	PCa without HRD	No	4.50023	1.0
0006123941	66	Prostate adenocarcinoma (PCa)	7	28.81	PCa without HRD	No	3.4822	1.2
0009381195	73	Prostate adenocarcinoma (PCa)	7	10.926	PCa without HRD	No	0.97942	1.3
0009937858	65	Prostate adenocarcinoma (PCa)	9	30.64	PCa without HRD	No	1.85318	1.5
0010014998	72	Prostate adenocarcinoma (PCa)	6	30.18	PCa without HRD	No	1	1.5
0007746949	65	Prostate adenocarcinoma (PCa)	7	9.19	PCa without HRD	No	1.23971	1.6
0010007787	75	Prostate adenocarcinoma (PCa)	10	100	PCa without HRD	No	7.3615	1.7
E1545169	60	Prostate adenocarcinoma (PCa)	7	15.5	PCa without HRD	No	1.23114	1.7
0009730167	65	Prostate adenocarcinoma (PCa)	7	9.74	PCa without HRD	No	1.46409	1.8
0007559462	71	Prostate adenocarcinoma (PCa)	7	8	PCa without HRD	No	2.78949	2.1
0008165871	72	Prostate adenocarcinoma (PCa)	7	11.72	PCa without HRD	No	1.07177	2.1
0009974673	64	Prostate adenocarcinoma (PCa)	7	41.62	PCa without HRD	No	1.75321	2.4
0008031798	69	Prostate adenocarcinoma (PCa)	10	23.37	PCa without HRD	No	1.71713	2.4
0009438783	76	Prostate adenocarcinoma (PCa)	6	26	PCa without HRD	No	0.784584	2.55
0003856863	71	Prostate adenocarcinoma (PCa)	6	8.01	PCa without HRD	No	NA	NA
0007442458	66	Prostate adenocarcinoma (PCa)	7	31.64	PCa with HRD	CDK12 c.1555_1556delGA p.E519fs*55 1.30% somatic mutation MSH2 c.110delT p.F37fs*27 0.51% somatic mutation POLE c.4876C>T p.R1626C germline mutation RAD51C c.547A>G p.I183V germline mutation	0.167465	0.05
0008881354	55	Prostate adenocarcinoma (PCa)	8	30.26	PCa with HRD	FANCD2 c.3973C>A p.L1325M germline mutation ERCC2 c.2041G>A p.D681N germline mutation	0.334929	0.1
0004667105	59	Prostate adenocarcinoma (PCa)	7	20.08	PCa with HRD	PTEN c.133dupG p.V45fs*7 23.30% somatic mutation AR c.1367G>A p.G456D 1.10% somatic mutation PMS1 c.671C>A p.S224Y germline mutation CDH1 c.2080G>A p.V694I germline mutation	0.400535	0.6
0002997710	76	Prostate adenocarcinoma (PCa)	9	100	PCa with HRD	TP53 c.839G>A p.R280K 21.80% somatic mutation SPOP c.397T>A p.F133I 17.00% somatic mutation PTEN c.284C>G p.P95R 6.00% somatic mutation RAD54L c.286C>T p.R96* germline mutation MSH2 c.1135G>C p.D379H germline mutation	1.5	0.65
0008243462	61	Prostate adenocarcinoma (PCa)	7	50.03	PCa with HRD	BRCA1 (exon10-exon15) deletion 0.59	0.22556	0.65
0002273297	73	Prostate adenocarcinoma (PCa)	8	14.29	PCa with HRD	BRCA2 (germline mutation) p.C2549* (EX16)	0.23	0.65
0009591604	71	Prostate adenocarcinoma (PCa)	NA	100	PCa with HRD	CDK12 c.3215C>G p.S1072* 19.50% somatic mutation CDK12 c.366dupA p.L123fs*4 18.70% somatic mutation MSH2 c.1831G>A p.V611M germline mutation ATR c.7220G>A p.R2407H germline mutation RECQL4 c.1652C>T p.A551V germline mutation AR amplification 2.01	0.426888	0.7
0009256910	65	Prostate adenocarcinoma (PCa)	8	12.55	PCa with HRD	CDK12 c.2857G>T p.G953C 45.10% somatic mutation CDK12 c.3022C>T p.R1008W 15.00% somatic mutation FOXA1 c.793_801del9 p.R265_K267del 1.50% somatic mutation AR amplification 2.47	1.14229	0.8
0009180339	64	Prostate adenocarcinoma (PCa)	10	30.36	PCa with HRD	BRCA1-p.E1794K germline mutation BRCA2-p.Y232* mutation ATM-p.R2428G mutation	1.29737	0.8
0008920879	73	Prostate adenocarcinoma (PCa)	9	100	PCa with HRD	FOXA1 c.762_777del16 p.E255fs*61 3.70% somatic mutation ERCC5 c.3557_3558insACAGAT p.*1187Qext*2 1.70% somatic mutation PMS2 c.1508C>A p.S503Y germline mutation	0.358968	0.85
0008495266	64	Prostate adenocarcinoma (PCa)	10	16.232	PCa with HRD	BRCA2 c.8076_8077delCA p.I2693fs*9 7.50% somatic mutation NBN c.1774A>G p.R592G 0.55% somatic mutation FANCC c.1327A>G p.M443V germline mutation	0.235849	0.85
0007409753	66	Prostate adenocarcinoma (PCa)	10	46.19	PCa with HRD	CDK12 c.469G>T p.E157* 23.40% somatic mutation CDK12 c.677delA p.K226fs*112 15.20% somatic mutation BRCA2 c.1813delA p.I605fs*9 1.80% somatic mutation CYLD c.784G>T p.G262* 1.20% somatic mutation ATR c.6938C>A p.S2313Y 3.20% somatic mutation RAD50 c.1121T>C p.L374S germline mutation AR amplification 1.90	1.02238	1
0009119891	71	Prostate adenocarcinoma (PCa)	NA	85.85	PCa with HRD	FOXA1 c.747_764del18 p.D249_F254del 5.90% somatic mutation RB1 c.514A>T p.I172L 1.10% somatic mutation FANCD2 c.2506T>G p.Y836D germline mutation ATR c.4646A>T p.Y1549F germline mutation ERCC5 c.2208G>C p.L736F germline mutation CDK12 deletion 0.57	0.688691	1.1
0004772266	55	Prostate adenocarcinoma (PCa)	9	100	PCa with HRD	GEN1-p.S873R germline mutation	1.20306	1.2
0009624119	70	Prostate adenocarcinoma (PCa)	8	21.85	PCa with HRD	PMS1 c.1853_1854insAGTC TTAG p.K619fs*20 1.20% somatic mutation PTEN c.976G>A p.D326N 2.70% somatic mutation CDK12 c.2655_2656insAAAAAACAATTATTTTCA p.N885_S886insKKQLFS 1.70% somatic mutation RAD50 c.2197_2198insAGTTTA p.V733delinsEFM 1.30% somatic mutation RAD54L c.537C>A p.C179* 1.10% somatic mutation MUTYH c.158-2A>C germline mutation	0.189718	1.2
0003352667	54	Prostate adenocarcinoma (PCa)	8	56.99	PCa with HRD	TP53c.492_493insGCAGGGGAGTACTGTAGGAAGAGGAAGGAGAp.Q165fs*26 9.20% somatic mutation FANCC c.812G>C p.R271T germline mutation	0.66066	1.3
0004662760	61	Prostate adenocarcinoma (PCa)	10	100	PCa with HRD	FANCD2 c.1279G>A p.V427I germline mutation RAD51B c.149A>G p.H50R germline mutation BRCA1 c.1769_1771delGTA p.S590del germline mutation PTEN deletion 0.33 TP53(exon5-exon11)deletion 0.41 AR amplification 3.68	0.618996	1.4
0008313526	75	Prostate adenocarcinoma (PCa)	9	100	PCa with HRD	BRCA2 NM_000059 E18:E6 Fusion (BRCA2-STARD13) - 13.6	0.1125	0.55
0009224786	70	Prostate adenocarcinoma (PCa)	NA	NA	PCa with HRD	CDK12 c.3070G>A p.E1024K germline mutation RAD51 deletion 0.60	0.277763	1.3
0006459752	74	Prostate adenocarcinoma (PCa)	8	NA	PCa with HRD	PMS2 Nonsense mutation in exon 11 14.60%;	0.114382	0.67
0005604844	55	Prostate adenocarcinoma (PCa)	7	14.58	PCa with HRD	PIK3CA c.1251+1_1251+2insAAGA/ 2.30% somatic mutation NCOR1 c.98G>A p.R33H 1.10% somatic mutation BRCA2 c.3256A>G p.I1086V germline mutation	0.857618	1.6
0006919088	63	Prostate adenocarcinoma (PCa)	NA	31.14	PCa with HRD	CDK12-c.2963+7T>C germline mutation	0.535275	1.8
0008912925	75	Prostate adenocarcinoma (PCa)	8	100	PCa with HRD	AR amplification 2.56 CDK12 p.Y319* 21.20% somatic mutation ERCC3 deletion 0.50 somatic mutation BRAF p.G464V 77.20% CDK12 p.Y319* 21.20% CCND1 amplification 2.36 ERBB2 amplification 1.78 FGFR1 amplification 1.70 AKT1 amplification 1.57	1.38302	1.8
0003891664	73	Prostate adenocarcinoma (PCa)	6	18.99	PCa with HRD	CCND1 copy number amplification 11q13.3 CN=6.2CDK12 Frameshift mutation in exon 1, Glu314fs 36.36%;	0.0604518	1.95
0009353141	62	Prostate adenocarcinoma (PCa)	7	12.5	PCa with HRD	FOXA1 c.795delC p.F266fs*55 1.40% somatic mutation RECQL4 c.2923_2926delCCTG p.P975fs*68 germline mutation	1.14734	2.1
0009560368	56	Prostate adenocarcinoma (PCa)	9	NA	PCa with HRD	RAD51 deletion 0.49 PALB2(exon6-exon13)deletion 0.55 FANCA deletion 0.60 CDK12(exon1-exon11)deletion 0.53 BRCA1(exon2-exon9)deletion 0.58 RAD51C(exon2-exon9)deletion 0.58 TP53 deletion 0.54	0.55625	2.25
0007924556	63	Prostate adenocarcinoma (PCa)	10	100	PCa with HRD	BRCA2 Frameshift mutation in exon 11 52%;	0.294646	0.7
0008466701	72	Prostate adenocarcinoma (PCa)	10	100	PCa with HRD	CDK12 Nonsense mutation in exon 1 11.21%;	1.21915	2.5
0009479237	66	Prostate adenocarcinoma (PCa)	10	100	PCa with HRD	BRCA2-p.T3033fs germline mutation	1.11105	2.7
0007056994	76	Prostate adenocarcinoma (PCa)	9	100	PCa with HRD	TP53 c.824G>T p.C275F 2.00% somatic mutation MSH6 c.364G>A p.E122K germline mutation NBN c.505C>T p.R169C germline mutation	0.807721	NA
0008630295	52	Prostate adenocarcinoma (PCa)	6	8.68	PCa with HRD	FOXA1 c.798C>A p.F266L 14.90% somatic mutation CDK12 c.3631G>A p.A1211T germline mutation	0.864537	1.6
0009514100	64	Prostate adenocarcinoma (PCa)	8	NA	PCa with HRD	RAD51 deletion 0.51 PALB2(exon7-exon13)deletion 0.49 FANCA deletion 0.49 CDK12 (exon2-exon11) deletion 0.50 BRCA1 (exon2-exon9) deletion 0.58 BRCA1 (exon13-exon23) deletion 0.56 RAD51C (exon2-exon6) deletion 0.53 EPCAM deletion 0.55 MSH2 (exon2-exon8) deletion 0.55 CHEK2 (exon2-exon5) deletion 0.42	0.281641	0.7
0009355961	62	Prostate adenocarcinoma (PCa)	NA	50.8	PCa with HRD	ATM-p.M1321I germline mutation BRCA1-p.S1389N germline mutation CDK12-p.F573fs mutation，CDK12-p.W900* mutation，MRE11A-p.S632F mutation	0.536603	2.4
